# Supplementary material for: Tracing the first hematopoietic stem cell generation in human embryo by single-cell RNA sequencing
Source: Cell Res. 2019 Sep 9;29(11):881–94. doi: 10.1038/s41422-019-0228-6 (PMC6888893; doi:10.1038/s41422-019-0228-6)
Supplement: Supplementary file 6 — Supplementary Table S1 [file 41422_2019_228_MOESM6_ESM.xlsx]

## Sheet: genes_correlated_with_RUNX1
Table S1 - Genes correlated with RUNX1 in aECs. Related to Fig. 2.
gene	relatives	pval
RUNX1	1	0
RPS24	0.40117	1.45952e-05
MYB	0.391409	2.9647e-05
GNB2L1	0.382137	5.82414e-05
ANGPT1	0.368169	0.000149949
IL1RL1	0.365695	0.000149949
NPM1	0.355499	0.000296242
TFDP2	0.35006	0.000329998
HSP90AB1	0.349988	0.000329998
TKT	0.347307	0.000366354
CCNB1IP1	0.343157	0.000485664
RPS2	0.341995	0.000507372
RPL32	0.33831	0.000604999
RPL10A	0.338069	0.000604999
ANP32B	0.32988	0.00101196
HNRNPA1	0.324468	0.00128382
USPL1	0.323058	0.00134205
BCL7A	0.315986	0.00197212
PDE8B	0.315938	0.00197212
RPL7A	0.312797	0.00235184
RPS9	0.308927	0.00288542
MMP9	0.308037	0.00297532
PRKY	0.30786	0.00297532
BTBD2	0.306799	0.00313714
RPL9	0.301451	0.0041893
RPS3	0.300899	0.00426735
ZMAT1	0.300162	0.00440341
SPOCK3	0.296646	0.00548744
RPS15A	0.295918	0.00565829
KHSRP	0.294166	0.00614061
RSL1D1	0.292553	0.00660541
DCXR	0.290035	0.00730686
MYCN	0.288951	0.00771364
SEC31B	0.288734	0.00771364
KLHL13	0.287428	0.008179
RPSA	0.287374	0.008179
SNHG15	0.286039	0.00878913
RPL18	0.285235	0.0091243
ADNP2	0.284978	0.00914495
SETD2	0.284461	0.00920802
HMGA1	0.28423	0.00920802
PLEKHH3	0.283477	0.00940147
TKFC	0.278721	0.0122343
NOP14	0.278467	0.0122748
EIF3E	0.271537	0.0177609
HSPB2	0.270685	0.0179402
FXR1	0.270376	0.0179402
RPS8	0.270256	0.0179402
ZNF34	0.270245	0.0179402
NCOA7	0.270045	0.0179605
MARC1	0.269807	0.0180247
LPIN2	0.268345	0.019077
CCT5	0.26762	0.0194591
RPL36	0.267503	0.0194591
RPLP0	0.266976	0.0196877
RPL23A	0.265804	0.0203079
PABPC4	0.265647	0.0203079
MTAP	0.264892	0.0207015
FBXO17	0.264855	0.0207015
RPL11	0.264087	0.0211281
NOL8	0.264054	0.0211281
MND1	0.263153	0.0212791
RPS20	0.26308	0.0212791
RPL14	0.262943	0.0212791
SUV39H2	0.262905	0.0212791
EHMT2	0.262167	0.0218602
SNHG5	0.261266	0.0226787
RLF	0.261264	0.0226787
ZNF320	0.260239	0.0236912
PABPC1	0.260034	0.0236912
RPS4Y1	0.259972	0.0236912
CEBPB	0.259341	0.0243883
LOC100506548	0.257736	0.0264286
FBRSL1	0.257694	0.0264286
DNAJB1	0.256683	0.0275964
LYRM4	0.256519	0.0276036
KCTD2	0.256417	0.0276036
RPL23	0.255474	0.0288255
FAIM	0.255349	0.0288255
LTA4H	0.255279	0.0288255
ZNF714	0.2541	0.0306181
GNL3L	0.253254	0.0310636
SNORA12	0.25322	0.0310636
CNBP	0.253089	0.0310768
SLMAP	0.250893	0.0347175
PRKCE	0.250425	0.035404
RPL36A	0.249868	0.0362847
SNHG17	0.249697	0.036384
RAD21	0.249579	0.036384
MIS18A	0.24878	0.0370582
KPNA6	0.248576	0.03724
RPS10	0.24821	0.0377667
RPL22	0.246362	0.0408257
SNHG16	0.245815	0.0417999
NCL	0.245119	0.0428699
EEF1B2	0.245022	0.0428699
DVL3	0.244701	0.0431974
BACH1	0.244504	0.0431974
NUP107	0.244377	0.0431974
MNT	0.244367	0.0431974
RPL6	0.244336	0.0431974
FGFRL1	0.244164	0.0433492
ST13	0.243872	0.0437926
PPP2CB	0.243475	0.0444943
DDX26B	0.243343	0.0445567
RPL29	0.242592	0.0460559
HELZ2	0.242527	0.0460559
SUCO	0.241459	0.0477688
RPL37A	0.24144	0.0477688
PGAP2	0.241289	0.047894
H2AFY2	0.240955	0.0485004
SPRY2	0.240798	0.0486448
FAM86DP	0.240359	0.0494372
RABL2B	0.240139	0.0494372
THOC5	0.239992	0.0494372
URB1	0.23979	0.0494372
RPL5	0.239714	0.0494372
FKBP4	0.2397	0.0494372
