# Supplementary material for: Tracing the first hematopoietic stem cell generation in human embryo by single-cell RNA sequencing
Source: Cell Res. 2019 Sep 9;29(11):881–94. doi: 10.1038/s41422-019-0228-6 (PMC6888893; doi:10.1038/s41422-019-0228-6)
Supplement: Supplementary file 7 — Supplementary Table S2 [file 41422_2019_228_MOESM7_ESM.xlsx]

## Sheet: Sheet1
Table S2 - Pattern genes in pseudotime analysis. Related to Fig. 3.
gene	patterns	qval	use_for_ordering
A2M	pattern1	5.81314e-53	TRUE
AACS	pattern2	7.99473e-07	FALSE
AADAT	pattern4	4.33094e-05	FALSE
AAK1	pattern3	6.47706e-41	TRUE
AAMDC	pattern3	1.73262e-06	FALSE
AARS2	pattern4	0.000685927	FALSE
AASS	pattern3	3.54574e-17	TRUE
ABCA1	pattern3	4.52323e-20	TRUE
ABCE1	pattern4	1.34205e-07	FALSE
ABCF1	pattern4	2.64093e-05	FALSE
ABHD10	pattern4	6.71349e-05	FALSE
ABHD14B	pattern4	7.5923e-05	FALSE
ABI2	pattern3	6.50783e-12	FALSE
ABI3	pattern1	1.52023e-07	FALSE
ABL2	pattern3	3.35438e-07	FALSE
ABLIM1	pattern3	5.0614e-52	TRUE
ACAD8	pattern2	0.000955109	FALSE
ACAP1	pattern4	1.18985e-42	TRUE
ACAP2	pattern4	0.000185169	FALSE
ACLY	pattern2	8.13506e-05	FALSE
ACOT2	pattern4	0.000604401	FALSE
ACSF3	pattern4	9.50408e-09	FALSE
ACTG1	pattern2	0.000511708	FALSE
ACTN1	pattern2	2.74956e-13	FALSE
ACTN4	pattern1	2.83303e-13	FALSE
ACTR1A	pattern1	3.04582e-07	FALSE
ACTR2	pattern4	0.00013266	FALSE
ACVRL1	pattern2	2.84469e-29	TRUE
ACYP2	pattern4	0.000108441	FALSE
ADAM10	pattern2	3.66544e-20	TRUE
ADAM12	pattern1	2.15397e-62	TRUE
ADAM15	pattern1	3.37281e-06	FALSE
ADAM28	pattern4	6.04727e-15	TRUE
ADAM8	pattern4	5.78786e-46	TRUE
ADCK3	pattern4	2.80594e-07	FALSE
ADCY4	pattern3	6.88847e-69	TRUE
ADCY7	pattern4	8.92975e-10	FALSE
ADGRF5	pattern2	3.24382e-97	TRUE
ADGRG1	pattern4	1.27252e-24	TRUE
ADGRG6	pattern3	8.56287e-44	TRUE
ADGRL4	pattern2	2.16293e-171	TRUE
ADI1	pattern4	3.68986e-06	FALSE
ADK	pattern4	6.52762e-07	FALSE
ADM	pattern2	7.94953e-136	TRUE
ADRBK1	pattern4	2.43549e-10	FALSE
AES	pattern1	1.92837e-09	FALSE
AFAP1L1	pattern2	3.86545e-54	TRUE
AFAP1L2	pattern2	7.0619e-38	TRUE
AGPAT1	pattern1	1.138e-09	FALSE
AGPAT2	pattern4	0.000915924	FALSE
AGPAT9	pattern4	5.04571e-06	FALSE
AGRN	pattern2	1.1946e-18	TRUE
AHI1	pattern2	2.87687e-10	FALSE
AHNAK	pattern1	1.01341e-46	TRUE
AIF1	pattern4	1.08055e-243	TRUE
AIF1L	pattern3	3.85556e-09	FALSE
AK1	pattern2	3.57854e-32	TRUE
AK2	pattern4	1.25155e-05	FALSE
AKAP12	pattern1	8.93282e-49	TRUE
AKR1A1	pattern4	3.71769e-10	FALSE
ALDH1A1	pattern4	3.75749e-05	FALSE
ALDH7A1	pattern2	3.26582e-07	FALSE
ALG3	pattern4	0.000124862	FALSE
ALOX5	pattern4	2.04934e-12	FALSE
ALPK3	pattern3	6.23812e-26	TRUE
AMD1	pattern4	7.76904e-05	FALSE
AMICA1	pattern4	1.77545e-116	TRUE
AMOTL2	pattern2	3.52606e-49	TRUE
ANGPT1	pattern4	1.60235e-125	TRUE
ANKRD33B	pattern4	0.000895074	FALSE
ANO10	pattern2	7.70775e-08	FALSE
ANO6	pattern1	4.93242e-09	FALSE
ANP32B	pattern4	5.66284e-27	TRUE
ANP32E	pattern4	7.50772e-07	FALSE
ANTXR2	pattern2	7.91572e-30	TRUE
ANXA1	pattern3	2.04876e-82	TRUE
ANXA2	pattern2	1.54941e-143	TRUE
AP1S2	pattern2	1.82269e-46	TRUE
AP2A2	pattern2	9.70621e-13	FALSE
AP2S1	pattern3	6.17153e-14	FALSE
AP3M1	pattern2	0.000635919	FALSE
AP3M2	pattern1	0.000604791	FALSE
APBB1IP	pattern4	3.73816e-32	TRUE
APEX1	pattern4	2.58018e-08	FALSE
APIP	pattern4	8.48361e-07	FALSE
APLP2	pattern1	0.000430858	FALSE
APOA1BP	pattern3	3.07302e-12	FALSE
APOC1	pattern3	0.000432881	FALSE
APP	pattern2	6.18511e-16	TRUE
APPBP2	pattern3	0.000106992	FALSE
APRT	pattern4	1.71122e-09	FALSE
ARAP3	pattern3	1.31254e-17	TRUE
ARF1	pattern1	0.000220932	FALSE
ARF4	pattern2	2.25705e-06	FALSE
ARF5	pattern2	1.23226e-09	FALSE
ARFGAP2	pattern4	5.97329e-05	FALSE
ARGLU1	pattern3	1.26428e-17	TRUE
ARHGAP18	pattern1	9.17503e-05	FALSE
ARHGAP21	pattern3	3.27253e-05	FALSE
ARHGAP28	pattern3	3.11997e-49	TRUE
ARHGAP29	pattern2	1.23291e-149	TRUE
ARHGAP9	pattern4	2.02547e-41	TRUE
ARHGDIA	pattern1	0.000153964	FALSE
ARHGDIB	pattern4	8.73783e-66	TRUE
ARHGEF12	pattern2	1.61285e-28	TRUE
ARHGEF15	pattern2	7.32343e-78	TRUE
ARHGEF6	pattern4	6.46486e-58	TRUE
ARHGEF7	pattern2	1.78581e-06	FALSE
ARID5A	pattern4	3.86645e-18	TRUE
ARID5B	pattern4	2.21163e-05	FALSE
ARL6IP5	pattern4	6.0645e-05	FALSE
ARMC6	pattern4	3.9088e-05	FALSE
ARMCX2	pattern3	2.33181e-69	TRUE
ARMCX3	pattern3	7.37032e-18	TRUE
ARPC5	pattern1	0.000374803	FALSE
ARRB2	pattern4	2.23336e-15	TRUE
ARRDC3	pattern2	1.5599e-23	TRUE
ASAP1	pattern2	3.99305e-17	TRUE
ASAP2	pattern1	4.00601e-19	TRUE
ATF4	pattern4	0.000384556	FALSE
ATIC	pattern4	2.8936e-20	TRUE
ATL2	pattern3	4.0188e-06	FALSE
ATOX1	pattern1	0.000350265	FALSE
ATP11A	pattern1	5.98055e-11	FALSE
ATP11C	pattern2	0.000168584	FALSE
ATP13A3	pattern2	0.000188201	FALSE
ATP1B3	pattern2	8.22569e-08	FALSE
ATP2A3	pattern4	5.79859e-12	FALSE
ATP5E	pattern2	2.21556e-08	FALSE
ATP5G1	pattern4	0.000615503	FALSE
ATP5G3	pattern4	2.97736e-05	FALSE
ATP6AP1	pattern1	0.000910149	FALSE
ATP6V0D1	pattern2	0.000643345	FALSE
ATP6V0E1	pattern3	0.000470352	FALSE
ATP6V1B2	pattern4	0.000366682	FALSE
ATP6V1D	pattern1	6.29462e-07	FALSE
ATP8A1	pattern3	0.000207884	FALSE
ATP8B4	pattern4	4.86292e-102	TRUE
ATRX	pattern3	2.15948e-06	FALSE
AURKA	pattern4	1.60255e-17	TRUE
AURKB	pattern4	0.000111394	FALSE
AUTS2	pattern3	0.000672255	FALSE
B2M	pattern4	1.59421e-31	TRUE
B3GNT2	pattern3	1.96786e-34	TRUE
B4GALT1	pattern1	2.66488e-06	FALSE
B4GAT1	pattern1	9.04425e-06	FALSE
BAD	pattern2	5.2946e-08	FALSE
BAG6	pattern3	0.000952198	FALSE
BAZ2B	pattern3	1.3653e-06	FALSE
BCAP29	pattern2	9.62654e-47	TRUE
BCAR1	pattern3	4.62318e-44	TRUE
BCAT1	pattern3	4.47126e-17	TRUE
BCL11A	pattern4	1.82877e-15	FALSE
BCL6B	pattern3	4.19195e-06	FALSE
BCOR	pattern4	5.57244e-05	FALSE
BDH2	pattern3	1.42941e-06	FALSE
BEX1	pattern3	2.31443e-14	FALSE
BEX2	pattern4	0.000139356	FALSE
BEX4	pattern2	0.000504487	FALSE
BEX5	pattern3	2.65561e-09	FALSE
BGN	pattern3	1.43429e-263	TRUE
BHLHE40	pattern2	2.89914e-44	TRUE
BICD1	pattern3	1.22474e-36	TRUE
BID	pattern4	4.35882e-24	TRUE
BIRC2	pattern3	0.00038812	FALSE
BLCAP	pattern2	1.13828e-51	TRUE
BLVRA	pattern4	2.7116e-09	FALSE
BLVRB	pattern4	2.86306e-08	FALSE
BMPR2	pattern2	2.80364e-44	TRUE
BRCA1	pattern4	6.06469e-09	FALSE
BRD8	pattern3	0.000647822	FALSE
BRIX1	pattern4	0.000325697	FALSE
BSG	pattern3	3.95208e-10	FALSE
BST2	pattern3	4.3474e-48	TRUE
BTBD3	pattern1	4.5201e-08	FALSE
BTBD7	pattern3	3.86741e-09	FALSE
BTF3	pattern4	2.78548e-09	FALSE
BTG1	pattern2	9.42028e-12	FALSE
BTG2	pattern4	1.21853e-15	TRUE
BTG3	pattern4	5.27589e-06	FALSE
BUB1B	pattern4	5.66904e-05	FALSE
BZW2	pattern4	6.16253e-07	FALSE
C10orf10	pattern2	2.58952e-173	TRUE
C10orf11	pattern4	5.45823e-08	FALSE
C10orf128	pattern4	2.25352e-10	FALSE
C10orf54	pattern4	7.60265e-17	TRUE
C11orf1	pattern4	8.53237e-05	FALSE
C12orf57	pattern2	6.32786e-39	TRUE
C14orf1	pattern2	3.67796e-14	FALSE
C16orf13	pattern4	4.75256e-05	FALSE
C17orf62	pattern1	0.000579001	FALSE
C17orf89	pattern4	3.68267e-10	FALSE
C19orf38	pattern4	1.42841e-41	TRUE
C19orf48	pattern4	1.28866e-13	FALSE
C1orf54	pattern2	1.61365e-10	FALSE
C1QTNF3	pattern2	2.08523e-24	TRUE
C1QTNF4	pattern4	4.57305e-39	TRUE
C1QTNF6	pattern2	1.42473e-56	TRUE
C20orf27	pattern4	2.66629e-10	FALSE
C2CD2	pattern2	5.27451e-05	FALSE
C4orf46	pattern4	0.000151978	FALSE
C4orf48	pattern1	7.35125e-10	FALSE
C6orf48	pattern4	6.26599e-10	FALSE
C8orf4	pattern3	2.72121e-146	TRUE
C9orf3	pattern3	2.93898e-09	FALSE
C9orf89	pattern4	6.78773e-15	TRUE
CA2	pattern1	2.26084e-37	TRUE
CADM1	pattern2	1.04902e-29	TRUE
CALCOCO2	pattern4	6.50783e-12	FALSE
CALCRL	pattern2	9.15282e-19	TRUE
CALD1	pattern2	4.41373e-124	TRUE
CALM1	pattern2	5.77719e-33	TRUE
CALU	pattern2	5.86165e-17	TRUE
CAMK1D	pattern4	1.13722e-12	FALSE
CAMK2G	pattern4	5.2203e-09	FALSE
CAMSAP2	pattern2	1.15917e-45	TRUE
CAMTA1	pattern3	0.000336881	FALSE
CAP1	pattern1	1.03736e-05	FALSE
CAPN2	pattern2	2.70403e-23	TRUE
CARD8	pattern4	0.000223287	FALSE
CARHSP1	pattern1	6.29421e-06	FALSE
CARTPT	pattern2	8.42331e-247	TRUE
CASD1	pattern3	0.000547365	FALSE
CAST	pattern1	3.50914e-07	FALSE
CAT	pattern4	6.90804e-07	FALSE
CAV1	pattern2	7.8694e-50	TRUE
CAV2	pattern2	3.40481e-53	TRUE
CBFA2T3	pattern4	1.00891e-52	TRUE
CBX1	pattern2	3.86645e-11	TRUE
CBX6	pattern4	0.000768781	FALSE
CCDC130	pattern2	4.67959e-11	FALSE
CCDC144B	pattern3	3.26609e-07	FALSE
CCDC171	pattern4	6.38784e-14	FALSE
CCDC173	pattern4	2.34333e-56	TRUE
CCDC18	pattern4	9.1583e-14	FALSE
CCDC186	pattern2	0.000169817	FALSE
CCDC23	pattern2	2.21556e-08	FALSE
CCDC59	pattern4	5.22427e-05	FALSE
CCDC80	pattern3	7.34541e-31	TRUE
CCDC82	pattern1	2.42835e-05	FALSE
CCL3	pattern4	7.64432e-143	TRUE
CCL4	pattern4	9.93723e-179	TRUE
CCNA2	pattern4	6.65253e-07	FALSE
CCNB1	pattern4	1.23357e-09	FALSE
CCNB2	pattern4	2.58921e-08	FALSE
CCND1	pattern1	1.81932e-07	FALSE
CCND2	pattern2	0.000278904	FALSE
CCND3	pattern4	2.40314e-05	FALSE
CCNG1	pattern4	0.000544165	FALSE
CCNH	pattern4	4.43948e-08	FALSE
CCNI	pattern4	0.000684587	FALSE
CCNL2	pattern3	8.79622e-05	FALSE
CCNY	pattern2	4.57162e-11	FALSE
CCS	pattern3	0.000664194	FALSE
CCSER2	pattern2	1.08564e-20	TRUE
CCT8	pattern4	3.62971e-06	FALSE
CD109	pattern2	0.000502581	FALSE
CD151	pattern2	6.0358e-23	TRUE
CD164	pattern4	7.42239e-38	TRUE
CD24	pattern3	1.24775e-50	TRUE
CD276	pattern2	1.73932e-67	TRUE
CD300A	pattern4	2.14431e-55	TRUE
CD33	pattern4	4.06001e-88	TRUE
CD34	pattern1	3.21746e-26	TRUE
CD40	pattern2	7.93964e-42	TRUE
CD44	pattern4	9.80396e-46	TRUE
CD46	pattern2	8.8183e-17	FALSE
CD52	pattern4	9.18143e-159	TRUE
CD53	pattern4	2.05932e-118	TRUE
CD63	pattern2	2.80239e-08	FALSE
CD69	pattern4	2.53534e-40	TRUE
CD74	pattern4	1.00622e-11	FALSE
CD79B	pattern4	5.32641e-05	FALSE
CD81	pattern2	1.83403e-16	TRUE
CD82	pattern4	1.22112e-18	TRUE
CD83	pattern4	3.86875e-12	FALSE
CD9	pattern2	1.77518e-119	TRUE
CD93	pattern2	9.81648e-65	TRUE
CD99	pattern2	1.57859e-32	TRUE
CDC20	pattern4	5.57697e-09	FALSE
CDC37	pattern2	9.03566e-05	FALSE
CDC42BPA	pattern1	2.06253e-05	FALSE
CDC42EP1	pattern3	2.96245e-43	TRUE
CDCA3	pattern4	4.16744e-14	TRUE
CDCA4	pattern4	1.67307e-05	FALSE
CDCA7	pattern4	9.24515e-19	TRUE
CDCA7L	pattern4	1.33045e-15	TRUE
CDCA8	pattern4	3.37802e-13	FALSE
CDH13	pattern2	1.29502e-97	TRUE
CDH5	pattern3	5.27185e-92	TRUE
CDIPT	pattern2	7.0275e-05	FALSE
CDK17	pattern2	3.37193e-08	FALSE
CDK2AP2	pattern1	3.29575e-06	FALSE
CDKN3	pattern4	1.04286e-08	FALSE
CDT1	pattern4	4.79232e-10	FALSE
CEBPB	pattern4	4.41368e-08	FALSE
CELF2	pattern4	1.12063e-45	TRUE
CENPC	pattern4	5.18952e-05	FALSE
CENPE	pattern4	2.36587e-05	FALSE
CENPF	pattern4	1.53027e-05	FALSE
CENPM	pattern4	1.74947e-16	TRUE
CENPT	pattern2	1.56618e-11	FALSE
CENPU	pattern4	4.58012e-09	FALSE
CENPW	pattern4	0.000218725	FALSE
CEP112	pattern1	7.90539e-30	TRUE
CEP126	pattern3	2.59451e-21	TRUE
CEP250	pattern4	5.41606e-07	FALSE
CEP68	pattern3	5.86221e-06	FALSE
CERK	pattern3	0.000391165	FALSE
CERS5	pattern2	1.48108e-07	FALSE
CFAP20	pattern2	0.000152123	FALSE
CFAP97	pattern4	1.35833e-09	FALSE
CFH	pattern3	7.39344e-09	FALSE
CFLAR	pattern3	3.53471e-05	FALSE
CFP	pattern4	2.46947e-28	TRUE
CGNL1	pattern3	9.63922e-98	TRUE
CHAF1A	pattern4	2.91407e-05	FALSE
CHCHD7	pattern4	4.03225e-11	FALSE
CHD1L	pattern4	5.11629e-07	FALSE
CHD7	pattern3	2.65176e-10	FALSE
CHEK2	pattern4	4.02382e-11	FALSE
CHKA	pattern1	7.3311e-10	FALSE
CHN1	pattern3	2.38852e-08	FALSE
CHST12	pattern2	0.000394644	FALSE
CHSY1	pattern3	2.92935e-07	FALSE
CISD3	pattern4	2.20869e-15	TRUE
CKAP2	pattern4	2.55763e-05	FALSE
CKAP4	pattern2	1.75037e-15	TRUE
CKB	pattern4	1.02266e-12	FALSE
CKLF	pattern4	1.73952e-06	FALSE
CKS1B	pattern4	5.90456e-07	FALSE
CKS2	pattern4	1.88473e-18	TRUE
CLCN3	pattern3	0.000397498	FALSE
CLDN5	pattern2	3.15849e-155	TRUE
CLDND1	pattern2	4.70686e-10	FALSE
CLEC14A	pattern3	2.60163e-184	TRUE
CLIC4	pattern2	2.96162e-15	FALSE
CLINT1	pattern4	7.24927e-07	FALSE
CLIP1	pattern2	6.08241e-07	FALSE
CLSTN3	pattern2	7.4474e-23	TRUE
CLTC	pattern2	0.000100564	FALSE
CMBL	pattern4	1.3998e-07	FALSE
CMC1	pattern4	0.000249358	FALSE
CMSS1	pattern4	0.000166302	FALSE
CMTM8	pattern2	0.000443213	FALSE
CNBP	pattern4	0.000160016	FALSE
CNIH4	pattern2	1.16861e-11	FALSE
CNN3	pattern3	9.09066e-86	TRUE
CNPY2	pattern3	0.000549483	FALSE
CNST	pattern4	7.02706e-06	FALSE
CNTLN	pattern4	6.02052e-05	FALSE
CNTRL	pattern4	9.95074e-12	FALSE
COA4	pattern4	0.000108486	FALSE
COBLL1	pattern3	1.80149e-12	FALSE
COL11A1	pattern2	2.75516e-73	TRUE
COL1A2	pattern3	1.44391e-49	TRUE
COL23A1	pattern3	4.47693e-13	TRUE
COL4A1	pattern2	9.29254e-303	TRUE
COL4A2	pattern2	1.57706e-229	TRUE
COL5A2	pattern2	1.24148e-154	TRUE
COL6A1	pattern3	1.35711e-21	TRUE
COL6A2	pattern2	9.30823e-45	TRUE
COMMD2	pattern2	1.214e-05	FALSE
COMMD3	pattern4	0.000281996	FALSE
COPS3	pattern4	2.87116e-06	FALSE
COQ3	pattern4	2.05455e-05	FALSE
CORO1A	pattern4	2.38e-54	TRUE
CORO1B	pattern1	1.77736e-05	FALSE
COTL1	pattern4	3.96218e-13	FALSE
COX15	pattern4	8.84682e-06	FALSE
COX7C	pattern4	2.0855e-06	FALSE
CPD	pattern1	7.23264e-07	FALSE
CPNE2	pattern2	1.24104e-16	TRUE
CPQ	pattern3	2.9311e-09	FALSE
CPVL	pattern4	4.88419e-20	TRUE
CPXM1	pattern2	2.09699e-05	FALSE
CRACR2B	pattern3	4.96622e-06	FALSE
CREB5	pattern3	4.91986e-21	TRUE
CREBRF	pattern3	0.000611864	FALSE
CRELD1	pattern1	8.46689e-08	FALSE
CREM	pattern2	6.04247e-19	TRUE
CRIM1	pattern2	1.15808e-12	FALSE
CRIP2	pattern3	3.80512e-189	TRUE
CRISPLD1	pattern1	0.000550243	FALSE
CRK	pattern3	6.3685e-07	FALSE
CRMP1	pattern2	9.07558e-74	TRUE
CRNDE	pattern4	1.47653e-14	FALSE
CROT	pattern3	3.59841e-20	TRUE
CRTAP	pattern3	1.33473e-06	FALSE
CRYBG3	pattern3	4.87319e-30	TRUE
CSF1R	pattern4	2.2918e-123	TRUE
CSF3R	pattern4	1.76421e-96	TRUE
CSNK1A1	pattern1	4.3328e-05	FALSE
CSPP1	pattern3	4.38344e-26	TRUE
CSRP1	pattern2	4.29726e-16	TRUE
CSRP2	pattern2	2.46093e-49	TRUE
CST3	pattern4	9.32586e-12	FALSE
CTGF	pattern3	2.51128e-133	TRUE
CTNNA1	pattern2	7.0752e-20	TRUE
CTNNAL1	pattern3	1.83093e-76	TRUE
CTNNB1	pattern2	1.09352e-22	TRUE
CTSB	pattern1	1.12227e-06	FALSE
CTSH	pattern4	5.85972e-05	FALSE
CTSL	pattern2	2.23779e-23	TRUE
CTSS	pattern4	1.6396e-27	TRUE
CTTN	pattern2	7.75325e-71	TRUE
CTTNBP2	pattern2	1.95993e-38	TRUE
CTTNBP2NL	pattern2	9.11554e-21	TRUE
CUL3	pattern3	0.000290474	FALSE
CUTC	pattern4	0.000762387	FALSE
CXCL10	pattern4	7.10978e-103	TRUE
CXCL2	pattern4	5.93346e-15	TRUE
CXCL3	pattern4	1.61117e-79	TRUE
CXCL8	pattern4	5.15455e-76	TRUE
CXCR4	pattern2	1.90253e-181	TRUE
CXorf36	pattern1	4.84193e-32	TRUE
CXXC5	pattern3	0.000839251	FALSE
CYB5B	pattern2	4.36939e-09	FALSE
CYB5D2	pattern1	0.000541042	FALSE
CYB5R4	pattern4	8.47339e-07	FALSE
CYC1	pattern4	0.000172802	FALSE
CYCS	pattern4	6.91303e-09	FALSE
CYFIP1	pattern2	3.21538e-11	FALSE
CYP26B1	pattern2	9.43717e-143	TRUE
CYP2S1	pattern4	4.24508e-18	TRUE
CYP51A1	pattern2	0.000296633	FALSE
CYR61	pattern3	2.82443e-113	TRUE
CYSLTR1	pattern4	7.65955e-21	TRUE
CYSTM1	pattern2	7.64367e-08	FALSE
CYTH2	pattern2	0.000169723	FALSE
CYTL1	pattern4	7.20474e-127	TRUE
CYYR1	pattern2	2.40284e-17	TRUE
DAAM1	pattern2	1.98097e-35	TRUE
DAB2	pattern2	4.57094e-32	TRUE
DAB2IP	pattern1	3.5672e-12	FALSE
DACH1	pattern3	1.63144e-12	TRUE
DAD1	pattern2	1.26149e-11	FALSE
DANCR	pattern4	2.27737e-15	FALSE
DAXX	pattern4	0.000647909	FALSE
DAZAP1	pattern4	0.000794964	FALSE
DBF4	pattern4	0.00056163	FALSE
DBI	pattern2	5.40841e-14	FALSE
DBN1	pattern3	3.33992e-14	FALSE
DCHS1	pattern2	4.88949e-16	FALSE
DCK	pattern4	2.55819e-06	FALSE
DCLK2	pattern1	1.98519e-47	TRUE
DCTN2	pattern1	3.43316e-06	FALSE
DCTPP1	pattern4	5.49714e-05	FALSE
DCXR	pattern4	6.52648e-10	FALSE
DDAH2	pattern1	0.000393415	FALSE
DDIT3	pattern4	0.000292451	FALSE
DDIT4	pattern3	1.96017e-07	TRUE
DDX21	pattern4	6.07344e-11	FALSE
DDX3Y	pattern2	5.82139e-80	TRUE
DEDD	pattern2	0.000922024	FALSE
DEDD2	pattern4	4.38966e-13	FALSE
DEF6	pattern4	2.24946e-37	TRUE
DEGS1	pattern1	0.000101302	FALSE
DEK	pattern4	9.51056e-08	FALSE
DENND4C	pattern2	0.000126177	FALSE
DENND5B	pattern2	1.00913e-34	TRUE
DEPDC1	pattern4	1.92416e-09	FALSE
DERL1	pattern3	0.000693513	FALSE
DERL2	pattern1	1.11903e-05	FALSE
DGKH	pattern2	1.63563e-07	FALSE
DHCR24	pattern1	0.000777695	FALSE
DHCR7	pattern1	2.55048e-14	FALSE
DHRS3	pattern3	6.59096e-46	TRUE
DHRS4	pattern4	1.63252e-16	FALSE
DKC1	pattern4	4.44986e-10	FALSE
DKK1	pattern3	1.09218e-08	TRUE
DLC1	pattern2	1.06569e-106	TRUE
DLGAP4	pattern2	8.42632e-10	FALSE
DLL4	pattern2	2.20783e-172	TRUE
DMWD	pattern3	2.09194e-32	TRUE
DNAJA4	pattern4	8.02196e-11	FALSE
DNAJB1	pattern4	7.66808e-26	TRUE
DNAJC1	pattern1	1.26973e-07	FALSE
DNAJC2	pattern4	4.50277e-07	FALSE
DNAJC3	pattern2	2.24058e-06	FALSE
DNAJC9	pattern4	0.000544165	FALSE
DNMT1	pattern4	5.1613e-05	FALSE
DNMT3A	pattern4	0.000335062	FALSE
DNMT3B	pattern4	7.58348e-16	FALSE
DNPH1	pattern4	1.29687e-15	TRUE
DOCK1	pattern3	2.11389e-07	FALSE
DOCK2	pattern4	1.03042e-71	TRUE
DOCK6	pattern2	3.78179e-22	TRUE
DOCK8	pattern4	5.68566e-28	TRUE
DOCK9	pattern2	2.73059e-64	TRUE
DOK1	pattern4	4.78858e-11	FALSE
DPH3	pattern1	0.000137096	FALSE
DPP7	pattern4	2.64338e-16	FALSE
DPY19L1	pattern3	0.000139465	FALSE
DPYSL2	pattern1	1.46154e-14	FALSE
DSP	pattern3	1.60115e-45	TRUE
DST	pattern2	4.78387e-08	FALSE
DSTN	pattern2	6.92316e-20	TRUE
DSTYK	pattern2	1.5291e-05	FALSE
DTL	pattern4	5.79242e-08	FALSE
DTX2	pattern4	6.68561e-12	FALSE
DUSP1	pattern3	8.78372e-10	FALSE
DUSP2	pattern4	6.53798e-108	TRUE
DUSP5	pattern2	3.73486e-49	TRUE
DUSP6	pattern1	1.40875e-24	TRUE
DUT	pattern4	4.24792e-18	TRUE
DVL3	pattern3	0.000273487	FALSE
DYNC1H1	pattern3	1.33172e-09	FALSE
DYNC1I2	pattern2	4.5179e-07	FALSE
DYNC1LI2	pattern3	4.07713e-07	FALSE
DYNLT1	pattern1	7.52222e-05	FALSE
DYSF	pattern2	6.18131e-72	TRUE
EAF2	pattern4	3.83422e-38	TRUE
EBF1	pattern3	5.27656e-09	FALSE
EBNA1BP2	pattern4	2.47675e-06	FALSE
ECE1	pattern2	2.20564e-92	TRUE
ECE2	pattern4	6.49761e-07	FALSE
ECSCR	pattern3	4.37316e-30	TRUE
EDIL3	pattern3	2.02152e-56	TRUE
EDN1	pattern3	5.03872e-250	TRUE
EEF1A1	pattern4	2.16021e-06	FALSE
EEF1B2	pattern4	4.49529e-22	TRUE
EEF1D	pattern4	0.000859614	FALSE
EEF1E1	pattern4	1.90866e-06	FALSE
EEF1G	pattern4	5.64065e-11	FALSE
EEF2	pattern4	4.83259e-09	FALSE
EFCAB14	pattern2	3.12392e-15	FALSE
EFEMP2	pattern2	2.80316e-55	TRUE
EFNA1	pattern3	3.42251e-157	TRUE
EFNB2	pattern3	7.44435e-94	TRUE
EGFL7	pattern3	2.44915e-05	FALSE
EGR1	pattern4	1.01925e-31	TRUE
EGR3	pattern4	7.96041e-06	FALSE
EHD2	pattern2	9.31645e-07	FALSE
EHD4	pattern1	3.92011e-17	TRUE
EIF1AX	pattern4	0.000840662	FALSE
EIF1AY	pattern2	3.49719e-87	TRUE
EIF2AK1	pattern4	0.000747072	FALSE
EIF2D	pattern4	2.27386e-05	FALSE
EIF2S3	pattern4	2.91208e-08	FALSE
EIF3E	pattern4	1.63305e-10	FALSE
EIF3L	pattern4	4.5878e-11	FALSE
EIF4G2	pattern2	2.61373e-08	FALSE
EIF4G3	pattern3	1.19758e-06	FALSE
EIF5	pattern4	3.02252e-05	FALSE
EIF5A	pattern4	0.000829785	FALSE
ELF1	pattern4	3.83422e-26	TRUE
ELK3	pattern2	3.75786e-27	TRUE
ELMO1	pattern4	0.000253038	FALSE
ELN	pattern3	7.74066e-06	FALSE
ELOVL5	pattern1	6.56621e-05	FALSE
EMC1	pattern1	4.299e-07	FALSE
EMC3-AS1	pattern4	0.000481006	FALSE
EMC7	pattern2	0.000536396	FALSE
EMCN	pattern3	3.08078e-53	TRUE
EMG1	pattern4	7.95709e-06	FALSE
EMP1	pattern2	1.57284e-36	TRUE
EMP2	pattern2	8.09177e-67	TRUE
ENAH	pattern3	5.49189e-12	FALSE
ENC1	pattern3	6.17156e-27	TRUE
ENG	pattern2	5.94466e-72	TRUE
ENTPD1	pattern3	1.0773e-21	TRUE
ENTPD4	pattern1	3.31511e-06	FALSE
EOGT	pattern2	4.74505e-19	TRUE
EPAS1	pattern3	4.70169e-107	TRUE
EPB41L2	pattern3	3.21757e-13	FALSE
EPB41L4A-AS1	pattern4	2.21744e-20	TRUE
EPHB4	pattern3	5.72574e-25	TRUE
EPN1	pattern2	2.64783e-05	FALSE
EPN2	pattern2	3.75195e-20	TRUE
ERG	pattern3	0.000661763	FALSE
ERO1L	pattern3	0.000919103	FALSE
ESAM	pattern2	2.93607e-79	TRUE
ESD	pattern4	0.000443797	FALSE
ETFA	pattern4	0.00080509	FALSE
ETS1	pattern2	5.45647e-35	TRUE
EVI5	pattern2	1.88608e-09	FALSE
EVL	pattern3	1.92837e-09	FALSE
EXOC3L1	pattern2	1.12587e-31	TRUE
EXOC3L2	pattern2	7.60998e-36	TRUE
EXOC5	pattern1	9.19401e-05	FALSE
EXOSC9	pattern4	0.000821832	FALSE
F11R	pattern3	5.11618e-22	TRUE
F2R	pattern3	1.12501e-55	TRUE
F2RL2	pattern3	1.34161e-47	TRUE
FABP5	pattern4	9.38902e-23	TRUE
FADS1	pattern3	0.000228419	FALSE
FADS2	pattern2	3.23435e-06	FALSE
FAH	pattern4	8.78802e-30	TRUE
FAHD1	pattern2	3.24517e-07	FALSE
FAM101B	pattern4	1.05778e-17	TRUE
FAM107B	pattern2	2.33932e-23	TRUE
FAM124B	pattern2	4.27343e-29	TRUE
FAM127A	pattern2	9.95072e-19	TRUE
FAM129B	pattern1	2.00013e-16	TRUE
FAM13A	pattern2	0.000559343	FALSE
FAM171A1	pattern2	1.67762e-16	TRUE
FAM177A1	pattern1	8.46364e-05	FALSE
FAM193B	pattern4	9.5104e-05	FALSE
FAM195A	pattern4	1.32669e-24	TRUE
FAM195B	pattern2	2.35851e-09	FALSE
FAM198B	pattern3	4.62107e-07	FALSE
FAM213A	pattern2	6.36392e-15	FALSE
FAM213B	pattern3	8.89738e-08	FALSE
FAM216A	pattern4	7.3088e-24	TRUE
FAM26F	pattern4	3.032e-20	TRUE
FAM53C	pattern4	0.000704942	FALSE
FAM69B	pattern2	0.000583893	FALSE
FAM89A	pattern3	1.79339e-09	FALSE
FAM96A	pattern4	4.47881e-08	FALSE
FARP1	pattern2	3.8345e-06	FALSE
FASTKD2	pattern4	0.000129667	FALSE
FAT4	pattern3	8.27795e-10	FALSE
FAU	pattern4	3.06976e-09	FALSE
FBL	pattern4	6.26766e-05	FALSE
FBLIM1	pattern3	6.9169e-74	TRUE
FBLN1	pattern2	7.27734e-19	TRUE
FBN1	pattern2	1.03755e-28	TRUE
FBN2	pattern2	2.00132e-14	FALSE
FBXO21	pattern3	1.42063e-14	TRUE
FBXW5	pattern1	0.000551175	FALSE
FCER1G	pattern4	3.52606e-49	TRUE
FCHO1	pattern4	1.20164e-35	TRUE
FDPS	pattern2	4.63858e-18	TRUE
FDX1	pattern2	4.37767e-19	TRUE
FER	pattern1	8.87261e-05	FALSE
FERMT2	pattern2	1.6128e-63	TRUE
FERMT3	pattern4	6.90383e-38	TRUE
FGD4	pattern3	0.00015341	FALSE
FGD5	pattern2	1.55287e-06	FALSE
FGD5-AS1	pattern2	1.03065e-05	FALSE
FGFR1	pattern2	2.96568e-40	TRUE
FHL2	pattern4	0.000380986	FALSE
FHL3	pattern1	0.000346483	FALSE
FILIP1	pattern2	8.87343e-146	TRUE
FKBP11	pattern4	8.7915e-07	FALSE
FKBP1A	pattern1	8.26207e-05	FALSE
FKBP2	pattern1	7.15625e-05	FALSE
FKBP4	pattern4	1.09803e-29	TRUE
FKBP7	pattern3	3.53704e-15	FALSE
FKBP9	pattern2	3.07952e-22	TRUE
FLJ32255	pattern2	2.90262e-07	FALSE
FLNA	pattern2	2.72916e-39	TRUE
FLNB	pattern2	1.41547e-13	FALSE
FLOT1	pattern2	3.60833e-15	FALSE
FLT1	pattern3	4.97862e-189	TRUE
FLT4	pattern2	2.98993e-51	TRUE
FMNL1	pattern4	5.06981e-17	TRUE
FMNL3	pattern3	2.20855e-15	FALSE
FN1	pattern3	1.07106e-263	TRUE
FNBP1	pattern3	0.000319694	FALSE
FNBP1L	pattern2	1.31492e-11	FALSE
FNDC3B	pattern3	7.48126e-39	TRUE
FOS	pattern2	1.41903e-62	TRUE
FOSB	pattern2	1.02406e-25	TRUE
FOXK1	pattern3	0.000263074	FALSE
FOXO1	pattern2	2.27414e-09	FALSE
FRG1B	pattern2	3.49283e-14	TRUE
FRMD4A	pattern3	1.01049e-05	FALSE
FRMD4B	pattern3	8.3606e-17	TRUE
FRYL	pattern2	2.33986e-06	FALSE
FSCN1	pattern1	2.65034e-05	FALSE
FSTL1	pattern3	4.02931e-93	TRUE
FTL	pattern4	0.000106377	FALSE
FUOM	pattern4	5.46888e-07	FALSE
FURIN	pattern2	3.64898e-22	TRUE
FXN	pattern4	8.60548e-08	FALSE
FXYD5	pattern4	7.46734e-25	TRUE
FXYD6	pattern2	8.3421e-40	TRUE
FYB	pattern4	1.47737e-104	TRUE
FYN	pattern2	4.00464e-16	FALSE
FZD4	pattern3	6.70838e-52	TRUE
FZD6	pattern2	5.54651e-13	FALSE
GAB3	pattern4	3.05831e-23	TRUE
GABBR1	pattern2	8.91062e-05	FALSE
GADD45B	pattern1	4.77432e-06	FALSE
GALC	pattern2	0.000454781	FALSE
GALK1	pattern4	5.3732e-10	FALSE
GALNT18	pattern3	8.92923e-32	TRUE
GALNT7	pattern4	2.65413e-07	FALSE
GAMT	pattern4	5.18395e-23	TRUE
GAPT	pattern4	1.35367e-71	TRUE
GART	pattern4	0.000128918	FALSE
GAS5	pattern4	1.74877e-20	TRUE
GATA3	pattern3	3.7178e-13	FALSE
GATA6	pattern3	9.31578e-47	TRUE
GBGT1	pattern4	1.40354e-15	TRUE
GDI1	pattern2	6.87727e-06	FALSE
GDPD5	pattern2	6.47455e-37	TRUE
GFI1	pattern4	2.09502e-41	TRUE
GFI1B	pattern4	5.63908e-40	TRUE
GGCT	pattern4	2.56394e-06	FALSE
GGCX	pattern3	0.000253984	FALSE
GIMAP1	pattern3	2.68242e-05	FALSE
GIMAP4	pattern3	8.14102e-113	TRUE
GIMAP7	pattern3	4.1634e-08	FALSE
GIMAP8	pattern3	2.41301e-21	TRUE
GINS2	pattern4	0.000336245	FALSE
GIT1	pattern2	1.21612e-06	FALSE
GJA1	pattern1	2.90948e-104	TRUE
GJA4	pattern2	7.30052e-211	TRUE
GJA5	pattern3	3.8162e-291	TRUE
GLG1	pattern3	6.36417e-07	FALSE
GLRX	pattern4	1.27515e-13	FALSE
GLRX3	pattern1	0.000481156	FALSE
GLTP	pattern3	1.98408e-05	FALSE
GLTSCR2	pattern4	3.22001e-07	FALSE
GMFG	pattern4	1.36824e-54	TRUE
GMNN	pattern4	1.78024e-06	FALSE
GNAS	pattern2	1.6758e-21	TRUE
GNB2L1	pattern4	1.13722e-12	FALSE
GNB4	pattern2	2.02774e-05	FALSE
GNG11	pattern2	8.10526e-76	TRUE
GNG12	pattern2	8.69612e-33	TRUE
GNG5	pattern2	2.7076e-06	FALSE
GNL3	pattern4	8.81264e-05	FALSE
GNS	pattern2	3.86741e-09	FALSE
GPATCH2	pattern3	0.000516703	FALSE
GPN3	pattern4	7.38249e-05	FALSE
GPR107	pattern2	2.27118e-12	FALSE
GPR161	pattern3	7.85402e-10	FALSE
GPX1	pattern4	3.32126e-10	FALSE
GPX4	pattern3	4.23745e-09	FALSE
GPX8	pattern2	3.32159e-34	TRUE
GRB10	pattern1	1.85775e-12	FALSE
GRINA	pattern3	1.53545e-05	FALSE
GRN	pattern2	4.09715e-14	FALSE
GSN	pattern1	2.12427e-17	TRUE
GSS	pattern4	8.80398e-06	FALSE
GSTA4	pattern2	3.53122e-07	FALSE
GSTM3	pattern4	1.56764e-05	FALSE
GSTM4	pattern4	5.39369e-08	FALSE
GSTM5	pattern4	5.90924e-10	FALSE
GTF2B	pattern4	4.28888e-10	FALSE
GTF2F2	pattern4	8.01212e-06	FALSE
GTF3A	pattern4	4.15631e-07	FALSE
GTPBP4	pattern4	0.000821832	FALSE
GUCY1A3	pattern4	0.000916341	FALSE
GUK1	pattern2	6.58726e-11	FALSE
H1F0	pattern4	1.93399e-05	FALSE
H2AFY	pattern4	1.10936e-07	FALSE
HAPLN1	pattern3	1.94438e-141	TRUE
HAPLN3	pattern3	1.65662e-109	TRUE
HAUS4	pattern4	1.00189e-08	FALSE
HBEGF	pattern2	1.87688e-41	TRUE
HCLS1	pattern4	1.81433e-43	TRUE
HDAC5	pattern2	2.81634e-06	FALSE
HDAC7	pattern3	1.23834e-15	TRUE
HDDC2	pattern4	1.72109e-16	TRUE
HDDC3	pattern4	1.41158e-06	FALSE
HDGFRP3	pattern1	2.1309e-12	FALSE
HEG1	pattern2	3.8875e-82	TRUE
HERC1	pattern3	1.20039e-13	TRUE
HERC2P2	pattern3	1.97184e-09	FALSE
HERPUD1	pattern2	3.81063e-11	FALSE
HES4	pattern2	1.86732e-38	TRUE
HEY1	pattern3	6.81408e-163	TRUE
HEY2	pattern3	1.56168e-67	TRUE
HID1	pattern2	2.72824e-43	TRUE
HIGD1A	pattern1	0.000100305	FALSE
HIPK2	pattern3	3.7217e-52	TRUE
HIRIP3	pattern4	1.98478e-15	TRUE
HIST1H1C	pattern4	3.42866e-09	FALSE
HIST1H2AE	pattern4	4.033e-19	TRUE
HIST1H2AM	pattern4	1.18761e-18	TRUE
HIST1H2BH	pattern4	7.42897e-10	FALSE
HIST1H3D	pattern4	6.77511e-15	FALSE
HIST1H4C	pattern4	6.80489e-09	FALSE
HIST2H2AC	pattern4	0.000146157	FALSE
HIST2H2BC	pattern4	4.56719e-31	TRUE
HIST2H2BE	pattern4	4.19891e-09	FALSE
HIST3H2A	pattern4	3.25011e-08	FALSE
HJURP	pattern4	3.31115e-09	FALSE
HK1	pattern2	1.01736e-15	FALSE
HLA-A	pattern2	1.31176e-07	FALSE
HLA-B	pattern3	2.05363e-11	TRUE
HLA-C	pattern4	4.09317e-59	TRUE
HLA-E	pattern2	7.2314e-09	FALSE
HLF	pattern4	8.51942e-68	TRUE
HLX	pattern2	1.06263e-37	TRUE
HMCN1	pattern3	1.05238e-20	TRUE
HMCN2	pattern3	1.35876e-43	TRUE
HMGA1	pattern4	7.96985e-17	TRUE
HMGA2	pattern1	0.000443975	FALSE
HMGB2	pattern4	4.3594e-08	FALSE
HMGCR	pattern3	2.50399e-06	FALSE
HMGN2	pattern4	6.51966e-12	FALSE
HMGN5	pattern4	0.000271379	FALSE
HMHA1	pattern4	2.01654e-05	FALSE
HMMR	pattern4	0.000366136	FALSE
HNRNPA1	pattern4	2.60439e-12	FALSE
HNRNPL	pattern4	7.96041e-06	FALSE
HOOK3	pattern1	4.83308e-10	FALSE
HOPX	pattern4	0.000166607	FALSE
HOXA5	pattern3	1.09964e-05	FALSE
HOXB-AS3	pattern4	2.80255e-11	FALSE
HOXB2	pattern4	2.68702e-15	TRUE
HOXB7	pattern1	9.59214e-08	FALSE
HPGD	pattern1	2.67645e-27	TRUE
HS6ST1	pattern3	6.65105e-09	FALSE
HSD17B11	pattern4	8.40844e-17	TRUE
HSD17B12	pattern3	2.49527e-06	FALSE
HSD17B14	pattern2	2.41602e-24	TRUE
HSD17B8	pattern4	0.000887714	FALSE
HSP90AA1	pattern4	5.5315e-07	FALSE
HSP90B1	pattern2	5.01039e-14	FALSE
HSPA2	pattern2	5.70015e-21	TRUE
HSPA9	pattern4	0.000169817	FALSE
HSPB11	pattern4	3.14056e-07	FALSE
HSPD1	pattern4	1.57806e-15	FALSE
HSPE1	pattern4	2.52221e-09	FALSE
HYAL2	pattern2	6.80374e-68	TRUE
HYOU1	pattern3	1.25913e-07	FALSE
ICAM1	pattern4	4.4336e-12	TRUE
ICAM3	pattern4	3.66224e-23	TRUE
ICT1	pattern4	0.00045126	FALSE
ID1	pattern3	6.71785e-20	TRUE
ID2	pattern3	8.24618e-20	TRUE
ID3	pattern3	9.83741e-86	TRUE
IDH1	pattern2	8.48569e-07	FALSE
IER3	pattern4	9.63437e-14	FALSE
IER3IP1	pattern1	0.000624221	FALSE
IER5L	pattern2	4.2845e-07	FALSE
IFI27L2	pattern2	2.75451e-18	TRUE
IFITM2	pattern2	7.61897e-06	FALSE
IFITM3	pattern3	1.51569e-43	TRUE
IFNGR1	pattern3	2.31135e-07	FALSE
IFT57	pattern4	2.44915e-05	FALSE
IGDCC3	pattern2	1.01537e-95	TRUE
IGF1R	pattern3	2.55975e-13	TRUE
IGF2BP2	pattern2	0.000219115	FALSE
IGFBP2	pattern2	2.15799e-27	TRUE
IGFBP3	pattern3	1.21379e-134	TRUE
IGFBP4	pattern2	7.92995e-90	TRUE
IKBIP	pattern2	1.05242e-06	FALSE
IKBKE	pattern4	2.40425e-07	FALSE
IKZF1	pattern4	3.994e-42	TRUE
IL11RA	pattern3	2.43865e-20	TRUE
IL13RA1	pattern2	7.21774e-19	TRUE
IL1B	pattern4	1.98582e-122	TRUE
IL6ST	pattern2	1.11554e-19	TRUE
ILK	pattern1	1.25718e-07	FALSE
IMP4	pattern4	9.91676e-07	FALSE
IMPAD1	pattern3	4.56482e-10	FALSE
IMPDH1	pattern4	1.36415e-07	FALSE
IMPDH2	pattern4	8.26147e-25	TRUE
INF2	pattern1	2.88736e-07	FALSE
INPP1	pattern2	1.18074e-05	FALSE
INPP5D	pattern4	4.12088e-10	FALSE
INPP5K	pattern3	0.00010965	FALSE
INSIG1	pattern4	0.000111627	FALSE
INTS1	pattern1	0.000392231	FALSE
INTS12	pattern4	0.000538655	FALSE
IPW	pattern3	4.20819e-10	FALSE
IQGAP1	pattern2	9.50288e-28	TRUE
IRAK3	pattern4	2.67207e-12	FALSE
IRF2BP2	pattern3	1.86229e-05	FALSE
ITFG1	pattern2	1.70013e-12	FALSE
ITGA2B	pattern4	6.54481e-34	TRUE
ITGA4	pattern4	2.84923e-58	TRUE
ITGA5	pattern3	2.85934e-47	TRUE
ITGAE	pattern1	0.000292346	FALSE
ITGAV	pattern2	1.05595e-14	FALSE
ITGB1	pattern2	5.45203e-67	TRUE
ITGB2	pattern4	1.6168e-50	TRUE
ITGB3BP	pattern4	1.72553e-07	FALSE
ITGB5	pattern2	2.40883e-36	TRUE
ITM2A	pattern4	7.94868e-09	FALSE
ITM2B	pattern2	3.72943e-27	TRUE
ITM2C	pattern2	9.17576e-19	TRUE
ITPR3	pattern2	1.42257e-38	TRUE
ITPRIP	pattern2	5.84773e-15	TRUE
ITSN1	pattern1	6.85824e-06	FALSE
IVNS1ABP	pattern1	7.96173e-17	FALSE
JADE1	pattern4	1.55873e-08	FALSE
JAG1	pattern3	1.38334e-31	TRUE
JAG2	pattern2	1.63083e-37	TRUE
JAM3	pattern2	6.21552e-39	TRUE
JMJD1C	pattern2	3.00464e-07	FALSE
JPH1	pattern2	2.21881e-23	TRUE
KANSL1	pattern2	0.000578528	FALSE
KAT7	pattern3	4.1129e-11	FALSE
KCNK17	pattern3	2.43575e-29	TRUE
KCTD10	pattern2	1.86017e-37	TRUE
KCTD12	pattern4	3.97689e-05	FALSE
KCTD15	pattern2	3.87471e-05	FALSE
KDELR2	pattern2	0.000128011	FALSE
KDR	pattern3	9.00069e-199	TRUE
KHDRBS3	pattern3	5.17094e-08	FALSE
KIAA0020	pattern4	0.000176065	FALSE
KIAA0101	pattern4	7.77862e-36	TRUE
KIAA0355	pattern2	8.5729e-69	TRUE
KIAA1033	pattern3	2.87965e-07	FALSE
KIAA1191	pattern2	0.000100822	FALSE
KIAA1462	pattern2	1.03062e-19	TRUE
KIAA1551	pattern3	1.02765e-30	TRUE
KIAA1671	pattern2	9.1106e-12	TRUE
KIDINS220	pattern2	1.07999e-05	FALSE
KIF14	pattern4	0.000627288	FALSE
KIF15	pattern4	0.000186087	FALSE
KIF16B	pattern4	0.000286758	FALSE
KIF1B	pattern2	7.52662e-08	FALSE
KIF22	pattern4	5.35737e-05	FALSE
KIF23	pattern4	1.02344e-06	FALSE
KIF2C	pattern4	6.85658e-11	FALSE
KIF5B	pattern2	1.54273e-21	TRUE
KIFAP3	pattern3	1.95363e-05	FALSE
KIT	pattern4	5.4279e-24	TRUE
KLC1	pattern3	1.51221e-05	FALSE
KLF10	pattern4	1.50286e-07	FALSE
KLF2	pattern3	2.18648e-08	FALSE
KLF4	pattern2	1.88734e-44	TRUE
KLF6	pattern2	1.40113e-27	TRUE
KLF7	pattern2	5.98316e-34	TRUE
KLHL24	pattern3	0.000107557	FALSE
KLHL4	pattern3	9.02297e-45	TRUE
KLHL9	pattern3	2.26744e-07	FALSE
KMT2E-AS1	pattern4	5.46591e-05	FALSE
KTN1	pattern3	7.31822e-10	FALSE
LACTB2	pattern4	7.56889e-06	FALSE
LAIR1	pattern4	1.1289e-65	TRUE
LAMA4	pattern1	6.32557e-56	TRUE
LAMA5	pattern2	1.16764e-17	TRUE
LAMB1	pattern3	1.19179e-145	TRUE
LAMC1	pattern2	1.52801e-23	TRUE
LAMTOR1	pattern4	1.58559e-05	FALSE
LAPTM4A	pattern3	4.77272e-08	FALSE
LAPTM4B	pattern3	1.79883e-18	TRUE
LAPTM5	pattern4	3.22958e-49	TRUE
LASP1	pattern1	8.69898e-06	FALSE
LATS2	pattern1	5.98828e-15	TRUE
LBR	pattern3	0.000478175	FALSE
LCP1	pattern4	1.12011e-94	TRUE
LCP2	pattern4	6.60704e-05	FALSE
LDB2	pattern2	6.70703e-87	TRUE
LDHA	pattern4	3.93992e-06	FALSE
LDHB	pattern4	4.96431e-07	FALSE
LDLR	pattern1	4.10993e-11	FALSE
LEPROTL1	pattern3	0.000133553	FALSE
LETMD1	pattern4	4.77099e-05	FALSE
LGALS1	pattern2	3.12039e-67	TRUE
LGALS9	pattern4	4.55326e-62	TRUE
LGMN	pattern2	2.71021e-42	TRUE
LIFR	pattern2	1.90187e-207	TRUE
LIG1	pattern4	2.91027e-05	FALSE
LIMCH1	pattern3	1.99453e-48	TRUE
LINC00152	pattern1	5.3027e-05	FALSE
LIPA	pattern3	4.25216e-09	FALSE
LMAN2	pattern2	3.92231e-05	FALSE
LMBR1	pattern4	0.000954122	FALSE
LMBRD1	pattern1	0.000538206	FALSE
LOC100131564	pattern4	2.12516e-06	FALSE
LOC100506844	pattern4	2.29437e-20	TRUE
LOC283683	pattern4	1.49527e-09	FALSE
LOC654342	pattern1	3.67045e-06	FALSE
LONP1	pattern4	0.000370456	FALSE
LOXL2	pattern2	6.65471e-29	TRUE
LPAR6	pattern3	6.67963e-59	TRUE
LPCAT2	pattern4	0.000225478	FALSE
LPIN1	pattern4	3.73262e-18	TRUE
LPIN2	pattern3	1.78475e-08	FALSE
LPP	pattern2	4.46456e-16	FALSE
LRCH1	pattern2	0.000932483	FALSE
LRIG3	pattern3	1.00081e-59	TRUE
LRMP	pattern4	3.44893e-80	TRUE
LRP10	pattern1	1.04853e-05	FALSE
LRP6	pattern2	1.26428e-17	TRUE
LRRC32	pattern2	3.11469e-19	TRUE
LRRC75A-AS1	pattern4	7.77909e-35	TRUE
LRRC8A	pattern2	8.81775e-07	FALSE
LRRC8C	pattern1	7.70362e-05	FALSE
LRRCC1	pattern4	1.40249e-07	FALSE
LST1	pattern4	6.08205e-64	TRUE
LTA4H	pattern4	6.61967e-08	FALSE
LTBP4	pattern3	6.10498e-64	TRUE
LUZP1	pattern2	2.28574e-06	FALSE
LY6E	pattern4	2.51639e-51	TRUE
LYAR	pattern4	1.23668e-06	FALSE
LYN	pattern4	1.5062e-20	TRUE
LYSMD2	pattern4	6.79736e-23	TRUE
LYZ	pattern4	1.74862e-29	TRUE
MAD2L1	pattern4	1.00247e-12	FALSE
MADCAM1	pattern2	1.94721e-68	TRUE
MAGED1	pattern3	6.9227e-08	FALSE
MAGED2	pattern2	2.10495e-41	TRUE
MAGEH1	pattern2	4.47912e-08	FALSE
MAGI1	pattern2	6.73424e-33	TRUE
MALAT1	pattern3	1.71689e-05	FALSE
MAN2A1	pattern4	6.66526e-06	FALSE
MANBAL	pattern2	0.000266139	FALSE
MANF	pattern1	6.78831e-05	FALSE
MAP1B	pattern2	2.73639e-112	TRUE
MAP1LC3A	pattern2	6.45585e-19	TRUE
MAP3K11	pattern1	0.000105272	FALSE
MAP4	pattern2	2.98046e-13	FALSE
MAP4K3	pattern3	1.89704e-06	FALSE
MAP4K4	pattern3	4.041e-37	TRUE
MAP7D3	pattern4	1.23112e-07	FALSE
MAPK14	pattern4	5.78351e-08	FALSE
MAPK3	pattern3	0.000263556	FALSE
MAPK6	pattern1	3.56447e-05	FALSE
MAPKAPK3	pattern4	1.55786e-43	TRUE
MARCKS	pattern2	5.19814e-40	TRUE
MARCKSL1	pattern3	5.70987e-44	TRUE
MARK4	pattern1	0.000214542	FALSE
MASP1	pattern1	1.7596e-75	TRUE
MAST4	pattern2	8.8621e-25	TRUE
MASTL	pattern1	0.00025402	FALSE
MATK	pattern4	4.5428e-56	TRUE
MAVS	pattern2	0.000248304	FALSE
MBNL2	pattern2	1.27467e-18	TRUE
MBP	pattern4	5.43799e-14	TRUE
MCAM	pattern2	1.99009e-68	TRUE
MCCC1	pattern4	6.80396e-08	FALSE
MCM10	pattern4	0.000834225	FALSE
MCM2	pattern4	5.55951e-09	FALSE
MCM3	pattern4	9.88826e-07	FALSE
MCM4	pattern4	3.01812e-09	FALSE
MCM5	pattern4	1.21931e-07	FALSE
MCM7	pattern4	1.78754e-10	FALSE
MCU	pattern3	7.5653e-16	TRUE
MDH2	pattern4	2.30371e-06	FALSE
MDK	pattern3	4.57824e-44	TRUE
ME3	pattern3	7.22924e-05	FALSE
MECOM	pattern3	6.78347e-25	TRUE
MED13L	pattern4	0.000362179	FALSE
MED19	pattern1	0.000731291	FALSE
MED30	pattern4	2.98972e-05	FALSE
MEG3	pattern2	1.62797e-74	TRUE
MEGF8	pattern2	5.62524e-10	FALSE
MEIS2	pattern2	3.2045e-15	TRUE
MEPCE	pattern4	1.00007e-13	FALSE
MESDC1	pattern1	1.68143e-06	FALSE
METTL12	pattern4	9.07258e-07	FALSE
METTL8	pattern4	1.45317e-07	FALSE
MEX3B	pattern3	1.42834e-14	FALSE
MFGE8	pattern1	8.66784e-07	FALSE
MFNG	pattern4	5.01469e-13	FALSE
MFSD1	pattern4	6.32056e-25	TRUE
MGAT1	pattern1	5.92014e-16	FALSE
MGST1	pattern4	1.23546e-09	FALSE
MGST3	pattern1	2.21574e-43	TRUE
MICAL1	pattern4	0.000615793	FALSE
MID1	pattern3	7.00711e-20	TRUE
MIDN	pattern3	0.000102986	FALSE
MINPP1	pattern3	4.75812e-05	FALSE
MIR126	pattern4	9.10854e-10	FALSE
MIR4435-2HG	pattern2	2.96484e-19	TRUE
MIS18BP1	pattern4	1.37416e-13	FALSE
MKI67	pattern4	2.80298e-06	FALSE
MLC1	pattern4	1.10921e-18	TRUE
MLF1	pattern2	6.08224e-27	TRUE
MLH1	pattern4	0.000945896	FALSE
MLLT3	pattern4	1.65357e-06	FALSE
MLLT4	pattern2	6.77143e-43	TRUE
MMAB	pattern1	1.72437e-05	FALSE
MMD	pattern2	1.22773e-15	FALSE
MMP16	pattern3	1.11279e-29	TRUE
MMP2	pattern3	1.31062e-32	TRUE
MMRN1	pattern3	4.95314e-07	FALSE
MMRN2	pattern2	4.69622e-70	TRUE
MND1	pattern4	8.02863e-10	TRUE
MOAP1	pattern1	0.000205581	FALSE
MOCS2	pattern3	3.99509e-05	FALSE
MPDZ	pattern3	1.80407e-10	FALSE
MPL	pattern4	1.2469e-29	TRUE
MPP1	pattern4	5.35506e-07	FALSE
MPRIP	pattern1	6.32068e-12	FALSE
MPZL1	pattern2	1.07139e-34	TRUE
MRC2	pattern2	8.967e-20	TRUE
MRI1	pattern3	1.68163e-06	FALSE
MRPL11	pattern4	0.000233208	FALSE
MRPL12	pattern4	2.074e-05	FALSE
MRPL14	pattern4	0.000396627	FALSE
MRPL18	pattern4	0.000386142	FALSE
MRPL21	pattern4	4.40344e-06	FALSE
MRPL37	pattern4	1.01902e-05	FALSE
MRPL41	pattern1	9.3911e-06	FALSE
MRPS17	pattern4	0.000333357	FALSE
MRPS18B	pattern4	0.000777021	FALSE
MRPS2	pattern4	2.673e-07	FALSE
MRPS26	pattern4	1.85436e-09	FALSE
MRPS35	pattern4	8.93778e-05	FALSE
MSH6	pattern4	5.93614e-06	FALSE
MSMO1	pattern2	3.09346e-06	FALSE
MSN	pattern2	6.59152e-06	FALSE
MSRB3	pattern2	1.08446e-29	TRUE
MT2A	pattern4	8.05108e-43	TRUE
MTCH1	pattern1	0.000608489	FALSE
MTHFD2	pattern4	4.16252e-06	FALSE
MTIF2	pattern4	8.60504e-06	FALSE
MTMR2	pattern3	0.000709025	FALSE
MTRF1L	pattern1	5.20481e-18	TRUE
MTSS1	pattern2	5.97735e-18	TRUE
MTURN	pattern3	1.81062e-10	FALSE
MTUS1	pattern3	1.62774e-143	TRUE
MVB12A	pattern2	1.77466e-11	FALSE
MVD	pattern1	4.89238e-10	FALSE
MXD1	pattern4	1.90631e-11	FALSE
MYB	pattern4	6.20205e-58	TRUE
MYC	pattern4	2.88996e-95	TRUE
MYCT1	pattern3	2.87483e-30	TRUE
MYD88	pattern4	5.70147e-05	FALSE
MYDGF	pattern2	8.25802e-07	FALSE
MYEOV2	pattern1	1.88005e-05	FALSE
MYH10	pattern2	7.91491e-61	TRUE
MYH9	pattern1	0.000200459	FALSE
MYL12A	pattern2	1.2276e-20	TRUE
MYL12B	pattern2	5.50243e-24	TRUE
MYL6	pattern2	7.24469e-17	TRUE
MYO10	pattern2	2.30588e-73	TRUE
MYO1C	pattern2	3.1574e-42	TRUE
MYO1E	pattern1	2.83303e-13	FALSE
MYO1F	pattern4	8.34289e-59	TRUE
MYO6	pattern2	7.16177e-97	TRUE
MZT2B	pattern4	0.000647264	FALSE
NAA10	pattern1	0.000488752	FALSE
NAA38	pattern4	4.7273e-26	TRUE
NAALAD2	pattern2	2.00384e-25	TRUE
NAB1	pattern2	0.000487834	FALSE
NACA	pattern4	2.86137e-05	FALSE
NAGK	pattern1	0.000146169	FALSE
NARS2	pattern4	0.00044961	FALSE
NAT10	pattern4	9.45525e-07	FALSE
NAV1	pattern1	2.26296e-14	FALSE
NBN	pattern4	1.98648e-06	FALSE
NCAPH	pattern4	2.08819e-06	FALSE
NCF4	pattern4	3.49049e-34	TRUE
NCKAP1	pattern2	2.99803e-40	TRUE
NCKAP1L	pattern4	1.77985e-29	TRUE
NCKAP5	pattern2	2.75605e-82	TRUE
NCL	pattern4	4.32471e-10	FALSE
NCOA3	pattern3	0.000146014	FALSE
NCOA7	pattern4	3.42579e-32	TRUE
NDEL1	pattern1	0.00010918	FALSE
NDFIP1	pattern2	2.74547e-10	FALSE
NDUFA3	pattern3	3.33313e-06	FALSE
NDUFAF2	pattern4	4.84693e-05	FALSE
NDUFC2	pattern3	1.56626e-19	TRUE
NECAP2	pattern1	6.78649e-05	FALSE
NEDD9	pattern1	9.65461e-26	TRUE
NEK3	pattern2	7.664e-14	FALSE
NENF	pattern2	2.10919e-10	FALSE
NES	pattern1	1.80193e-83	TRUE
NFATC2	pattern4	1.42787e-31	TRUE
NFE2	pattern4	7.4743e-48	TRUE
NFE2L1	pattern1	0.000195738	FALSE
NFIB	pattern3	3.41066e-44	TRUE
NFKB1	pattern4	5.74518e-05	FALSE
NFKBIA	pattern4	3.99082e-69	TRUE
NFKBIE	pattern4	5.68495e-07	FALSE
NFKBIZ	pattern4	6.22964e-33	TRUE
NGFRAP1	pattern2	4.50188e-15	FALSE
NGRN	pattern3	0.000253223	FALSE
NHP2L1	pattern4	8.54893e-09	FALSE
NID1	pattern2	1.15385e-59	TRUE
NID2	pattern1	5.38758e-42	TRUE
NIFK	pattern4	0.000140092	FALSE
NINJ2	pattern4	3.78013e-13	FALSE
NISCH	pattern2	1.88302e-14	FALSE
NIT2	pattern4	3.86875e-12	FALSE
NKIRAS2	pattern2	2.29363e-05	FALSE
NKTR	pattern3	9.01203e-05	FALSE
NME1	pattern4	3.82587e-06	FALSE
NMI	pattern4	1.0839e-26	TRUE
NNAT	pattern3	1.82624e-276	TRUE
NOA1	pattern4	8.21628e-05	FALSE
NOB1	pattern4	1.99462e-06	FALSE
NOC3L	pattern4	1.14059e-05	FALSE
NOL4L	pattern3	0.000538371	FALSE
NOL7	pattern4	7.09543e-05	FALSE
NOLC1	pattern4	7.70775e-08	FALSE
NOP16	pattern4	4.57823e-15	FALSE
NOP56	pattern4	7.46967e-09	FALSE
NOP58	pattern4	5.85785e-07	FALSE
NOS3	pattern2	5.40095e-23	TRUE
NOTCH1	pattern3	5.35585e-32	TRUE
NOTCH3	pattern3	4.49212e-17	TRUE
NOTCH4	pattern2	3.6278e-75	TRUE
NPDC1	pattern2	3.38535e-22	TRUE
NPM1	pattern4	1.24175e-15	FALSE
NPR1	pattern2	1.15149e-39	TRUE
NQO2	pattern3	6.9006e-06	FALSE
NR4A1	pattern2	6.77336e-38	TRUE
NR6A1	pattern4	1.55387e-05	FALSE
NRBP1	pattern1	0.000892393	FALSE
NREP	pattern2	5.44134e-16	FALSE
NRIP1	pattern4	1.82707e-19	TRUE
NRP1	pattern2	3.18597e-159	TRUE
NSA2	pattern4	0.000785747	FALSE
NSDHL	pattern1	6.84604e-05	FALSE
NSMAF	pattern4	8.97572e-05	FALSE
NSUN5	pattern4	3.34169e-07	FALSE
NSUN6	pattern4	1.65188e-09	FALSE
NT5DC1	pattern4	9.25546e-06	FALSE
NT5DC2	pattern2	0.00048038	FALSE
NT5E	pattern2	8.58033e-52	TRUE
NUCB1	pattern2	1.16178e-08	FALSE
NUCB2	pattern4	2.12838e-06	FALSE
NUDT1	pattern4	8.97116e-05	FALSE
NUDT14	pattern2	1.01253e-26	TRUE
NUDT22	pattern4	0.000194421	FALSE
NUF2	pattern4	0.000387085	FALSE
NUMA1	pattern3	0.000569266	FALSE
NUP37	pattern4	8.01541e-09	FALSE
NUSAP1	pattern4	5.42485e-16	TRUE
OAZ2	pattern1	1.88707e-15	FALSE
OCIAD2	pattern3	1.32432e-24	TRUE
ODC1	pattern4	0.000483489	FALSE
ORMDL2	pattern1	2.4283e-07	FALSE
OST4	pattern1	3.27466e-08	FALSE
OXLD1	pattern4	0.000262684	FALSE
P2RX1	pattern4	9.94658e-23	TRUE
P3H1	pattern2	2.82786e-13	FALSE
P3H4	pattern3	0.000837577	FALSE
P4HB	pattern2	4.77655e-08	FALSE
PA2G4	pattern4	2.73133e-08	FALSE
PABPC1	pattern4	8.68745e-11	FALSE
PAICS	pattern4	5.74518e-05	FALSE
PAK1	pattern4	0.000435424	FALSE
PALMD	pattern3	3.55757e-90	TRUE
PAM	pattern2	3.07038e-16	TRUE
PAPSS1	pattern3	2.44995e-22	TRUE
PARP1	pattern4	0.000672547	FALSE
PARVA	pattern3	1.94599e-56	TRUE
PARVG	pattern4	5.05959e-82	TRUE
PBX1	pattern3	1.08066e-05	FALSE
PCBD1	pattern4	1.18247e-15	FALSE
PCDH10	pattern3	2.98864e-86	TRUE
PCDH12	pattern1	2.31161e-40	TRUE
PCNA	pattern4	2.04438e-10	FALSE
PCTP	pattern1	8.54893e-09	FALSE
PCYOX1	pattern2	0.000867709	FALSE
PDE4B	pattern1	5.20114e-05	FALSE
PDE8B	pattern3	1.70393e-05	TRUE
PDGFB	pattern2	9.60134e-114	TRUE
PDIA3	pattern2	2.51211e-10	FALSE
PDIA4	pattern2	4.08337e-14	FALSE
PDIA6	pattern2	2.13639e-15	FALSE
PDLIM1	pattern2	8.19486e-44	TRUE
PDLIM2	pattern2	0.000242378	FALSE
PDLIM5	pattern2	1.9913e-26	TRUE
PDLIM7	pattern3	6.70591e-10	FALSE
PDPR	pattern3	9.23627e-05	FALSE
PDZD11	pattern2	3.13981e-07	FALSE
PEA15	pattern1	3.11501e-21	TRUE
PEAK1	pattern2	4.53395e-08	FALSE
PEAR1	pattern3	1.54595e-05	FALSE
PEBP1	pattern4	0.000499315	FALSE
PECAM1	pattern3	1.32432e-24	TRUE
PFDN1	pattern1	4.96583e-05	FALSE
PFN2	pattern2	1.76611e-23	TRUE
PGD	pattern4	8.74664e-07	FALSE
PGM1	pattern4	0.000470395	FALSE
PGM2	pattern4	5.79197e-05	FALSE
PGM3	pattern2	0.000368011	FALSE
PGRMC1	pattern1	1.73307e-07	FALSE
PHACTR2	pattern2	1.87901e-28	TRUE
PHB	pattern4	0.000576715	FALSE
PHC2	pattern1	1.55848e-11	FALSE
PHF19	pattern4	4.67339e-18	TRUE
PHF20L1	pattern3	9.50931e-05	FALSE
PHGDH	pattern2	2.66701e-20	TRUE
PHKB	pattern2	9.57164e-09	FALSE
PHLDA1	pattern2	5.01398e-102	TRUE
PHLDB1	pattern1	4.93416e-11	FALSE
PICALM	pattern1	0.000105801	FALSE
PIK3C2A	pattern2	3.50095e-06	FALSE
PIK3C2B	pattern2	3.96869e-11	FALSE
PIK3R3	pattern3	2.84802e-09	FALSE
PIM3	pattern4	3.73443e-05	FALSE
PIP4K2B	pattern1	0.000704942	FALSE
PIP5K1C	pattern3	0.000292464	FALSE
PITPNB	pattern3	0.000854107	FALSE
PKIG	pattern2	1.99058e-23	TRUE
PKM	pattern1	0.00017811	FALSE
PLA2G16	pattern3	2.84835e-40	TRUE
PLAC8	pattern4	9.31273e-10	FALSE
PLAGL1	pattern2	9.858e-13	FALSE
PLAT	pattern3	3.42566e-76	TRUE
PLD4	pattern4	2.96902e-48	TRUE
PLEC	pattern2	2.10173e-08	FALSE
PLEK	pattern4	2.93467e-66	TRUE
PLEKHA1	pattern2	5.73789e-28	TRUE
PLEKHA5	pattern4	1.11558e-20	TRUE
PLEKHG1	pattern2	3.63253e-23	TRUE
PLEKHG2	pattern2	8.60479e-11	FALSE
PLIN2	pattern1	0.000136795	FALSE
PLK2	pattern2	8.98944e-167	TRUE
PLOD1	pattern2	4.39011e-27	TRUE
PLOD2	pattern3	1.82241e-20	TRUE
PLOD3	pattern1	0.000165609	FALSE
PLS3	pattern2	1.48708e-13	FALSE
PLVAP	pattern3	1.89717e-144	TRUE
PLXDC2	pattern3	1.05432e-08	FALSE
PLXND1	pattern3	4.30871e-73	TRUE
PMAIP1	pattern4	2.59621e-14	TRUE
PMEPA1	pattern3	2.91122e-08	TRUE
PMP22	pattern2	2.78543e-36	TRUE
PNO1	pattern4	0.000672547	FALSE
PNP	pattern1	8.84171e-05	FALSE
PNPLA8	pattern2	0.000138977	FALSE
PNRC2	pattern4	2.21152e-05	FALSE
PODXL	pattern2	1.14844e-76	TRUE
POLA2	pattern4	0.000740805	FALSE
POLE	pattern4	4.6073e-08	FALSE
POLR1D	pattern4	5.11337e-06	FALSE
POMP	pattern2	8.45279e-24	TRUE
PON2	pattern3	2.38705e-18	TRUE
POP5	pattern4	2.19585e-05	FALSE
POR	pattern3	0.000344609	FALSE
POU2F2	pattern4	8.53221e-34	TRUE
PPA1	pattern4	2.13407e-10	FALSE
PPA2	pattern4	0.000324721	FALSE
PPAP2B	pattern1	4.08864e-61	TRUE
PPIF	pattern4	1.87015e-38	TRUE
PPIG	pattern4	0.000348617	FALSE
PPIH	pattern4	0.000138526	FALSE
PPP1CC	pattern4	6.54253e-07	FALSE
PPP1R15A	pattern4	1.18922e-08	TRUE
PPP1R16B	pattern2	5.99275e-20	TRUE
PPP2CB	pattern3	1.23026e-13	FALSE
PPP2R2A	pattern3	6.94623e-07	FALSE
PPP4R1	pattern3	4.38924e-07	FALSE
PPT2	pattern2	1.35833e-09	FALSE
PRAM1	pattern4	3.56875e-65	TRUE
PRC1	pattern4	5.67828e-07	FALSE
PRCP	pattern3	1.6247e-91	TRUE
PRDM16	pattern3	1.36917e-08	FALSE
PRDX2	pattern3	0.000139854	FALSE
PREX1	pattern1	2.62582e-18	FALSE
PREX2	pattern2	3.70119e-10	FALSE
PRICKLE1	pattern3	4.89228e-32	TRUE
PRIM1	pattern4	4.52265e-15	FALSE
PRKAR1A	pattern2	7.30109e-08	FALSE
PRKCD	pattern4	6.0386e-08	FALSE
PRKCDBP	pattern2	5.33368e-80	TRUE
PRKCH	pattern3	4.54552e-15	TRUE
PRKY	pattern3	4.82202e-56	TRUE
PRMT2	pattern2	4.04641e-06	FALSE
PROCR	pattern3	7.07808e-17	TRUE
PROS1	pattern2	1.40608e-22	TRUE
PRPS1	pattern4	0.000165929	FALSE
PRR13	pattern4	3.42489e-20	TRUE
PRRC2B	pattern3	0.000149673	FALSE
PRSS23	pattern3	2.27518e-154	TRUE
PRTG	pattern2	2.81258e-21	TRUE
PSAP	pattern2	1.22152e-15	FALSE
PSIP1	pattern4	1.97767e-07	FALSE
PSMB10	pattern4	4.28761e-33	TRUE
PSMB4	pattern4	4.31618e-05	FALSE
PSMB8	pattern4	1.37278e-37	TRUE
PSME1	pattern4	1.27553e-31	TRUE
PSME2	pattern4	5.10069e-09	FALSE
PSMG1	pattern4	1.6816e-05	FALSE
PSTPIP2	pattern4	3.25437e-06	FALSE
PTAFR	pattern4	2.8556e-43	TRUE
PTGES2	pattern4	0.000452541	FALSE
PTGS1	pattern4	1.75308e-33	TRUE
PTGS2	pattern2	0.000240397	FALSE
PTK2	pattern3	3.32537e-21	TRUE
PTK2B	pattern4	2.38585e-24	TRUE
PTMS	pattern2	2.04333e-13	FALSE
PTP4A3	pattern2	8.04522e-56	TRUE
PTPN12	pattern1	0.00029804	FALSE
PTPN14	pattern1	0.000107809	FALSE
PTPN2	pattern4	0.000226097	FALSE
PTPN6	pattern4	5.70115e-36	TRUE
PTPN7	pattern4	8.22418e-60	TRUE
PTPRA	pattern3	3.46552e-10	FALSE
PTPRB	pattern2	2.88253e-27	TRUE
PTPRC	pattern4	5.93676e-190	TRUE
PTPRCAP	pattern4	3.55757e-90	TRUE
PTPRG	pattern2	1.2276e-21	TRUE
PTPRK	pattern2	6.9556e-05	FALSE
PTPRM	pattern2	1.09406e-22	TRUE
PTPRS	pattern3	8.31579e-08	FALSE
PTRF	pattern2	2.09613e-25	TRUE
PTRHD1	pattern4	1.21922e-05	FALSE
PTS	pattern1	0.00040665	FALSE
PTTG1	pattern4	1.35975e-10	FALSE
PTTG1IP	pattern2	9.03834e-07	FALSE
PTX3	pattern4	6.81056e-93	TRUE
PUS7	pattern3	0.00022045	FALSE
PVRL2	pattern3	4.11527e-18	TRUE
PWARSN	pattern3	4.37923e-11	FALSE
PXDN	pattern2	1.3548e-34	TRUE
PXN	pattern1	0.000499838	FALSE
PYCARD	pattern4	5.93554e-41	TRUE
PYGL	pattern4	1.02279e-23	TRUE
QKI	pattern3	8.22101e-18	TRUE
QPRT	pattern4	5.40621e-15	FALSE
RAB10	pattern1	0.00027772	FALSE
RAB11B	pattern2	0.000121507	FALSE
RAB13	pattern3	5.36183e-12	FALSE
RAB18	pattern2	1.82059e-06	FALSE
RAB1B	pattern2	1.64644e-05	FALSE
RAB27B	pattern4	6.29098e-103	TRUE
RAB31	pattern2	2.9614e-52	TRUE
RAB34	pattern1	5.68445e-05	FALSE
RAB37	pattern4	1.4244e-14	FALSE
RAB5B	pattern3	6.58474e-08	FALSE
RAB6A	pattern2	5.27319e-11	FALSE
RABAC1	pattern2	1.52134e-06	FALSE
RABGAP1	pattern2	1.7954e-09	FALSE
RAC1	pattern3	1.24372e-06	FALSE
RAC2	pattern4	1.49448e-111	TRUE
RAD50	pattern4	7.08575e-05	FALSE
RAD51AP1	pattern4	1.56659e-07	FALSE
RAD51C	pattern4	7.65969e-05	FALSE
RAD54B	pattern2	3.26987e-27	TRUE
RAI14	pattern3	1.77467e-08	FALSE
RALA	pattern3	1.31868e-11	FALSE
RALB	pattern2	4.15346e-36	TRUE
RAMP2	pattern3	7.57525e-209	TRUE
RAMP2-AS1	pattern3	3.49801e-13	FALSE
RANBP1	pattern4	4.77099e-05	FALSE
RAPGEF2	pattern2	6.77063e-12	FALSE
RAPGEF5	pattern2	3.08386e-51	TRUE
RARG	pattern2	5.23682e-57	TRUE
RARS2	pattern1	5.52115e-05	FALSE
RASAL2	pattern3	2.42401e-07	FALSE
RASGRP3	pattern1	1.72612e-07	FALSE
RASIP1	pattern2	1.80343e-38	TRUE
RASSF8	pattern3	2.63187e-28	TRUE
RB1	pattern1	0.000136775	FALSE
RBFOX2	pattern3	2.4252e-19	TRUE
RBMS1	pattern2	2.8025e-13	FALSE
RBMS3	pattern3	8.01131e-22	TRUE
RBP1	pattern2	6.31214e-206	TRUE
RBPJ	pattern4	0.000401997	FALSE
RCBTB2	pattern3	4.0948e-11	FALSE
RCN2	pattern3	2.1896e-07	FALSE
RCOR1	pattern1	6.49078e-05	FALSE
RCSD1	pattern4	7.21342e-08	FALSE
RDH11	pattern1	5.10848e-07	FALSE
RDX	pattern2	3.76724e-63	TRUE
REEP3	pattern2	5.9888e-13	FALSE
REEP5	pattern3	2.34063e-24	TRUE
REL	pattern4	2.01466e-10	FALSE
REPIN1	pattern3	2.05873e-07	FALSE
RFC1	pattern4	0.000254547	FALSE
RFWD3	pattern4	3.40841e-06	FALSE
RGS10	pattern4	6.0128e-73	TRUE
RGS14	pattern4	3.50762e-10	FALSE
RGS16	pattern3	1.16898e-64	TRUE
RGS18	pattern4	5.92192e-80	TRUE
RGS19	pattern4	3.82065e-24	TRUE
RGS3	pattern2	2.87333e-134	TRUE
RGS5	pattern2	4.52354e-107	TRUE
RHBDD2	pattern3	3.00845e-10	FALSE
RHOB	pattern3	1.66808e-41	TRUE
RHOC	pattern2	5.40502e-67	TRUE
RHOG	pattern4	2.41926e-05	FALSE
RHOJ	pattern3	1.12248e-26	TRUE
RILPL2	pattern4	2.2418e-06	FALSE
RMDN1	pattern4	7.16485e-06	FALSE
RNASE1	pattern2	4.98798e-296	TRUE
RNASEH2B	pattern4	2.29412e-10	FALSE
RNASET2	pattern4	2.58066e-13	FALSE
RND1	pattern2	3.02516e-34	TRUE
RNF111	pattern1	0.000215431	FALSE
RNF138	pattern4	0.00049789	FALSE
RNF144A	pattern1	8.04455e-13	FALSE
RNF219	pattern3	1.35763e-06	FALSE
RNF7	pattern2	3.01461e-08	FALSE
RNU4ATAC	pattern4	4.83308e-10	FALSE
RNU6-2	pattern4	5.01449e-06	FALSE
ROBO3	pattern3	0.000163545	FALSE
ROBO4	pattern2	1.80863e-11	TRUE
ROCK2	pattern2	0.00018747	FALSE
ROGDI	pattern4	8.25157e-05	FALSE
RPA3	pattern4	0.000453864	FALSE
RPF1	pattern4	1.11361e-05	FALSE
RPF2	pattern4	5.40465e-06	FALSE
RPGR	pattern2	4.21477e-06	FALSE
RPL10	pattern4	1.98997e-05	FALSE
RPL10A	pattern4	2.30942e-12	FALSE
RPL11	pattern4	5.46359e-13	FALSE
RPL12	pattern4	3.11912e-20	TRUE
RPL13	pattern4	2.40045e-10	FALSE
RPL13A	pattern4	8.06328e-27	TRUE
RPL14	pattern4	2.53316e-20	TRUE
RPL15	pattern4	2.75848e-06	FALSE
RPL18	pattern4	2.94841e-08	FALSE
RPL18A	pattern4	2.59593e-10	FALSE
RPL19	pattern4	1.10438e-12	FALSE
RPL22L1	pattern4	1.34161e-47	TRUE
RPL23	pattern4	2.72412e-08	FALSE
RPL23A	pattern4	2.78907e-14	FALSE
RPL24	pattern4	1.43747e-06	FALSE
RPL26	pattern4	1.41962e-14	FALSE
RPL27	pattern4	2.43254e-07	FALSE
RPL27A	pattern4	8.24833e-25	TRUE
RPL28	pattern4	2.94067e-12	FALSE
RPL29	pattern4	1.24107e-12	FALSE
RPL3	pattern4	3.27509e-11	FALSE
RPL30	pattern4	2.9e-09	FALSE
RPL31	pattern4	4.27134e-06	FALSE
RPL32	pattern4	2.02012e-07	FALSE
RPL34	pattern4	1.19445e-10	FALSE
RPL35	pattern4	7.2465e-07	FALSE
RPL35A	pattern4	2.59328e-06	FALSE
RPL36	pattern4	1.65614e-09	FALSE
RPL37	pattern4	7.32843e-10	FALSE
RPL37A	pattern4	0.000331782	FALSE
RPL38	pattern4	0.000947894	FALSE
RPL39	pattern4	1.53641e-07	FALSE
RPL4	pattern4	4.11104e-11	FALSE
RPL41	pattern4	5.78351e-08	FALSE
RPL5	pattern4	3.10285e-09	FALSE
RPL6	pattern4	0.000306268	FALSE
RPL7	pattern4	3.31194e-14	FALSE
RPL7A	pattern4	6.33631e-16	FALSE
RPL8	pattern4	5.92881e-10	FALSE
RPL9	pattern4	8.34653e-13	FALSE
RPLP0	pattern4	9.2344e-11	FALSE
RPLP1	pattern4	3.40356e-09	FALSE
RPLP2	pattern4	1.34981e-09	FALSE
RPP25L	pattern4	3.98742e-07	FALSE
RPS10	pattern4	1.44617e-15	FALSE
RPS11	pattern4	2.53602e-07	FALSE
RPS12	pattern4	1.50793e-16	FALSE
RPS13	pattern4	3.17819e-14	FALSE
RPS14	pattern4	4.87765e-09	FALSE
RPS15	pattern4	6.0936e-10	FALSE
RPS15A	pattern4	3.31119e-10	FALSE
RPS16	pattern4	5.86786e-11	FALSE
RPS17	pattern4	1.04631e-12	FALSE
RPS18	pattern4	1.33148e-16	FALSE
RPS19	pattern4	4.53372e-05	FALSE
RPS2	pattern4	2.32153e-22	TRUE
RPS20	pattern4	6.44049e-07	FALSE
RPS21	pattern4	3.78393e-11	FALSE
RPS23	pattern4	3.34994e-15	FALSE
RPS24	pattern4	1.15015e-12	FALSE
RPS25	pattern4	9.14898e-11	FALSE
RPS27	pattern4	2.29835e-06	FALSE
RPS27A	pattern4	4.32347e-10	FALSE
RPS28	pattern4	4.99582e-08	FALSE
RPS29	pattern4	6.9094e-11	FALSE
RPS3	pattern4	1.73235e-15	FALSE
RPS3A	pattern4	3.49544e-13	FALSE
RPS4X	pattern4	3.47196e-32	TRUE
RPS4Y1	pattern2	1.96175e-192	TRUE
RPS5	pattern4	1.79606e-13	FALSE
RPS6	pattern4	2.86875e-09	FALSE
RPS6KA1	pattern4	1.01053e-11	FALSE
RPS6KA2	pattern2	5.14982e-50	TRUE
RPS7	pattern4	4.63886e-11	FALSE
RPS8	pattern4	4.56909e-14	FALSE
RPS9	pattern4	2.24119e-12	FALSE
RPSA	pattern4	7.85769e-11	FALSE
RPUSD3	pattern4	1.53545e-05	FALSE
RRAGA	pattern1	1.74039e-05	FALSE
RRBP1	pattern2	7.89928e-45	TRUE
RRP1B	pattern4	0.000208357	FALSE
RSL1D1	pattern4	1.27577e-14	TRUE
RSL24D1	pattern4	1.67638e-11	FALSE
RSU1	pattern2	3.05926e-18	TRUE
RTN4	pattern2	3.08842e-08	FALSE
RUNX1	pattern4	0.000912503	TRUE
RUNX1T1	pattern3	2.41214e-26	TRUE
RUVBL1	pattern4	0.000891318	FALSE
RUVBL2	pattern4	0.00032788	FALSE
RYBP	pattern2	0.000202445	FALSE
S100A10	pattern1	7.04609e-34	TRUE
S100A11	pattern2	5.05206e-78	TRUE
S100A13	pattern2	6.69276e-33	TRUE
S100A16	pattern2	1.0049e-41	TRUE
S100A4	pattern4	1.81077e-79	TRUE
S100A6	pattern1	1.0766e-15	TRUE
S1PR1	pattern2	1.83521e-53	TRUE
SAP30BP	pattern1	0.000600371	FALSE
SARS2	pattern4	0.00063374	FALSE
SASH1	pattern3	1.56196e-26	TRUE
SASH3	pattern4	8.37751e-35	TRUE
SAT1	pattern4	3.72638e-18	TRUE
SBNO1	pattern3	0.000717588	FALSE
SC5D	pattern2	8.53029e-17	TRUE
SCAMP1-AS1	pattern4	3.1225e-05	FALSE
SCARB2	pattern3	7.75571e-08	FALSE
SCARF1	pattern3	3.943e-05	FALSE
SCARNA9	pattern4	6.54363e-88	TRUE
SCD	pattern2	3.59875e-12	FALSE
SCML1	pattern2	2.06228e-30	TRUE
SDCBP	pattern2	3.50101e-05	FALSE
SDHAF3	pattern4	0.000102959	FALSE
SDHD	pattern4	7.26238e-05	FALSE
SDPR	pattern4	0.000156801	FALSE
SEC13	pattern1	3.09182e-07	FALSE
SEC14L1	pattern1	7.3411e-28	TRUE
SEC23A	pattern3	3.64289e-13	FALSE
SEC31A	pattern3	2.02996e-05	FALSE
SEC61B	pattern1	0.000662134	FALSE
SEC61G	pattern3	0.000126253	FALSE
SEL1L	pattern2	0.000219115	FALSE
SELENBP1	pattern3	3.06183e-07	FALSE
SELL	pattern4	1.6087e-28	TRUE
SELP	pattern4	5.45092e-07	FALSE
SEMA3G	pattern2	2.63265e-67	TRUE
SEMA6A	pattern2	9.67504e-23	TRUE
SENCR	pattern4	1.14779e-09	FALSE
SENP7	pattern2	1.4067e-10	FALSE
SEPN1	pattern3	3.79548e-08	FALSE
SEPP1	pattern4	6.9407e-11	FALSE
2019-09-10	pattern2	7.78629e-31	TRUE
2019-09-02	pattern2	4.82055e-07	FALSE
2019-09-06	pattern4	9.22283e-55	TRUE
2019-09-07	pattern1	7.27704e-08	FALSE
SEPW1	pattern2	7.6761e-17	FALSE
SERF2	pattern1	2.65178e-05	FALSE
SERINC5	pattern3	5.43673e-33	TRUE
SERPINB1	pattern4	3.19235e-31	TRUE
SERPINB6	pattern2	3.60741e-05	FALSE
SERPINB9	pattern3	1.88961e-61	TRUE
SERPINE2	pattern3	2.75175e-19	TRUE
SERPINH1	pattern2	6.68623e-109	TRUE
SESN3	pattern3	1.47304e-05	FALSE
SETDB2	pattern4	3.5307e-05	FALSE
SETX	pattern2	4.5597e-06	FALSE
SF3A3	pattern4	3.56447e-05	FALSE
SGCB	pattern2	4.60245e-12	FALSE
SGSM3	pattern2	4.41079e-07	FALSE
SH2D3C	pattern2	5.2968e-25	TRUE
SH3BGRL	pattern4	0.000915647	FALSE
SH3GLB1	pattern3	0.00010782	FALSE
SHANK3	pattern3	0.000752402	FALSE
SHC1	pattern2	4.04892e-23	TRUE
SHC2	pattern3	5.01106e-41	TRUE
SHE	pattern2	5.90574e-09	FALSE
SHISA5	pattern2	6.61998e-18	TRUE
SIGLEC10	pattern4	1.77661e-63	TRUE
SIKE1	pattern1	0.000119699	FALSE
SIL1	pattern4	0.000151978	FALSE
SIPA1L2	pattern2	3.972e-59	TRUE
SKIL	pattern3	0.000479641	FALSE
SLA	pattern4	3.09263e-28	TRUE
SLC12A2	pattern4	3.62485e-11	TRUE
SLC16A1	pattern3	6.14186e-27	TRUE
SLC17A9	pattern4	2.65386e-30	TRUE
SLC20A1	pattern1	9.92235e-05	FALSE
SLC25A24	pattern2	3.75703e-16	TRUE
SLC25A33	pattern4	1.3722e-06	FALSE
SLC25A4	pattern2	1.45972e-15	FALSE
SLC25A5	pattern4	4.23083e-08	FALSE
SLC26A6	pattern1	2.66958e-06	FALSE
SLC27A5	pattern4	4.59044e-11	FALSE
SLC29A1	pattern4	2.13874e-33	TRUE
SLC2A1	pattern1	2.26157e-63	TRUE
SLC2A3	pattern3	3.04789e-194	TRUE
SLC2A6	pattern2	1.12775e-14	TRUE
SLC35G2	pattern1	0.000169458	FALSE
SLC37A4	pattern4	4.26542e-05	FALSE
SLC38A1	pattern4	2.76851e-10	FALSE
SLC38A2	pattern3	5.98055e-11	FALSE
SLC39A1	pattern2	7.57584e-06	FALSE
SLC39A13	pattern2	4.50826e-05	FALSE
SLC39A3	pattern4	1.35047e-14	FALSE
SLC43A1	pattern4	4.64608e-11	FALSE
SLC43A3	pattern4	1.35666e-11	FALSE
SLC44A1	pattern3	4.16673e-09	FALSE
SLC44A2	pattern1	7.65432e-13	FALSE
SLC7A1	pattern4	0.000390477	FALSE
SLC7A6	pattern3	0.000661948	FALSE
SLC9A3R2	pattern2	7.49136e-82	TRUE
SLCO3A1	pattern3	9.72071e-09	FALSE
SMAD1	pattern3	4.82766e-07	FALSE
SMAD6	pattern3	2.62352e-24	TRUE
SMAD7	pattern3	4.44283e-34	TRUE
SMAP1	pattern2	1.97176e-12	FALSE
SMARCA1	pattern2	1.79344e-27	TRUE
SMARCA2	pattern4	8.13664e-43	TRUE
SMARCA5	pattern3	3.00464e-07	FALSE
SMARCD1	pattern1	0.000607141	FALSE
SMARCE1	pattern3	0.00069463	FALSE
SMIM1	pattern4	2.04417e-19	TRUE
SMIM24	pattern4	2.31429e-102	TRUE
SMPD2	pattern4	1.45767e-06	FALSE
SMS	pattern1	4.61361e-07	FALSE
SMTN	pattern1	2.38554e-23	TRUE
SMU1	pattern2	8.30187e-05	FALSE
SMYD3	pattern4	0.000256918	FALSE
SNAI1	pattern1	0.000304206	FALSE
SNCG	pattern2	1.93559e-07	FALSE
SNHG12	pattern4	1.61449e-08	FALSE
SNHG15	pattern4	1.11173e-08	FALSE
SNHG19	pattern4	1.02343e-19	TRUE
SNHG3	pattern4	1.75623e-24	TRUE
SNHG5	pattern4	6.43252e-07	FALSE
SNHG6	pattern4	7.4528e-08	FALSE
SNHG8	pattern4	6.7639e-30	TRUE
SNORD104	pattern4	3.41532e-12	FALSE
SNRK	pattern3	1.75366e-30	TRUE
SNRNP25	pattern4	3.80411e-05	FALSE
SNRPB	pattern4	6.16483e-05	FALSE
SNRPF	pattern4	0.000567225	FALSE
SNX14	pattern2	0.000297585	FALSE
SNX2	pattern4	0.000312356	FALSE
SOCS3	pattern3	5.85096e-66	TRUE
SORBS3	pattern2	1.73609e-05	FALSE
SORD	pattern3	0.000426639	FALSE
SORT1	pattern2	5.63092e-10	FALSE
SOST	pattern3	3.13934e-255	TRUE
SOX11	pattern2	4.66114e-34	TRUE
SOX12	pattern3	4.70576e-06	FALSE
SOX13	pattern2	1.13688e-10	FALSE
SOX17	pattern2	1.67378e-92	TRUE
SOX18	pattern3	4.79771e-25	TRUE
SOX4	pattern3	7.38535e-21	TRUE
SOX6	pattern3	2.136e-101	TRUE
SOX7	pattern3	4.33206e-117	TRUE
SP100	pattern4	4.33058e-11	FALSE
SP110	pattern4	4.55791e-20	TRUE
SPARC	pattern3	5.21187e-200	TRUE
SPATS2L	pattern3	9.01085e-18	TRUE
SPC25	pattern4	1.47061e-06	FALSE
SPCS2	pattern3	0.000952198	FALSE
SPCS3	pattern1	1.76082e-06	FALSE
SPECC1	pattern4	3.42762e-11	FALSE
SPI1	pattern4	1.95411e-23	TRUE
SPIN4	pattern2	8.51228e-28	TRUE
SPINK2	pattern4	7.00327e-202	TRUE
SPINT2	pattern4	1.3329e-34	TRUE
SPN	pattern4	1.14809e-60	TRUE
SPOCK3	pattern3	0.000561361	FALSE
SPPL2A	pattern2	0.000526776	FALSE
SPRY1	pattern2	6.59328e-79	TRUE
SPRY4	pattern2	5.56546e-103	TRUE
SPTAN1	pattern2	3.54838e-33	TRUE
SPTBN1	pattern2	1.80842e-12	FALSE
SQLE	pattern2	8.03413e-16	FALSE
SQSTM1	pattern4	1.23489e-08	FALSE
SRFBP1	pattern4	2.70653e-06	FALSE
SRGAP1	pattern3	1.00908e-25	TRUE
SRGN	pattern3	6.12038e-07	FALSE
SRP14	pattern2	5.49387e-05	FALSE
SRPK2	pattern3	1.15951e-08	FALSE
SRPX	pattern2	3.97669e-61	TRUE
SRSF5	pattern4	9.67291e-06	FALSE
SS18L2	pattern4	2.36437e-05	FALSE
SSBP2	pattern3	3.07038e-16	TRUE
SSR2	pattern2	0.000158404	FALSE
ST3GAL6	pattern4	0.000881453	FALSE
ST6GAL1	pattern3	2.52859e-11	FALSE
STAB1	pattern2	1.30397e-05	FALSE
STARD3NL	pattern3	0.000368474	FALSE
STARD4	pattern1	0.000153717	FALSE
STAT3	pattern1	0.000129667	FALSE
STAT5A	pattern4	3.78872e-34	TRUE
STAU2	pattern2	1.69937e-06	FALSE
STC1	pattern1	2.07644e-82	TRUE
STIM2	pattern1	0.000165609	FALSE
STK17B	pattern4	1.58756e-10	FALSE
STMN1	pattern1	1.25401e-07	FALSE
STON2	pattern4	1.82853e-16	FALSE
STX12	pattern3	2.45302e-06	FALSE
STXBP2	pattern4	7.19011e-30	TRUE
SUCLG2	pattern4	0.000944179	FALSE
SULF1	pattern3	7.83268e-54	TRUE
SUMO3	pattern4	1.57867e-05	FALSE
SUN1	pattern2	3.75195e-20	TRUE
SURF4	pattern2	5.64077e-08	FALSE
SUSD3	pattern4	4.96063e-94	TRUE
SUZ12	pattern4	3.98195e-05	FALSE
SYK	pattern4	4.94665e-27	TRUE
SYNE2	pattern2	6.32557e-56	TRUE
SYNGR1	pattern4	6.10537e-64	TRUE
SYNPO	pattern3	1.18626e-80	TRUE
SYPL1	pattern4	3.3773e-10	FALSE
SYTL1	pattern4	1.59125e-30	TRUE
SYTL2	pattern3	7.35594e-66	TRUE
TACC1	pattern3	5.09959e-07	FALSE
TACC3	pattern4	8.91372e-08	FALSE
TAF15	pattern4	0.000130665	FALSE
TAF1C	pattern3	3.48123e-14	FALSE
TAF9	pattern4	8.1447e-08	FALSE
TALDO1	pattern4	1.02645e-18	TRUE
TANC1	pattern2	9.32781e-27	TRUE
TAOK2	pattern3	2.28377e-08	FALSE
TAOK3	pattern4	1.10753e-64	TRUE
TAPBP	pattern4	6.95686e-08	FALSE
TAX1BP1	pattern3	3.85162e-08	FALSE
TBC1D16	pattern3	6.91205e-16	TRUE
TBC1D7	pattern3	6.0998e-06	FALSE
TBCB	pattern1	3.96861e-08	FALSE
TBCD	pattern1	0.000396676	FALSE
TBL1XR1	pattern4	4.67605e-05	FALSE
TBRG1	pattern2	7.20355e-12	FALSE
TBX3	pattern1	2.09082e-47	TRUE
TCAF1	pattern2	0.000409062	FALSE
TCEA2	pattern2	4.75442e-09	FALSE
TCEAL7	pattern3	2.09647e-29	TRUE
TCF4	pattern2	8.28177e-29	TRUE
TCF7L1	pattern2	2.20889e-30	TRUE
TCF7L2	pattern2	1.85009e-05	FALSE
TCIRG1	pattern3	1.38189e-09	FALSE
TCTN3	pattern3	5.84459e-07	FALSE
TEAD2	pattern2	3.7522e-12	FALSE
TEC	pattern4	1.02383e-23	TRUE
TECPR1	pattern3	7.21002e-12	FALSE
TEK	pattern3	4.34192e-59	TRUE
TES	pattern3	1.1851e-05	FALSE
TET1	pattern3	1.956e-18	TRUE
TEX10	pattern4	9.35989e-06	FALSE
TEX30	pattern4	1.50938e-16	TRUE
TFAM	pattern4	0.000202445	FALSE
TFDP2	pattern4	9.15679e-13	FALSE
TFPI	pattern3	2.74366e-80	TRUE
TGDS	pattern4	0.000406024	FALSE
TGFB1I1	pattern2	6.69943e-39	TRUE
TGFBR2	pattern3	5.43855e-12	FALSE
TGFBR3	pattern2	4.01672e-72	TRUE
TGFBRAP1	pattern4	2.54696e-08	FALSE
TGM2	pattern3	7.31415e-183	TRUE
THBD	pattern2	2.32454e-71	TRUE
THEM6	pattern3	1.18771e-15	FALSE
THOC6	pattern4	5.29597e-05	FALSE
THSD1	pattern2	4.87199e-17	FALSE
THUMPD3-AS1	pattern4	9.85902e-05	FALSE
THY1	pattern2	4.9039e-101	TRUE
TIA1	pattern3	1.54045e-07	FALSE
TIE1	pattern3	1.54201e-34	TRUE
TIFA	pattern4	3.84689e-07	FALSE
TIMELESS	pattern4	6.69159e-05	FALSE
TIMP3	pattern1	5.35627e-36	TRUE
TIPARP	pattern4	3.73224e-07	FALSE
TJP1	pattern2	6.36311e-107	TRUE
TJP2	pattern1	3.06858e-13	TRUE
TKT	pattern4	9.84573e-06	FALSE
TLE1	pattern3	1.97982e-53	TRUE
TM2D2	pattern3	4.16619e-08	FALSE
TM4SF1	pattern2	3.43747e-242	TRUE
TM4SF18	pattern1	2.19286e-133	TRUE
TM7SF2	pattern3	0.000976569	FALSE
TMA16	pattern4	0.000193148	FALSE
TMBIM6	pattern1	8.6979e-06	FALSE
TMCC3	pattern3	1.67608e-61	TRUE
TMCO1	pattern2	2.96985e-05	FALSE
TMED10	pattern2	3.2495e-06	FALSE
TMED3	pattern4	7.09864e-09	FALSE
TMEM100	pattern3	4.4995e-145	TRUE
TMEM101	pattern3	5.69037e-05	FALSE
TMEM107	pattern4	4.98213e-33	TRUE
TMEM109	pattern2	8.42672e-14	FALSE
TMEM132A	pattern3	2.13442e-19	TRUE
TMEM141	pattern2	1.20918e-06	FALSE
TMEM14A	pattern2	8.01486e-11	FALSE
TMEM14C	pattern4	1.08604e-05	FALSE
TMEM163	pattern4	3.76492e-20	TRUE
TMEM173	pattern4	9.37541e-09	FALSE
TMEM181	pattern3	4.21631e-06	FALSE
TMEM199	pattern2	6.54756e-05	FALSE
TMEM2	pattern2	1.77382e-33	TRUE
TMEM204	pattern3	2.98197e-26	TRUE
TMEM205	pattern3	0.000375813	FALSE
TMEM208	pattern1	0.000478874	FALSE
TMEM245	pattern2	4.03343e-10	FALSE
TMEM255B	pattern2	1.64805e-37	TRUE
TMEM30A	pattern2	1.35298e-15	TRUE
TMEM41B	pattern2	1.10997e-05	FALSE
TMEM50A	pattern1	3.47688e-07	FALSE
TMEM88	pattern2	1.07578e-160	TRUE
TMEM8A	pattern2	6.22743e-13	FALSE
TMEM98	pattern3	1.46523e-09	FALSE
TMOD3	pattern1	0.000297258	FALSE
TMSB10	pattern2	4.95797e-48	TRUE
TMSB4X	pattern1	1.27427e-06	FALSE
TMTC3	pattern1	3.73224e-07	FALSE
TNFAIP2	pattern4	0.000580905	FALSE
TNFAIP3	pattern4	1.19835e-08	FALSE
TNFRSF10D	pattern2	1.12254e-13	FALSE
TNFRSF1B	pattern2	7.33039e-06	FALSE
TNFRSF21	pattern3	2.42445e-09	FALSE
TNFSF10	pattern4	7.36093e-45	TRUE
TNIK	pattern3	4.94821e-13	FALSE
TOB1	pattern2	1.59305e-19	TRUE
TOLLIP	pattern2	0.000429528	FALSE
TOMM5	pattern4	1.04952e-06	FALSE
TOP2A	pattern4	2.35727e-13	TRUE
TP53I3	pattern1	8.87374e-09	FALSE
TP53TG1	pattern3	6.96738e-26	TRUE
TPM1	pattern2	3.03776e-29	TRUE
TPM2	pattern2	1.63623e-07	FALSE
TPM4	pattern2	2.89228e-24	TRUE
TPMT	pattern4	0.000736408	FALSE
TPX2	pattern4	3.12744e-13	TRUE
TRABD	pattern4	1.4709e-07	FALSE
TRANK1	pattern4	4.3759e-24	TRUE
TRIM27	pattern3	0.000412006	FALSE
TRIM38	pattern3	9.08933e-06	FALSE
TRIM59	pattern4	2.84829e-05	FALSE
TRIOBP	pattern2	1.67642e-09	FALSE
TRIP12	pattern1	8.60781e-06	FALSE
TRIP13	pattern4	0.000186559	FALSE
TRO	pattern3	1.92514e-23	TRUE
TSC22D1	pattern3	3.19144e-23	TRUE
TSC22D3	pattern3	3.00665e-22	TRUE
TSPAN11	pattern3	3.54649e-20	TRUE
TSPAN13	pattern2	5.08001e-65	TRUE
TSPAN14	pattern2	2.51844e-21	TRUE
TSPAN18	pattern3	2.6986e-46	TRUE
TSPAN2	pattern3	3.25642e-11	FALSE
TSPAN3	pattern3	3.9173e-11	FALSE
TSPAN32	pattern4	2.1899e-52	TRUE
TSPAN6	pattern3	2.72787e-49	TRUE
TSPAN7	pattern3	8.90195e-79	TRUE
TSPAN9	pattern2	2.6099e-33	TRUE
TSPO	pattern4	3.58968e-19	TRUE
TTC13	pattern3	0.000560706	FALSE
TTC28	pattern3	2.44437e-30	TRUE
TTC3	pattern3	2.91415e-06	FALSE
TTF1	pattern2	1.12787e-05	FALSE
TTF2	pattern4	6.86018e-07	FALSE
TTL	pattern2	1.14919e-10	FALSE
TTYH3	pattern2	9.94679e-08	FALSE
TUBA1A	pattern2	9.76013e-89	TRUE
TUBB2A	pattern1	1.03169e-57	TRUE
TUBB2B	pattern2	3.3378e-85	TRUE
TUBB6	pattern1	1.60575e-22	TRUE
TUFM	pattern4	1.83225e-05	FALSE
TULP4	pattern3	2.51836e-06	FALSE
TUSC2	pattern1	0.000495997	FALSE
TUSC3	pattern2	3.65288e-19	TRUE
TWISTNB	pattern4	6.74165e-08	FALSE
TXN	pattern4	8.1607e-11	FALSE
TXNIP	pattern4	1.31513e-05	FALSE
TYROBP	pattern4	7.83754e-89	TRUE
UACA	pattern2	1.28961e-30	TRUE
UBA7	pattern4	2.74657e-13	FALSE
UBAC1	pattern4	4.04974e-08	FALSE
UBE2C	pattern4	1.5646e-15	TRUE
UBE2E2	pattern4	4.89139e-06	FALSE
UBE2H	pattern2	9.53962e-05	FALSE
UBE2J1	pattern2	9.66934e-37	TRUE
UBE2L6	pattern4	2.28127e-05	FALSE
UBE2Q1	pattern3	0.000280468	FALSE
UBE2T	pattern4	2.98224e-06	FALSE
UBXN11	pattern4	0.000233208	FALSE
UBXN4	pattern2	7.25753e-06	FALSE
UCHL1	pattern1	2.77295e-05	FALSE
UCP2	pattern4	3.9535e-16	FALSE
UFSP2	pattern3	0.000316119	FALSE
UGDH	pattern2	7.83622e-06	FALSE
ULK3	pattern4	6.32767e-12	FALSE
UNC5B	pattern2	2.658e-153	TRUE
UNG	pattern4	0.000612758	FALSE
UPP1	pattern2	5.32789e-12	FALSE
UQCRB	pattern4	0.000428932	FALSE
UQCRH	pattern4	1.40054e-06	FALSE
USMG5	pattern2	3.90586e-05	FALSE
USO1	pattern3	6.85174e-06	FALSE
USP22	pattern3	1.54764e-05	FALSE
USP31	pattern2	1.59429e-12	FALSE
UTP23	pattern4	1.09964e-05	FALSE
UXT	pattern4	6.35922e-06	FALSE
VAMP2	pattern2	0.000177336	FALSE
VAMP5	pattern3	4.48071e-45	TRUE
VAMP8	pattern4	3.41155e-50	TRUE
VANGL1	pattern1	8.0702e-05	FALSE
VASH1	pattern2	8.29744e-23	TRUE
VAT1	pattern2	3.11502e-31	TRUE
VAV1	pattern4	4.62922e-18	TRUE
VCL	pattern2	1.67524e-26	TRUE
VCP	pattern2	2.85732e-07	FALSE
VGLL4	pattern3	5.56211e-05	FALSE
VIM	pattern3	9.35964e-113	TRUE
VIMP	pattern2	8.08731e-08	FALSE
VOPP1	pattern2	5.06074e-12	FALSE
VRK1	pattern4	1.36762e-11	FALSE
VWF	pattern2	2.6064e-71	TRUE
WARS	pattern2	7.13862e-14	TRUE
WASF2	pattern1	7.17631e-05	FALSE
WASL	pattern2	0.000980167	FALSE
WBP5	pattern2	1.02307e-20	TRUE
WDFY1	pattern2	7.76386e-09	FALSE
WDR3	pattern4	0.00084801	FALSE
WDR43	pattern4	9.46075e-06	FALSE
WDR83OS	pattern3	0.000874302	FALSE
WIPF1	pattern4	2.30938e-05	FALSE
WIPI2	pattern4	5.86875e-05	FALSE
WLS	pattern3	9.91086e-79	TRUE
WRB	pattern3	0.000791755	FALSE
WSB1	pattern3	6.18881e-14	FALSE
WWC3	pattern3	4.34684e-20	TRUE
WWTR1	pattern2	7.54888e-205	TRUE
XBP1	pattern4	4.18152e-12	FALSE
XIAP	pattern2	3.58236e-08	FALSE
XIST	pattern4	1.88602e-19	TRUE
YAP1	pattern2	4.96379e-78	TRUE
YDJC	pattern4	3.63656e-36	TRUE
YEATS2	pattern1	7.6448e-05	FALSE
YEATS4	pattern4	0.000108733	FALSE
YES1	pattern2	8.37357e-19	TRUE
YIPF3	pattern2	6.6886e-09	FALSE
YIPF5	pattern2	8.64335e-07	FALSE
YRDC	pattern4	3.30509e-05	FALSE
YTHDC1	pattern2	0.000214241	FALSE
[truncated: 31 more rows]
