# Supplementary material for: Tracing the first hematopoietic stem cell generation in human embryo by single-cell RNA sequencing
Source: Cell Res. 2019 Sep 9;29(11):881–94. doi: 10.1038/s41422-019-0228-6 (PMC6888893; doi:10.1038/s41422-019-0228-6)
Supplement: Supplementary file 8 — Supplementary Table S3 [file 41422_2019_228_MOESM8_ESM.xlsx]

## Sheet: CS13_DA_10X
Table S3 - Cell annotation and coordinates of early and late populations. Related to Figs. 1-4.
	UMAP1	UMAP2	cluster
AAAGATGCAGGAACGT	80.2262	68.6227	Epi
AAAGATGGTGTGACCC	62.5994	75.9094	EC
AAAGCAATCGTTTATC	70.7741	63.8582	Mes_TWIST2+
AAAGTAGCAAGCTGTT	58.9072	76.8023	EC
AACACGTAGTTCCACA	60.6061	74.8714	EC
AACACGTCAGGGAGAG	60.2798	76.9753	EC
AACCATGTCGGATGTT	73.8921	75.6485	Mes_WT1+
AACCGCGGTCATCCCT	62.8177	79.7533	EC
AACTCAGCATCGATGT	52.9419	69.9667	AEC
AACTCAGGTCATATGC	67.7967	61.9113	Mes_DLK1+
AACTCCCAGTATTGGA	68.0042	63.7408	Mes_DLK1+
AACTCCCCAACTGCGC	74.4716	65.6107	Mes_TWIST2+
AACTCTTAGCTAAACA	61.5338	76.0134	EC
AACTGGTGTTTGACTG	59.8152	77.7427	EC
AACTGGTTCCTTTCTC	63.4655	77.7828	EC
AACTTTCGTACAGACG	80.8698	68.6806	Epi
AAGCCGCAGTCGATAA	67.4557	55.8985	Mes_FBLN5+
AAGCCGCGTAACGACG	61.23	77.8888	EC
AAGGAGCAGTCATCCA	58.981	71.4791	Hema
AAGTCTGAGCTAACTC	55.23	72.352	AEC
AAGTCTGAGCTGCAAG	72.3715	64.6735	Mes_TWIST2+
AAGTCTGTCTCCTATA	71.7435	64.9527	Mes_TWIST2+
AATCCAGGTTACCAGT	79.953	68.1358	Epi
AATCCAGTCCCTTGCA	66.0652	77.4841	EC
ACACCAACAAGCTGGA	58.2292	71.5521	Hema
ACACCCTAGTAGGCCA	53.3939	71.8479	AEC
ACACCGGGTGTCGCTG	70.5639	67.4925	Mes_TWIST2+
ACACTGACATTACGAC	55.1051	72.0175	AEC
ACACTGAGTCCAGTAT	72.3179	65.2852	Mes_TWIST2+
ACAGCCGGTCGGGTCT	59.5434	75.0441	EC
ACAGCTATCGCATGGC	76.2795	69.3847	Mes_TWIST2+
ACATACGCAAGCCGCT	68.0207	56.8072	Mes_FBLN5+
ACATGGTTCGTCTGCT	68.0676	64.4168	Mes_DLK1+
ACCAGTAAGGGTTCCC	60.5038	77.1314	EC
ACCAGTATCATCTGCC	58.5782	72.5544	AEC
ACCCACTGTGCGATAG	66.2765	57.7114	Mes_FBLN5+
ACCCACTGTGTTTGGT	69.3159	60.7088	Mes_DLK1+
ACGATACAGCGACGTA	81.0141	68.9399	Epi
ACGATACGTCTCCATC	51.6591	71.7956	AEC
ACGCAGCCAGGTGGAT	80.3776	68.7809	Epi
ACGCCGAGTCGAAAGC	61.3965	78.7783	EC
ACGCCGATCACTTACT	52.2478	71.1462	AEC
ACGGAGAGTCAGCTAT	53.2491	71.0672	AEC
ACGGCCACATTCCTGC	62.9725	76.2155	EC
ACGTCAAGTCCCGACA	66.9839	79.2933	EC
ACTATCTAGAGGTACC	72.6576	64.6262	Mes_TWIST2+
ACTATCTAGCCACTAT	62.8515	75.9868	EC
ACTGAACCAATCACAC	76.3906	74.1963	Mes_WT1+
ACTGAACCACTTGGAT	59.2349	76.0591	EC
ACTGAACGTTCGCGAC	71.9069	65.6214	Mes_TWIST2+
ACTGAACTCAACACCA	60.0814	75.9751	EC
ACTGAGTAGAGACTAT	59.1874	75.6834	EC
ACTGATGCAAACCCAT	67.6715	79.1767	EC
ACTGCTCAGCAGATCG	80.9706	68.3358	Epi
ACTGCTCAGTGAACAT	67.4003	59.3239	Mes_FBLN5+
ACTGTCCGTAGAAGGA	75.9424	73.8276	Mes_WT1+
ACTTACTCAGGCTGAA	59.9804	75.7797	EC
ACTTACTTCCTACAGA	52.3537	70.2454	AEC
ACTTACTTCGACGGAA	75.9725	69.6951	Mes_TWIST2+
ACTTGTTAGTACACCT	66.1664	76.5266	EC
ACTTGTTCATTTCAGG	66.2927	77.3939	EC
ACTTGTTTCACCAGGC	61.8099	77.1812	EC
AGAGCGAGTTGGAGGT	67.1499	57.0063	Mes_FBLN5+
AGAGCTTGTTCATGGT	62.7405	77.664	EC
AGAGTGGTCTATGTGG	66.1357	79.0611	EC
AGATCTGCATGGATGG	54.6909	72.425	AEC
AGATCTGGTGGGTATG	72.357	65.7338	Mes_TWIST2+
AGATTGCGTAGATTAG	67.0399	78.2739	EC
AGATTGCTCCAATGGT	72.3832	66.3122	Mes_TWIST2+
AGCATACAGTGACATA	61.2487	76.8533	EC
AGCTCTCTCCAGTAGT	82.9603	67.7186	Epi
AGCTCTCTCGAGAGCA	67.8039	55.2742	Mes_FBLN5+
AGGCCACCACATGGGA	67.4314	57.5649	Mes_FBLN5+
AGGCCACGTGATAAAC	75.9881	70.5342	Mes_TWIST2+
AGGCCACTCGTCACGG	70.5427	66.8677	Mes_TWIST2+
AGGGATGGTACCGGCT	75.0061	64.438	Mes_TWIST2+
AGGTCATGTTGTACAC	51.7852	70.6364	AEC
AGTCTTTTCTGACCTC	67.2197	55.3806	Mes_FBLN5+
AGTTGGTAGATGTCGG	81.6864	66.4584	Epi
ATAACGCAGGGTCGAT	51.7207	72.5434	AEC
ATAGACCGTGTGACGA	61.0025	78.9659	EC
ATAGACCTCGCACTCT	68.0642	55.547	Mes_FBLN5+
ATCACGAAGCGCTTAT	54.3755	72.1177	AEC
ATCACGATCATGTCCC	53.4538	71.2616	AEC
ATCATCTCATTAACCG	71.364	65.4001	Mes_TWIST2+
ATCCACCAGTCCAGGA	66.7734	56.224	Mes_FBLN5+
ATCCACCCATGGTCAT	58.62	73.9158	EC
ATCCGAAAGTGGAGTC	63.5219	75.2434	EC
ATCCGAAGTGAGTGAC	70.4067	61.693	Mes_DLK1+
ATCTGCCCATGGTCTA	76.0569	65.1751	Mes_TWIST2+
ATGAGGGTCGGCCGAT	74.8326	75.8851	Mes_WT1+
ATGAGGGTCTAACCGA	65.7229	77.5052	EC
ATGTGTGCACGACGAA	70.1441	62.6407	Mes_DLK1+
ATTACTCCACCGGAAA	51.235	71.6869	AEC
ATTACTCGTATGAATG	80.3331	68.6476	Epi
ATTATCCGTGTGACGA	81.42	66.5146	Epi
ATTCTACAGCGCTCCA	81.5799	67.5011	Epi
ATTCTACAGCTTTGGT	71.8997	62.9269	Mes_TWIST2+
ATTCTACAGTCCTCCT	60.029	76.8774	EC
ATTCTACAGTTGTAGA	66.3795	79.5025	EC
ATTGGACAGTCGTACT	51.5954	71.1979	AEC
ATTGGACTCATTGCGA	65.9563	77.2765	EC
ATTGGTGGTACGACCC	82.6623	67.5594	Epi
ATTGGTGGTCAGAATA	74.607	64.7212	Mes_TWIST2+
ATTGGTGTCCACGCAG	62.8868	77.6538	EC
ATTTCTGAGCGGATCA	65.3581	79.3089	EC
ATTTCTGAGGCTCAGA	59.3752	68.2417	AEC
ATTTCTGTCGCCTGAG	58.1889	76.0872	EC
CAACCAATCAACTCTT	67.096	55.5929	Mes_FBLN5+
CAACTAGTCTTGCAAG	64.3754	79.1235	EC
CAAGAAACAATAGAGT	63.6034	78.6843	EC
CAAGATCGTAAGGGAA	67.083	61.7717	Mes_DLK1+
CAAGTTGCAAGCCTAT	75.4992	74.7862	Mes_WT1+
CACAAACAGTACTTGC	67.2536	59.5341	Mes_DLK1+
CACAAACGTCTAACGT	58.4627	72.4063	AEC
CACACTCAGATGTAAC	72.1478	65.5725	Mes_TWIST2+
CACAGTAAGGCCATAG	57.5518	71.8432	Hema
CACAGTAAGTTTAGGA	81.3475	67.5299	Epi
CACATTTCAGACGCAA	58.6928	75.3474	EC
CACCACTGTGGTCTCG	63.5848	77.0521	EC
CACCAGGGTCACCCAG	67.0889	61.883	Mes_DLK1+
CACCAGGTCTACCAGA	55.6483	71.5299	AEC
CACTCCACAAGCCCAC	61.9884	76.8918	EC
CAGAATCGTCACTTCC	58.9062	71.1508	Hema
CAGAGAGCAGGGTATG	58.425	77.4457	EC
CAGAGAGGTCTAGCCG	66.9485	58.5131	Mes_FBLN5+
CAGATCAGTCCAGTGC	63.0875	76.3395	EC
CAGATCAGTTAGTGGG	70.7247	64.7527	Mes_TWIST2+
CAGATCAGTTGGAGGT	73.4834	65.8577	Mes_TWIST2+
CAGCAGCCAACTGCGC	60.6499	75.0759	EC
CAGCAGCTCTACCAGA	68.8611	64.4898	Mes_DLK1+
CAGCATAAGCGTGAAC	66.9579	59.7811	Mes_DLK1+
CAGCATACAGACTCGC	67.4703	58.4092	Mes_FBLN5+
CAGCATAGTACAGACG	68.4508	60.3979	Mes_DLK1+
CAGCATATCTGGGCCA	61.6076	77.595	EC
CAGCCGAAGCAGCCTC	82.3957	66.854	Epi
CAGCCGAAGCGTGAGT	82.0017	67.7016	Epi
CAGCGACAGGGCATGT	69.0828	64.964	Mes_DLK1+
CAGCGACAGTGTACTC	64.9435	76.9136	EC
CAGCGACTCTAGAGTC	52.4885	72.0352	AEC
CAGCTAACAGAAGCAC	52.8179	71.2627	AEC
CAGCTGGCAGACGCAA	69.0999	64.4067	Mes_DLK1+
CAGGTGCAGAATAGGG	58.4064	70.4635	Hema
CAGTAACGTGTAATGA	69.2241	59.8866	Mes_DLK1+
CATATGGCATCTGGTA	81.8406	68.2758	Epi
CATATGGGTAGCCTAT	66.8408	61.9428	Mes_DLK1+
CATATTCAGTCCGGTC	51.0482	71.3948	AEC
CATCAAGCAAGCTGAG	74.7487	65.5278	Mes_TWIST2+
CATCAGACACATCCGG	70.1337	67.1527	Mes_TWIST2+
CATCAGACAGATGGCA	67.5173	77.6192	EC
CATCGAATCTTAGCCC	68.9848	63.1158	Mes_DLK1+
CATCGGGAGTTTGCGT	65.2396	77.6026	EC
CATCGGGGTGTAAGTA	82.1762	66.6466	Epi
CATCGGGTCGCTTAGA	51.7509	70.1378	AEC
CATGACACATTAGGCT	75.3891	65.5832	Mes_TWIST2+
CATGGCGAGAAGCCCA	52.1551	72.6786	AEC
CATTATCGTAAGTAGT	67.7823	78.8309	EC
CATTCGCTCAGTCCCT	61.0968	75.5179	EC
CCAATCCCATCTGGTA	75.6399	69.9722	Mes_TWIST2+
CCAATCCGTTCCCGAG	58.8437	78.2383	EC
CCACCTATCAGTGTTG	59.053	76.4331	EC
CCAGCGAAGACCTAGG	65.4902	77.3869	EC
CCCAATCTCTCTAGGA	68.3905	59.6408	Mes_DLK1+
CCCAGTTTCAGTGTTG	74.4204	75.28	Mes_WT1+
CCCATACAGATGCCAG	58.7425	77.593	EC
CCCTCCTGTCCGTCAG	71.0195	66.9686	Mes_TWIST2+
CCCTCCTGTCTTCTCG	63.5849	79.044	EC
CCCTCCTGTTGACGTT	66.345	56.3943	Mes_FBLN5+
CCGGGATAGCGAGAAA	63.5368	77.947	EC
CCGGGATAGGTGATAT	59.6688	75.3018	EC
CCGTACTAGCGATCCC	74.7387	70.3309	Mes_TWIST2+
CCGTACTCATCGGACC	69.5671	66.596	Mes_TWIST2+
CCGTACTGTATATCCG	66.5336	78.2443	EC
CCGTACTTCCTCAATT	81.7526	68.4929	Epi
CCGTGGAAGGATGGTC	59.858	77.174	EC
CCGTTCACAAATACAG	52.5277	71.9003	AEC
CCGTTCAGTCCAACTA	67.7776	55.8744	Mes_FBLN5+
CCGTTCATCGTTTAGG	60.7776	77.0038	EC
CCTAAAGAGAACAACT	75.2272	65.6289	Mes_TWIST2+
CCTACACCATGTTCCC	72.1151	63.3535	Mes_TWIST2+
CCTACCAGTAAAGGAG	59.6825	77.6036	EC
CCTAGCTGTTGTGGAG	71.3721	67.2668	Mes_TWIST2+
CCTATTACACATTTCT	62.427	78.4617	EC
CCTATTATCCGCATAA	67.6954	77.7273	EC
CCTCAGTGTCAGATAA	59.3146	77.3184	EC
CCTCAGTGTCCCTTGT	66.3487	79.206	EC
CCTCAGTTCAACGAAA	51.2302	70.4722	AEC
CCTCTGAAGCTAGTGG	73.0943	66.4256	Mes_TWIST2+
CCTCTGACAGTATCTG	76.4197	70.2209	Mes_TWIST2+
CCTCTGATCACCATAG	66.3455	77.0893	EC
CCTCTGATCTGGAGCC	62.6481	77.1868	EC
CCTTACGAGATAGCAT	69.0475	61.8106	Mes_DLK1+
CCTTACGGTCGACTGC	82.4746	67.9133	Epi
CCTTACGTCGAATGCT	67.1792	61.4876	Mes_DLK1+
CCTTCCCCAGTACACT	62.0986	79.1516	EC
CCTTCCCTCCAAACTG	63.9944	78.5666	EC
CCTTCGACAGACGCCT	71.6611	66.151	Mes_TWIST2+
CGAACATGTTATCCGA	75.4207	74.0955	Mes_WT1+
CGAATGTTCATCTGTT	63.4181	77.4046	EC
CGACCTTTCACTATTC	61.3819	75.8556	EC
CGACTTCTCCGCTGTT	67.163	77.4935	EC
CGAGAAGGTGTTTGTG	63.347	75.8136	EC
CGAGAAGTCCTTAATC	53.1983	71.0901	AEC
CGAGCACAGAGGGCTT	69.0351	62.4781	Mes_DLK1+
CGAGCCACAGCCAGAA	70.2801	60.9981	Mes_DLK1+
CGATGGCCACCCATTC	80.892	68.331	Epi
CGATGTATCGTGACAT	66.6168	58.851	Mes_FBLN5+
CGATTGACACCATGTA	70.4331	64.31	Mes_TWIST2+
CGATTGATCGGATGTT	70.6288	67.1152	Mes_TWIST2+
CGCCAAGGTGACTCAT	61.7839	79.2328	EC
CGCGGTAGTATTCTCT	68.9006	59.8094	Mes_DLK1+
CGCGTTTGTTAGGGTG	58.5806	76.1582	EC
CGCGTTTGTTATGTGC	53.1916	70.3596	AEC
CGCTTCAGTCAGCTAT	51.8559	72.3524	AEC
CGGACTGAGGATGGTC	59.0879	71.2526	Hema
CGGAGCTGTTCCACTC	69.9229	62.2996	Mes_DLK1+
CGGAGTCCAAGTCTAC	82.6763	67.2768	Epi
CGGCTAGTCATCTGTT	62.2048	76.4703	EC
CGGGTCACAACTGGCC	66.8151	62.8211	Mes_DLK1+
CGGTTAAAGCTGCCCA	61.3188	78.2651	EC
CGTAGGCAGGCCGAAT	82.7122	66.9623	Epi
CGTAGGCCAGGGAGAG	75.1335	74.8927	Mes_WT1+
CGTCACTAGCTACCGC	62.2641	76.539	EC
CGTCACTCAGCTTCGG	67.0477	60.7133	Mes_DLK1+
CGTCACTTCATAGCAC	75.6839	69.6518	Mes_TWIST2+
CGTCAGGCACGAAGCA	69.8346	60.4873	Mes_DLK1+
CGTCCATAGGCTCAGA	60.7388	77.098	EC
CGTCCATCATGGTCAT	64.8107	77.8253	EC
CGTCCATTCCTATTCA	55.0337	72.0317	AEC
CGTCCATTCTAACTCT	67.8121	59.0881	Mes_DLK1+
CGTGAGCGTCTCGTTC	59.0288	69.4923	Hema
CGTGAGCTCCTTGCCA	67.1223	76.903	EC
CGTGTCTAGTTTAGGA	53.7866	71.968	AEC
CGTGTCTTCGTGGTCG	71.4972	64.5895	Mes_TWIST2+
CGTGTCTTCTTGCAAG	66.6881	78.1483	EC
CGTTGGGTCGAATGGG	53.1082	72.0944	AEC
CTAAGACTCACAACGT	69.4614	61.2289	Mes_DLK1+
CTAATGGGTGAGTATA	67.735	62.9189	Mes_DLK1+
CTAATGGTCCGGGTGT	58.4855	76.2054	EC
CTACACCGTACTTGAC	69.0946	59.3944	Mes_DLK1+
CTACACCGTCTCTCGT	60.6294	76.7169	EC
CTACCCACATCTCCCA	71.0162	60.7745	Mes_DLK1+
CTACCCAGTCCAAGTT	74.4508	65.7457	Mes_TWIST2+
CTACCCATCGAGCCCA	52.7088	72.7373	AEC
CTACGTCAGATCTGCT	75.4697	64.3805	Mes_TWIST2+
CTAGAGTCAATCCGAT	55.724	72.1204	AEC
CTAGAGTCACTTCGAA	81.111	67.8765	Epi
CTAGAGTTCCATGAGT	61.4991	78.2604	EC
CTAGTGAGTTCCCGAG	69.0152	62.875	Mes_DLK1+
CTCACACAGCCACGTC	66.662	78.6435	EC
CTCACACAGTGTACTC	58.677	78.2111	EC
CTCACACCACAGCGTC	74.8421	75.363	Mes_WT1+
CTCAGAATCGAACTGT	69.4345	62.0071	Mes_DLK1+
CTCATTAAGCGTTTAC	65.9204	79.7085	EC
CTCGAAAAGGGTCTCC	70.0792	65.6422	Mes_TWIST2+
CTCGAAAGTCGGGTCT	57.7502	77.284	EC
CTCGAGGAGACAAGCC	53.7697	71.3046	AEC
CTCGAGGAGGATGTAT	68.015	62.1575	Mes_DLK1+
CTCGGAGCACGGACAA	59.0761	76.3172	EC
CTCGGAGCATCCGCGA	63.1353	79.9217	EC
CTCGGGACATTATCTC	52.3378	70.6552	AEC
CTCGGGAGTAACGTTC	66.824	56.7352	Mes_FBLN5+
CTCGGGAGTCTCTTTA	75.4369	73.485	Mes_WT1+
CTCGGGATCCACTGGG	53.7458	72.3474	AEC
CTCGTACAGGATGCGT	58.3905	69.516	Hema
CTCTAATGTAGGGTAC	62.7496	76.7659	EC
CTCTAATTCCGATATG	53.9637	70.6893	AEC
CTCTGGTAGATGGCGT	59.5366	70.542	Mes_TWIST2+
CTCTGGTGTTCGGGCT	70.4925	66.4146	Mes_TWIST2+
CTGAAGTAGCGAGAAA	71.6061	65.9743	Mes_TWIST2+
CTGAAGTGTTACGTCA	71.1896	66.2164	Mes_TWIST2+
CTGATAGGTTCGCGAC	63.1292	79.4499	EC
CTGATAGTCACCCGAG	75.8914	73.3367	Mes_WT1+
CTGATCCCAATGAATG	68.0043	62.0414	Mes_DLK1+
CTGATCCTCTTCGGTC	75.3278	74.3072	Mes_WT1+
CTGCCTAAGTGGTAGC	74.2769	75.2792	Mes_WT1+
CTGCGGAAGAAGATTC	69.6433	62.9575	Mes_DLK1+
CTGCTGTCACAGCGTC	76.0287	64.4333	Mes_TWIST2+
CTGGTCTCAGCTGCTG	70.692	60.6007	Mes_DLK1+
CTGTGCTGTCGAGATG	67.3427	63.6616	Mes_DLK1+
CTGTTTACACCTCGGA	74.9894	75.3854	Mes_WT1+
CTGTTTATCCCAACGG	70.8634	61.376	Mes_DLK1+
CTTACCGTCAGTGCAT	53.3063	71.7224	AEC
CTTAGGAGTCTTGATG	69.7595	61.4492	Mes_DLK1+
CTTCTCTTCCTAGTGA	72.1242	64.7423	Mes_TWIST2+
CTTCTCTTCTGGTATG	62.3797	74.5759	EC
CTTGGCTGTCAGAAGC	62.2614	77.8566	EC
CTTGGCTTCAGCTCTC	73.4144	65.4901	Mes_TWIST2+
CTTTGCGCACTGTCGG	64.8761	78.3675	EC
CTTTGCGCAGACGCTC	62.0358	78.7734	EC
GAAACTCAGCTAACTC	51.8237	71.1706	AEC
GAAACTCAGTACGACG	81.8205	66.2657	Epi
GAAACTCGTACATGTC	58.2584	72.5933	AEC
GAACATCCAGACAGGT	76.4566	73.3693	Mes_WT1+
GAACATCCAGCTGCTG	51.614	71.7778	AEC
GAACATCTCTGAGGGA	74.4484	64.2237	Mes_TWIST2+
GAACCTATCAAGGCTT	74.778	63.9554	Mes_TWIST2+
GAACCTATCCTTTACA	71.4686	64.2262	Mes_TWIST2+
GAACGGAAGTCGTACT	59.5726	77.8499	EC
GAATGAACAGCTTAAC	67.8798	55.6497	Mes_FBLN5+
GAATGAAGTCATGCAT	64.6059	78.3624	EC
GAATGAAGTGTGAAAT	58.6172	69.4032	Hema
GACACGCCAAAGAATC	67.2151	77.7562	EC
GACACGCCAACGCACC	59.6529	74.7381	EC
GACAGAGTCTACGAGT	81.7602	67.201	Epi
GACGGCTAGCCGTCGT	58.4165	73.8945	EC
GACGTGCCAAGGCTCC	82.1399	68.5423	Epi
GACTAACAGAACTGTA	70.1969	61.2129	Mes_DLK1+
GACTAACGTAAGCACG	67.9366	58.809	Mes_DLK1+
GACTACAGTTGAACTC	53.9031	70.4807	AEC
GACTGCGAGCTAGGCA	76.1882	74.1678	Mes_WT1+
GACTGCGCAAGAGTCG	70.8507	65.2947	Mes_TWIST2+
GAGCAGACAAACCCAT	68.1103	59.7596	Mes_DLK1+
GAGCAGATCGAATGGG	68.1742	62.2518	Mes_DLK1+
GAGGTGAAGAACTGTA	67.9242	62.3753	Mes_DLK1+
GAGGTGAAGCTAGGCA	62.6136	78.4622	EC
GAGGTGACACAGCCCA	68.257	63.7668	Mes_DLK1+
GATCAGTGTTTGTTGG	70.3941	60.494	Mes_DLK1+
GATCGCGTCGTTTGCC	60.7839	76.6425	EC
GATCTAGAGATGTCGG	71.5989	65.1898	Mes_TWIST2+
GATCTAGGTAGCTAAA	61.1216	75.0916	EC
GATGAAAGTAGCGATG	53.4486	70.5526	AEC
GATGCTAAGAATTCCC	59.8456	74.6057	EC
GATGCTAAGCGTGAGT	58.775	68.8838	Hema
GATGCTAGTTTAGGAA	62.6541	77.0656	EC
GATGCTATCTAAGCCA	75.8195	69.8944	Mes_TWIST2+
GATTCAGGTGCAACTT	63.2108	75.2825	EC
GATTCAGTCTCGTATT	58.6063	76.8893	EC
GCACATAAGAGGTACC	51.6396	70.2259	AEC
GCACATATCCTTCAAT	69.6261	61.0666	Mes_DLK1+
GCACTCTCACGTTGGC	69.1413	61.6944	Mes_DLK1+
GCAGCCACAATGGACG	54.3101	71.7594	AEC
GCAGCCACAGCATACT	67.4749	61.6361	Mes_DLK1+
GCAGCCATCTCTTATG	70.3451	66.2506	Mes_TWIST2+
GCAGTTACATATGCTG	81.017	68.5036	Epi
GCATACAAGCTGCCCA	74.9695	64.3128	Mes_TWIST2+
GCATGATAGGTTCCTA	63.5113	78.6557	EC
GCATGATGTCTGGAGA	69.126	64.2014	Mes_DLK1+
GCATGTAAGTGAAGTT	59.8156	76.4175	EC
GCATGTAAGTTCCACA	67.0031	57.5662	Mes_FBLN5+
GCATGTATCCAGTATG	58.081	76.2364	EC
GCCAAATGTCGACTAT	68.6668	64.1204	Mes_DLK1+
GCCAAATTCAGTCCCT	52.8926	72.726	AEC
GCCTCTAAGTGCAAGC	69.548	62.0343	Mes_DLK1+
GCCTCTAGTTGGTGGA	67.6082	79.0793	EC
GCGACCAGTCGGGTCT	69.4491	65.578	Mes_TWIST2+
GCGACCATCCTACAGA	80.1767	68.2806	Epi
GCGAGAATCCGTTGCT	58.6246	68.9964	Hema
GCGCAACTCTTTAGTC	60.9166	77.8763	EC
GCGCAGTGTAAATACG	55.0105	71.8449	AEC
GCGCAGTTCGAGAGCA	58.0931	71.756	Hema
GCGCCAAAGGCCATAG	71.0579	64.8714	Mes_TWIST2+
GCGCCAAGTTACGGAG	76.0306	64.9698	Mes_TWIST2+
GCGCGATAGCCTATGT	75.897	65.6552	Mes_TWIST2+
GCGCGATTCCTAAGTG	58.5742	75.279	EC
GCGGGTTGTTAGTGGG	66.6541	56.9732	Mes_FBLN5+
GCTCCTAGTTCCCTTG	66.62	79.7396	EC
GCTCTGTCAGGATCGA	66.7123	55.623	Mes_FBLN5+
GCTCTGTTCTGGCGTG	68.5932	63.5395	Mes_DLK1+
GCTGCAGGTGCTAGCC	68.8817	61.2499	Mes_DLK1+
GCTGCGAAGGCTCATT	81.6518	68.0385	Epi
GCTGCTTTCCACGAAT	57.8863	76.9512	EC
GCTGGGTTCCCTGACT	64.4483	78.1091	EC
GCTTCCAAGGAGTTGC	66.5518	57.6167	Mes_FBLN5+
GGAAAGCTCATAACCG	68.1099	64.6353	Mes_DLK1+
GGAACTTAGGCTCTTA	58.0457	77.685	EC
GGAACTTTCAGCATGT	67.8437	62.417	Mes_DLK1+
GGACAAGGTCTGCGGT	59.0043	68.349	Hema
GGACAAGGTTAAGATG	57.808	71.0483	Hema
GGACAAGTCTGATTCT	67.8233	60.0924	Mes_DLK1+
GGACATTTCAGAGGTG	61.678	79.2319	EC
GGACGTCCACCAGGCT	71.4531	61.7406	Mes_DLK1+
GGACGTCCATAACCTG	66.9155	77.8772	EC
GGACGTCGTAAATGAC	68.128	56.1514	Mes_FBLN5+
GGAGCAAGTCCTCTTG	66.7969	60.4894	Mes_DLK1+
GGATGTTAGCCCAATT	71.2621	65.0522	Mes_TWIST2+
GGATGTTCACGTTGGC	53.7984	69.9398	AEC
GGATGTTGTAGGCTGA	68.5443	62.5699	Mes_DLK1+
GGATGTTTCAGTCCCT	69.4268	64.5651	Mes_TWIST2+
GGCAATTCAGTATAAG	67.3324	56.8464	Mes_FBLN5+
GGCAATTTCGGAGGTA	58.0279	76.9475	EC
GGCCGATCATGACATC	55.5024	70.8659	AEC
GGCGTGTTCCGTCAAA	68.5116	60.5163	Mes_DLK1+
GGCTCGACACAGATTC	66.5745	58.0028	Mes_FBLN5+
GGCTGGTCATCGACGC	57.8443	71.3536	Hema
GGCTGGTGTCCATCCT	71.2772	61.5665	Mes_DLK1+
GGGAATGCAAGCCATT	63.1869	78.8482	EC
GGGAATGCAATGAATG	75.1693	66.0805	Mes_TWIST2+
GGGAATGTCAAGATCC	57.6582	76.2595	EC
GGGACCTGTAAACACA	52.6627	72.5441	AEC
GGGACCTGTACAGCAG	76.1708	69.2957	Mes_TWIST2+
GGGAGATCACAGGAGT	71.9953	66.6581	Mes_TWIST2+
GGGATGAAGATCCCAT	81.6625	66.9248	Epi
GGGATGAGTAAAGTCA	74.6764	74.927	Mes_WT1+
GGGATGAGTTACCAGT	57.8087	77.9148	Hema
GGGCATCCAAACCTAC	69.4967	61.5381	Mes_DLK1+
GGGCATCTCTACTATC	61.6001	77.3029	EC
GGGTCTGAGTCATGCT	72.742	65.6961	Mes_TWIST2+
GGGTCTGCACCGAAAG	75.6304	65.7308	Mes_TWIST2+
GGGTCTGGTACTTGAC	60.898	75.9517	EC
GGGTCTGTCTCACATT	60.3202	78.5303	EC
GGGTTGCGTACTTAGC	82.0475	67.9876	Epi
GGGTTGCGTATAGTAG	67.2965	59.9041	Mes_DLK1+
GGTATTGGTTGCCTCT	76.4557	70.2474	Mes_TWIST2+
GGTGAAGAGCTGAACG	67.1816	78.3885	EC
GGTGCGTCATTGGCGC	76.1164	64.7803	Mes_TWIST2+
GGTGCGTTCATGTCTT	62.2539	79.9938	EC
GTAACTGCACATCTTT	55.4307	71.506	AEC
GTACGTAAGTCAATAG	81.0126	66.9178	Epi
GTACGTACACAACGCC	66.347	79.2484	EC
GTACGTAGTCTCCATC	75.7142	65.3719	Mes_TWIST2+
GTACGTATCGCCAAAT	74.966	65.6391	Mes_TWIST2+
GTACTCCTCTTCGGTC	82.2913	66.1681	Epi
GTACTTTCACACTGCG	67.4533	57.0477	Mes_FBLN5+
GTACTTTTCGGAATCT	70.8911	64.9956	Mes_TWIST2+
GTAGGCCAGCCAGAAC	59.0791	69.1416	Hema
GTAGGCCGTCGGCTCA	66.8823	78.8525	EC
GTAGTCAAGACACGAC	70.4726	62.02	Mes_TWIST2+
GTAGTCAGTTCGTCTC	63.1225	77.2023	EC
GTATCTTAGATCTGAA	54.3744	71.3054	AEC
GTATCTTCATCCGCGA	75.5808	74.302	Mes_WT1+
GTATCTTGTAAACCTC	62.2052	78.6668	EC
GTCAAGTCACAGAGGT	65.5272	76.3129	EC
GTCAAGTCATACTCTT	63.562	74.7335	EC
GTCACAAAGACATAAC	58.1724	71.0994	Hema
GTCACGGCAGTAGAGC	66.6634	56.7865	Mes_FBLN5+
GTCACGGTCAGGCAAG	57.2652	71.134	Hema
GTCTCGTGTCACTGGC	67.9052	56.5391	Mes_FBLN5+
GTCTTCGAGTATGACA	69.1626	63.6026	Mes_DLK1+
GTCTTCGCAGCAGTTT	53.5725	70.5652	AEC
GTCTTCGGTCCCTTGT	68.0677	60.7304	Mes_DLK1+
GTCTTCGGTTGGACCC	75.8585	65.0741	Mes_TWIST2+
GTGCAGCTCAAAGACA	75.0361	74.9705	Mes_WT1+
GTGCAGCTCCTCTAGC	59.2054	76.6576	EC
GTGCATATCCAAGTAC	68.018	55.3064	Mes_FBLN5+
GTGCATATCTTACCTA	61.832	75.7902	EC
GTGCGGTAGACAGACC	67.0777	56.2758	Mes_FBLN5+
GTGCTTCAGAGACTAT	66.3411	56.5406	Mes_FBLN5+
GTGCTTCCAGAAGCAC	58.7239	70.5721	Hema
GTGCTTCCAGACGTAG	54.1102	70.0265	AEC
GTGGGTCTCAGAGACG	57.9375	77.9065	EC
GTGTGCGAGTCTTGCA	71.4444	61.1807	Mes_DLK1+
GTGTGCGCAGGTGCCT	57.02	71.4935	AEC
GTGTTAGCATTGGTAC	55.3305	71.3001	AEC
GTTAAGCAGGTAGCTG	66.7578	56.0512	Mes_FBLN5+
GTTAAGCTCAAGAAGT	70.3673	65.6108	Mes_TWIST2+
GTTACAGTCAATAAGG	52.0203	72.0224	AEC
GTTCATTAGGGATACC	52.4059	70.9476	AEC
GTTCGGGCAGATTGCT	76.0874	70.6966	Mes_WT1+
GTTCGGGCAGTTAACC	53.0593	70.9074	AEC
GTTCGGGTCATGCATG	61.7597	75.7056	EC
GTTCTCGAGTAAGTAC	74.1176	66.024	Mes_TWIST2+
GTTCTCGCAGTTTACG	66.9115	58.822	Mes_FBLN5+
GTTTCTAGTTCGTTGA	63.9312	77.8678	EC
TAAACCGGTGTCAATC	71.2967	60.6822	Mes_DLK1+
TAAGCGTAGCTATGCT	58.2761	75.5946	EC
TAAGTGCCAACGATGG	67.2276	63.5588	Mes_DLK1+
TACACGAGTGCAGACA	65.3544	79.6401	Hema
TACAGTGCAGTATCTG	68.4359	62.14	Mes_DLK1+
TACCTATAGAGACTAT	52.0403	69.7716	AEC
TACCTATAGGGCTTGA	74.3416	74.9496	Mes_WT1+
TACCTATGTCAAAGCG	75.3871	70.2038	Mes_TWIST2+
TACCTTACAACCGCCA	75.807	73.5017	Mes_WT1+
TACCTTAGTTTGTGTG	60.1665	78.6824	EC
TACGGATTCCTGCCAT	69.4657	66.5997	Mes_TWIST2+
TACGGGCAGAGACTTA	75.3366	74.3515	Mes_WT1+
TACGGGCAGCCGTCGT	67.2916	56.0937	Mes_FBLN5+
TACGGGCAGTGTACTC	66.6566	78.2868	EC
TACTCATTCACCATAG	61.8001	74.776	EC
TACTCATTCTACCAGA	71.8728	64.5319	Mes_TWIST2+
TACTCGCCAGGGCATA	53.4282	70.3334	AEC
TACTTACCAATGCCAT	74.6864	74.4741	Mes_WT1+
TACTTACCAGTTAACC	62.5001	79.5451	EC
TACTTACTCCCAAGAT	62.5912	75.5003	EC
TACTTACTCGACCAGC	53.4178	71.9199	AEC
TACTTGTGTCGAATCT	52.8543	70.0918	AEC
TAGAGCTAGCTATGCT	67.6786	62.5478	Mes_DLK1+
TAGCCGGGTAGGGTAC	70.1722	65.5778	Mes_TWIST2+
TAGCCGGTCAATCTCT	52.0134	70.3775	AEC
TAGCCGGTCAGCTTAG	67.9488	55.8684	Mes_FBLN5+
TAGGCATCACATCCAA	76.2989	69.9351	Mes_TWIST2+
TAGGCATTCGGTGTCG	75.4	70.7385	Mes_TWIST2+
TAGTGGTCAGGAATCG	61.8894	76.5888	EC
TATCAGGGTCCGTGAC	61.9076	80.0851	EC
TATCAGGTCCTCCTAG	65.2182	77.844	EC
TATGCCCTCTACTTAC	69.3973	60.6032	Mes_DLK1+
TCAATCTCAAATCCGT	56.0867	71.727	AEC
TCAATCTCAGGAATCG	81.9952	67.2694	Epi
TCACAAGGTTACGGAG	55.926	71.3883	AEC
TCACAAGTCTAACTTC	54.9471	70.721	AEC
TCACGAAAGTAATCCC	61.14	78.9984	EC
TCAGATGTCAGCAACT	62.1598	75.8304	EC
TCAGATGTCCAGGGCT	70.4768	60.7057	Mes_DLK1+
TCAGATGTCCGCATAA	61.4265	76.0947	EC
TCAGCTCCACTGAAGG	66.444	58.0352	Mes_FBLN5+
TCAGGATAGAAGAAGC	72.0198	65.799	Mes_TWIST2+
TCAGGATAGCAGCCTC	67.1266	79.2435	EC
TCAGGATTCTGCTGCT	60.6229	74.6859	EC
TCAGGTAAGGTAGCCA	70.9985	66.3619	Mes_TWIST2+
TCATTACGTAGCGCAA	57.5451	76.7299	EC
TCATTACGTTACGACT	58.7342	68.0466	Hema
TCATTACTCAATCACG	70.5076	60.1724	Mes_DLK1+
TCATTTGCAGTGAGTG	68.4033	62.7893	Mes_DLK1+
TCCACACAGCGTTCCG	62.1905	75.4515	EC
TCCACACTCCACGACG	54.7803	71.5716	AEC
TCCCGATAGGTGACCA	75.7602	71.2945	Mes_TWIST2+
TCCCGATTCGTTTATC	67.0881	62.7615	Mes_DLK1+
TCGAGGCCACAGACTT	62.9587	74.6775	EC
TCGCGAGCACCAGATT	61.3435	79.3018	EC
TCGCGAGTCGTGACAT	66.0442	78.7623	EC
TCGCGTTAGGCTAGCA	81.6328	66.8328	Epi
TCGCGTTGTTGTGGCC	69.8816	61.8258	Mes_DLK1+
TCGCGTTTCAGCGACC	75.7057	74.5104	Mes_WT1+
TCGGGACGTGGACGAT	82.8305	66.5204	Epi
TCGGTAAAGTGTCCCG	71.2563	66.6712	Mes_TWIST2+
TCGGTAAGTAAATGAC	69.6533	66.8655	Mes_TWIST2+
TCGTACCAGTGAAGTT	74.3869	66.1513	Mes_TWIST2+
TCGTACCCAGCTCCGA	71.5362	61.0969	Mes_DLK1+
TCGTACCGTGCATCTA	68.2273	59.9167	Mes_DLK1+
TCGTAGAGTACGAAAT	75.2282	73.0711	Mes_TWIST2+
TCTCTAAGTCCGAAGA	59.0053	76.8548	EC
TCTGGAAGTACAGCAG	75.4238	70.4288	Mes_TWIST2+
TCTGGAATCCGCGTTT	56.0909	71.6443	AEC
TCTTTCCAGGACACCA	60.1963	75.8447	EC
TGAAAGAAGTGTTTGC	68.5027	62.9402	Mes_TWIST2+
TGAAAGATCGCTTGTC	75.3773	69.1647	Mes_TWIST2+
TGACAACCACACAGAG	52.5556	69.9991	AEC
TGACAACTCCACGTTC	72.6148	64.3446	Mes_TWIST2+
TGACTAGAGATGTGTA	67.2125	57.7259	Mes_FBLN5+
TGAGAGGCAGTTAACC	54.2859	71.1745	AEC
TGAGAGGCATCTCGCT	72.9421	65.9312	Mes_TWIST2+
TGAGCATGTATATCCG	58.6791	69.8171	Hema
TGAGCATGTTGGTAAA	68.4882	61.5348	Mes_DLK1+
TGAGCATGTTTGTTTC	58.2634	68.7429	Hema
TGAGGGAAGGCTAGAC	58.6851	70.8728	Hema
TGATTTCGTACATGTC	61.0524	76.056	EC
TGCCAAAGTTTCGCTC	58.4542	71.6059	Hema
TGCCCATAGTCTCCTC	69.7957	62.5054	Mes_DLK1+
TGCCCATCAGATCGGA	60.5993	75.5953	EC
TGCCCTATCATGCAAC	67.7728	61.0617	Mes_DLK1+
TGCGGGTAGGGTCTCC	67.3817	59.8069	Mes_DLK1+
TGCGGGTGTTGGAGGT	64.259	78.1606	EC
TGCGGGTTCATCACCC	67.6842	58.5337	Mes_FBLN5+
TGCGTGGGTGCCTTGG	67.2991	63.7757	Mes_DLK1+
TGCGTGGGTGTAACGG	82.1723	67.8973	Epi
TGCGTGGGTTCAACCA	62.6311	78.8214	EC
TGCTACCGTCAACATC	56.7986	71.7808	AEC
TGCTGCTTCCGTCATC	67.2811	77.3555	EC
TGGACGCAGTACCGGA	60.3327	78.0123	EC
TGGCTGGAGTGTGGCA	57.9155	76.4848	EC
TGGCTGGCACGAGAGT	61.9548	75.4386	EC
TGGCTGGCATCGGTTA	64.4357	78.8828	EC
TGGGAAGAGTGAATTG	70.4924	67.3236	Mes_TWIST2+
TGGGAAGGTAATTGGA	75.5751	73.92	Mes_WT1+
TGGGCGTAGAGTCTGG	68.2875	63.3373	Mes_DLK1+
TGGTTAGAGTTGAGTA	67.6439	64.2349	Mes_DLK1+
TGGTTAGGTTTACTCT	66.7699	61.1633	Mes_DLK1+
TGGTTAGTCTCTTATG	76.0656	69.4824	Mes_TWIST2+
TGGTTCCCAAACGCGA	58.3073	70.4243	Hema
TGGTTCCGTGCGCTTG	59.6383	76.0519	EC
TGTATTCTCACCCGAG	75.8881	70.0457	Mes_TWIST2+
TGTGGTATCTGCTTGC	75.7263	72.7317	Mes_TWIST2+
TGTGTTTAGTGTACTC	63.4551	74.6923	EC
TGTGTTTCAAACCCAT	67.5566	63.4611	Mes_DLK1+
TGTGTTTCAACGATCT	62.39	79.6521	EC
TGTGTTTTCATAACCG	58.561	71.3698	Hema
TGTGTTTTCTTAGCCC	69.446	67.1332	Mes_TWIST2+
TTAACTCCAGGCAGTA	52.8051	69.7243	AEC
TTAACTCGTTTAAGCC	69.2327	65.5417	Mes_TWIST2+
TTAGGACAGGAATCGC	59.8787	76.6037	EC
TTATGCTAGGACCACA	82.4421	67.2016	Epi
TTATGCTTCGCCGTGA	60.4778	76.5376	EC
TTCCCAGTCAATAAGG	59.2671	68.7349	Hema
TTCGGTCTCACTGGGC	75.3057	75.1321	Mes_WT1+
TTCGGTCTCTAGCACA	64.9098	74.6286	Mes_WT1+
TTCTCAAAGTCGTTTG	68.3047	58.357	Mes_FBLN5+
TTCTCAATCATGCATG	58.9395	68.1502	Hema
TTCTCCTAGCACAGGT	75.6462	64.4414	Mes_TWIST2+
TTCTTAGAGATCGATA	67.6234	77.9037	EC
TTCTTAGGTACCATCA	63.7695	76.6626	EC
TTCTTAGGTAGTGAAT	67.2245	62.6042	Mes_DLK1+
TTGAACGCACCTATCC	59.7759	76.6001	EC
TTGCCGTAGGAGTCTG	59.5744	75.0529	EC
TTGCCGTTCTGCGACG	63.038	79.1305	EC
TTGGAACGTAGAGCTG	68.3196	58.6072	Mes_FBLN5+
TTGGAACGTTTAGCTG	60.2414	75.1361	EC
TTGGCAAGTAATCGTC	67.0089	62.6085	Mes_DLK1+
TTGGCAATCTTGCCGT	64.6099	79.0424	EC
TTTATGCGTCCAAGTT	67.7296	57.3949	Mes_FBLN5+
TTTCCTCAGTATCGAA	71.6481	65.2195	Mes_TWIST2+
TTTGGTTAGAGCTGGT	66.6647	59.4756	Mes_DLK1+
TTTGGTTCAGACGCTC	71.9324	65.1314	Mes_TWIST2+

## Sheet: CS12_13_14_STRT
cell_index	nGene	nUMI	Phenotype	stage	location	S.Score	G2M.Score	Phase	cluster_orig	cluster_final	UMAP1	UMAP2
CH3_TKR190100078_HY3F7CCXY_L5_sc1	10226	208241	EC_CD44-	CS12	CH	0.294796	0.415905	G2M	vEC	vEC	-3.03518	3.16695
CH3_TKR190100078_HY3F7CCXY_L5_sc2	8298	593332	EC_CD44-	CS12	CH	0.785926	0.43986	S	vEC	vEC	-3.08675	2.1428
CH3_TKR190100078_HY3F7CCXY_L5_sc3	6174	126035	EC_CD44-	CS12	CH	0.178532	0.687025	G2M	vEC	vEC	-1.27763	2.07012
CH3_TKR190100078_HY3F7CCXY_L5_sc4	7905	280153	EC_CD44-	CS12	CH	0.477257	0.951237	G2M	vEC	vEC	-2.5956	2.79546
CH3_TKR190100078_HY3F7CCXY_L5_sc5	4427	23268	EC_CD44-	CS12	CH	-0.0373728	0.757334	G2M	vEC	vEC	-4.28989	2.81249
CH3_TKR190100078_HY3F7CCXY_L5_sc6	5939	67470	EC_CD44-	CS12	CH	0.809271	0.917946	G2M	vEC	vEC	-3.22858	2.06749
CH3_TKR190100078_HY3F7CCXY_L5_sc7	5417	70355	EC_CD44-	CS12	CH	1.06148	0.537097	S	vEC	vEC	-4.46252	2.58735
CH3_TKR190100078_HY3F7CCXY_L5_sc8	4958	43960	EC_CD44-	CS12	CH	-0.356262	-0.402659	G1	vEC	vEC	-2.36577	3.102
CH3_TKR190100078_HY3F7CCXY_L5_sc9	6118	183766	EC_CD44-	CS12	CH	0.476159	0.667152	G2M	vEC	vEC	-4.08764	2.46984
CH3_TKR190100078_HY3F7CCXY_L5_sc10	6499	179083	EC_CD44-	CS12	CH	-0.13135	0.0342087	G2M	vEC	vEC	-2.93624	2.97499
CH3_TKR190100078_HY3F7CCXY_L5_sc11	4717	54676	EC_CD44-	CS12	CH	-0.370571	0.131714	G2M	vEC	vEC	-3.03921	2.85851
CH3_TKR190100078_HY3F7CCXY_L5_sc12	7340	185997	EC_CD44-	CS12	CH	-0.0214941	1.26506	G2M	vEC	vEC	0.473353	1.45678
CH3_TKR190100078_HY3F7CCXY_L5_sc13	5795	98489	EC_CD44-	CS12	CH	-0.0923401	0.175747	G2M	vEC	vEC	-3.87137	1.09998
CH3_TKR190100078_HY3F7CCXY_L5_sc15	6572	222181	EC_CD44-	CS12	CH	-0.638124	-0.429966	G1	vEC	vEC	-2.79303	3.33694
CH3_TKR190100078_HY3F7CCXY_L5_sc16	8500	711408	EC_CD44-	CS12	CH	0.16795	1.24271	G2M	vEC	vEC	-4.16048	2.99532
CH3_TKR190100078_HY3F7CCXY_L5_sc17	7513	250791	EC_CD44-	CS12	CH	-0.0475681	-0.177971	G1	vEC	vEC	-3.64069	1.66972
CH3_TKR190100078_HY3F7CCXY_L5_sc18	5877	75527	EC_CD44-	CS12	CH	-0.0337349	-0.223523	G1	vEC	vEC	-2.79654	3.04202
CH3_TKR190100078_HY3F7CCXY_L5_sc19	7464	347928	EC_CD44-	CS12	CH	0.451848	-0.0037777	S	vEC	vEC	-3.106	3.04495
CH3_TKR190100078_HY3F7CCXY_L5_sc20	7177	132266	EC_CD44-	CS12	CH	0.0565936	1.77138	G2M	vEC	vEC	-1.53081	1.94568
CH3_TKR190100078_HY3F7CCXY_L5_sc21	5229	59509	EC_CD44-	CS12	CH	0.534067	0.6386	G2M	vEC	vEC	-3.52542	2.75233
CH3_TKR190100078_HY3F7CCXY_L5_sc22	6420	209076	EC_CD44-	CS12	CH	-0.38041	-0.381697	G1	vEC	vEC	-2.59821	3.17989
CH3_TKR190100078_HY3F7CCXY_L5_sc25	7708	482658	EC_CD44-	CS12	CH	0.763956	0.69224	S	vEC	vEC	-3.9202	3.16607
CH3_TKR190100078_HY3F7CCXY_L5_sc26	7091	327849	EC_CD44-	CS12	CH	-0.364194	-0.383326	G1	aEC	aEC_RUNX1+	6.85024	4.29224
CH3_TKR190100078_HY3F7CCXY_L5_sc27	8085	315450	EC_CD44-	CS12	CH	0.462653	0.681006	G2M	vEC	vEC	-3.26464	3.15725
CH3_TKR190100078_HY3F7CCXY_L5_sc28	5061	45432	EC_CD44-	CS12	CH	0.0490199	0.69565	G2M	aEC	aEC_CXCR4+	-0.0330332	1.93146
CH3_TKR190100078_HY3F7CCXY_L5_sc29	7389	234260	EC_CD44-	CS12	CH	0.303802	-0.0415128	S	vEC	vEC	-2.88733	2.65237
CH3_TKR190100078_HY3F7CCXY_L5_sc30	7570	490654	EC_CD44-	CS12	CH	0.440164	0.717129	G2M	vEC	vEC	-4.63711	1.80884
CH3_TKR190100078_HY3F7CCXY_L5_sc31	6968	98195	EC_CD44-	CS12	CH	0.968963	0.441193	S	vEC	vEC	-4.33893	2.07207
CH3_TKR190100078_HY3F7CCXY_L5_sc32	5647	89607	EC_CD44-	CS12	CH	-0.0126882	-0.125604	G1	vEC	vEC	-3.68278	2.32494
CH3_TKR190100078_HY3F7CCXY_L5_sc33	5339	166322	EC_CD44-	CS12	CH	0.455795	-0.419327	S	aEC	aEC_CXCR4+	6.17472	3.03294
CH3_TKR190100078_HY3F7CCXY_L5_sc34	2128	5458	EC_CD44-	CS12	CH	-0.221402	-0.0377195	G1	aEC	aEC_RUNX1+	4.64955	5.19186
CH3_TKR190100078_HY3F7CCXY_L5_sc35	6022	72431	EC_CD44-	CS12	CH	0.184982	2.20727	G2M	vEC	vEC	-1.3541	1.97326
CH3_TKR190100078_HY3F7CCXY_L5_sc36	4521	45143	EC_CD44-	CS12	CH	-0.0418892	0.02909	G2M	vEC	vEC	-4.64508	1.27506
CH3_TKR190100078_HY3F7CCXY_L5_sc37	4924	106230	EC_CD44-	CS12	CH	-0.167559	-0.388201	G1	vEC	vEC	-4.94391	1.60965
CH3_TKR190100078_HY3F7CCXY_L5_sc38	8930	764807	EC_CD44-	CS12	CH	0.261356	1.38214	G2M	vEC	vEC	-3.64161	2.71179
CH3_TKR190100078_HY3F7CCXY_L5_sc39	3124	18212	EC_CD44-	CS12	CH	-0.218755	-0.033233	G1	aEC	aEC_CXCR4+	2.79443	2.93746
CH3_TKR190100078_HY3F7CCXY_L5_sc40	8079	455127	EC_CD44-	CS12	CH	0.813596	1.00218	G2M	vEC	vEC	-4.30075	1.87287
CH3_TKR190100078_HY3F7CCXY_L5_sc41	5601	273340	EC_CD44-	CS12	CH	-0.431155	-0.357417	G1	vEC	vEC	-4.1442	0.428537
CH3_TKR190100078_HY3F7CCXY_L5_sc42	6580	394654	EC_CD44-	CS12	CH	0.792349	0.308045	S	vEC	vEC	-4.92764	0.948433
CH3_TKR190100078_HY3F7CCXY_L5_sc43	5866	83983	EC_CD44-	CS12	CH	0.0959972	1.21531	G2M	vEC	vEC	-1.85089	2.24369
CH3_TKR190100078_HY3F7CCXY_L5_sc44	6485	248921	EC_CD44-	CS12	CH	0.685587	1.12133	G2M	vEC	vEC	-4.5241	1.94975
CH3_TKR190100078_HY3F7CCXY_L5_sc45	6017	260102	EC_CD44-	CS12	CH	-0.504342	-0.339297	G1	aEC	aEC_CXCR4+	2.20054	5.02254
CH3_TKR190100078_HY3F7CCXY_L5_sc46	4996	111326	EC_CD44-	CS12	CH	0.346438	-0.478509	S	vEC	vEC	-3.17559	1.46156
CH3_TKR190100078_HY3F7CCXY_L5_sc47	7833	418982	EC_CD44-	CS12	CH	0.892823	0.81958	S	vEC	vEC	-3.13822	1.55858
CH3_TKR190100078_HY3F7CCXY_L5_sc48	7876	669851	EC_CD44-	CS12	CH	0.900999	0.650066	S	vEC	vEC	-3.56674	2.16272
CH2_TKR190100077_HY3F7CCXY_L5_sc49	7199	232556	EC_CD44+	CS12	CH	-0.378522	-0.145621	G1	aEC	aEC_RUNX1+	6.182	3.56443
CH2_TKR190100077_HY3F7CCXY_L5_sc50	7446	340609	EC_CD44+	CS12	CH	-0.437939	-0.424243	G1	aEC	aEC_RUNX1+	5.29303	4.69339
CH2_TKR190100077_HY3F7CCXY_L5_sc51	5763	111796	EC_CD44+	CS12	CH	-0.397159	-0.67561	G1	aEC	aEC_CXCR4+	3.95253	1.61721
CH2_TKR190100077_HY3F7CCXY_L5_sc52	7855	441258	EC_CD44+	CS12	CH	1.27576	0.0224301	S	aEC	aEC_CXCR4+	1.81642	3.23598
CH2_TKR190100077_HY3F7CCXY_L5_sc53	5768	96397	EC_CD44+	CS12	CH	-0.402082	-0.417004	G1	aEC	aEC_RUNX1+	6.14013	4.15576
CH2_TKR190100077_HY3F7CCXY_L5_sc54	7431	295754	EC_CD44+	CS12	CH	-0.604959	-0.383801	G1	aEC	aEC_CXCR4+	3.05509	3.73067
CH2_TKR190100077_HY3F7CCXY_L5_sc55	6727	271004	EC_CD44+	CS12	CH	-0.421174	-0.568341	G1	aEC	aEC_RUNX1+	6.18658	4.30968
CH2_TKR190100077_HY3F7CCXY_L5_sc56	4526	44622	EC_CD44+	CS12	CH	-0.157057	-0.300663	G1	aEC	aEC_CXCR4+	2.37987	5.28243
CH2_TKR190100077_HY3F7CCXY_L5_sc57	2197	8381	EC_CD44+	CS12	CH	0.291408	0.446917	G2M	aEC	aEC_RUNX1+	5.58213	5.6904
CH2_TKR190100077_HY3F7CCXY_L5_sc58	6476	261894	EC_CD44+	CS12	CH	-0.121807	0.521986	G2M	aEC	aEC_CXCR4+	1.78041	1.37859
CH2_TKR190100077_HY3F7CCXY_L5_sc59	4085	38902	EC_CD44+	CS12	CH	-0.0528283	-0.266785	G1	aEC	aEC_CXCR4+	3.96205	4.79989
CH2_TKR190100077_HY3F7CCXY_L5_sc60	7086	191398	EC_CD44+	CS12	CH	-0.253214	0.043068	G2M	aEC	aEC_CXCR4+	4.02908	3.80074
CH2_TKR190100077_HY3F7CCXY_L5_sc61	7400	285437	EC_CD44+	CS12	CH	-0.318345	-0.265243	G1	aEC	aEC_CXCR4+	4.06656	3.08239
CH2_TKR190100077_HY3F7CCXY_L5_sc62	7373	366958	EC_CD44+	CS12	CH	-0.30732	-0.305567	G1	aEC	aEC_CXCR4+	4.72759	3.51737
CH2_TKR190100077_HY3F7CCXY_L5_sc63	7696	294857	EC_CD44+	CS12	CH	0.355695	0.955239	G2M	aEC	aEC_CXCR4+	1.10862	2.10624
CH2_TKR190100077_HY3F7CCXY_L5_sc64	7819	335542	EC_CD44+	CS12	CH	-0.318896	-0.382918	G1	aEC	aEC_CXCR4+	2.2709	4.66612
CH2_TKR190100077_HY3F7CCXY_L5_sc65	6106	62593	EC_CD44+	CS12	CH	-0.127412	-0.0141716	G1	aEC	aEC_CXCR4+	3.19862	2.79554
CH2_TKR190100077_HY3F7CCXY_L5_sc66	8608	662007	EC_CD44+	CS12	CH	0.407001	1.34811	G2M	aEC	aEC_CXCR4+	1.27736	2.10769
CH2_TKR190100077_HY3F7CCXY_L5_sc67	9133	818400	EC_CD44+	CS12	CH	1.16016	0.946508	S	aEC	aEC_CXCR4+	1.61408	2.41389
CH2_TKR190100077_HY3F7CCXY_L5_sc68	6613	282237	EC_CD44+	CS12	CH	0.128338	-0.438228	S	aEC	aEC_CXCR4+	5.29566	2.02183
CH2_TKR190100077_HY3F7CCXY_L5_sc69	5262	71312	EC_CD44+	CS12	CH	-0.212245	-0.508002	G1	aEC	aEC_CXCR4+	5.02364	3.40147
CH2_TKR190100077_HY3F7CCXY_L5_sc70	7857	359544	EC_CD44+	CS12	CH	-0.375637	-0.409514	G1	aEC	aEC_RUNX1+	5.90067	3.10814
CH2_TKR190100077_HY3F7CCXY_L5_sc71	5658	187119	EC_CD44+	CS12	CH	-0.384462	-0.406083	G1	aEC	aEC_CXCR4+	4.48705	4.49487
CH2_TKR190100077_HY3F7CCXY_L5_sc72	5660	158032	EC_CD44+	CS12	CH	-0.0410888	-0.554028	G1	aEC	aEC_CXCR4+	3.84459	5.30932
CH2_TKR190100077_HY3F7CCXY_L5_sc73	2897	12137	EC_CD44+	CS12	CH	-0.272621	-0.605592	G1	aEC	aEC_CXCR4+	4.67277	4.91978
CH2_TKR190100077_HY3F7CCXY_L5_sc74	7440	495799	EC_CD44+	CS12	CH	0.76297	-0.0670941	S	aEC	aEC_CXCR4+	2.09488	3.67748
CH2_TKR190100077_HY3F7CCXY_L5_sc75	6797	169084	EC_CD44+	CS12	CH	1.01884	0.658353	S	aEC	aEC_RUNX1+	1.46121	2.82744
CH2_TKR190100077_HY3F7CCXY_L5_sc76	7805	33134	EC_CD44+	CS12	CH	0.146893	0.260849	G2M	aEC	aEC_CXCR4+	3.20243	1.3418
CH2_TKR190100077_HY3F7CCXY_L5_sc77	6546	328993	EC_CD44+	CS12	CH	-0.306705	-0.591313	G1	aEC	aEC_RUNX1+	6.35891	3.53877
CH2_TKR190100077_HY3F7CCXY_L5_sc78	5245	87509	EC_CD44+	CS12	CH	-0.541544	-0.523195	G1	aEC	aEC_RUNX1+	6.3167	3.15827
CH2_TKR190100077_HY3F7CCXY_L5_sc79	9641	851368	EC_CD44+	CS12	CH	0.682189	0.44128	S	aEC	aEC_CXCR4+	3.89498	3.23778
CH2_TKR190100077_HY3F7CCXY_L5_sc80	6240	283022	EC_CD44+	CS12	CH	-0.353304	-0.146389	G1	aEC	aEC_RUNX1+	5.8107	2.99724
CH2_TKR190100077_HY3F7CCXY_L5_sc81	5849	119277	EC_CD44+	CS12	CH	-0.307412	-0.461573	G1	aEC	aEC_CXCR4+	4.7211	3.10469
CH2_TKR190100077_HY3F7CCXY_L5_sc82	4382	52833	EC_CD44+	CS12	CH	-0.495604	-0.486867	G1	aEC	aEC_CXCR4+	4.7974	4.14254
CH2_TKR190100077_HY3F7CCXY_L5_sc83	4836	134374	EC_CD44+	CS12	CH	-0.302933	-0.324414	G1	aEC	aEC_CXCR4+	3.85462	5.1098
CH2_TKR190100077_HY3F7CCXY_L5_sc84	6759	288914	EC_CD44+	CS12	CH	-0.0884492	-0.398483	G1	aEC	aEC_RUNX1+	5.02029	4.42365
CH2_TKR190100077_HY3F7CCXY_L5_sc85	3565	13770	EC_CD44+	CS12	CH	0.0778577	-0.0515868	S	aEC	aEC_RUNX1+	4.58348	5.44276
CH2_TKR190100077_HY3F7CCXY_L5_sc86	7076	494248	EC_CD44+	CS12	CH	-0.171577	-0.32249	G1	aEC	aEC_RUNX1+	5.67803	5.38146
CH2_TKR190100077_HY3F7CCXY_L5_sc87	4697	54708	EC_CD44+	CS12	CH	-0.313645	-0.28628	G1	aEC	aEC_RUNX1+	6.0071	5.54569
CH2_TKR190100077_HY3F7CCXY_L5_sc88	4226	38654	EC_CD44+	CS12	CH	-0.493453	-0.452488	G1	aEC	aEC_RUNX1+	5.46044	5.21042
CH2_TKR190100077_HY3F7CCXY_L5_sc89	6929	495636	EC_CD44+	CS12	CH	0.358511	1.24866	G2M	aEC	aEC_CXCR4+	0.741429	1.89999
CH2_TKR190100077_HY3F7CCXY_L5_sc90	6023	215984	EC_CD44+	CS12	CH	0.392566	0.614287	G2M	aEC	aEC_RUNX1+	0.86838	2.11611
CH2_TKR190100077_HY3F7CCXY_L5_sc91	7276	317168	EC_CD44+	CS12	CH	-0.193168	0.380879	G2M	aEC	aEC_CXCR4+	0.613592	1.60584
CH2_TKR190100077_HY3F7CCXY_L5_sc92	8183	686578	EC_CD44+	CS12	CH	0.602354	0.726783	G2M	vEC	vEC	-5.02333	2.02257
CH2_TKR190100077_HY3F7CCXY_L5_sc93	3686	33440	EC_CD44+	CS12	CH	-0.511586	-0.0574523	G1	aEC	aEC_CXCR4+	0.00471782	1.4913
CH2_TKR190100077_HY3F7CCXY_L5_sc94	8272	588122	EC_CD44+	CS12	CH	-0.00662877	2.10753	G2M	aEC	aEC_RUNX1+	1.09816	1.23029
CH2_TKR190100077_HY3F7CCXY_L5_sc95	4918	88837	EC_CD44+	CS12	CH	-0.401075	0.0693014	G2M	aEC	aEC_CXCR4+	0.959498	1.6321
CH2_TKR190100077_HY3F7CCXY_L5_sc96	7807	369070	EC_CD44+	CS12	CH	1.14964	0.878548	S	aEC	aEC_CXCR4+	1.62757	2.42562
CH1_TKR190100076_HY3F7CCXY_L5_sc1	10701	279871	EC_CD44+	CS12	CH	-0.0825775	0.0704641	G2M	aEC	aEC_CXCR4+	3.01459	1.04481
CH1_TKR190100076_HY3F7CCXY_L5_sc2	7455	242156	EC_CD44+	CS12	CH	-0.525486	-0.548038	G1	aEC	aEC_RUNX1+	6.2892	4.24235
CH1_TKR190100076_HY3F7CCXY_L5_sc3	6274	111849	EC_CD44+	CS12	CH	-0.308691	-0.587036	G1	aEC	aEC_CXCR4+	3.42467	5.14766
CH1_TKR190100076_HY3F7CCXY_L5_sc4	6479	166017	EC_CD44+	CS12	CH	-0.0423269	-0.51929	G1	aEC	aEC_CXCR4+	3.75179	1.87224
CH1_TKR190100076_HY3F7CCXY_L5_sc5	4448	49743	EC_CD44+	CS12	CH	-0.546228	-0.414334	G1	aEC	aEC_CXCR4+	3.90749	5.1128
CH1_TKR190100076_HY3F7CCXY_L5_sc6	5153	65966	EC_CD44+	CS12	CH	-0.680892	-0.655487	G1	aEC	aEC_CXCR4+	5.20524	3.39322
CH1_TKR190100076_HY3F7CCXY_L5_sc7	5662	81516	EC_CD44+	CS12	CH	-0.294515	-0.579587	G1	aEC	aEC_CXCR4+	6.58145	3.6272
CH1_TKR190100076_HY3F7CCXY_L5_sc8	4563	45716	EC_CD44+	CS12	CH	-0.382077	-0.583851	G1	aEC	aEC_CXCR4+	3.85779	2.47348
CH1_TKR190100076_HY3F7CCXY_L5_sc9	6047	199480	EC_CD44+	CS12	CH	-0.422413	-0.391927	G1	aEC	aEC_CXCR4+	5.36294	3.53611
CH1_TKR190100076_HY3F7CCXY_L5_sc10	6446	195090	EC_CD44+	CS12	CH	-0.29385	-0.621924	G1	aEC	aEC_CXCR4+	4.53368	5.68583
CH1_TKR190100076_HY3F7CCXY_L5_sc11	5130	91886	EC_CD44+	CS12	CH	-0.402793	-0.505699	G1	aEC	aEC_RUNX1+	4.75329	5.06578
CH1_TKR190100076_HY3F7CCXY_L5_sc12	7138	280882	EC_CD44+	CS12	CH	0.366065	0.806906	G2M	aEC	aEC_CXCR4+	-0.513995	1.12566
CH1_TKR190100076_HY3F7CCXY_L5_sc13	7378	283069	EC_CD44+	CS12	CH	1.15818	0.336048	S	aEC	aEC_RUNX1+	3.94731	4.59962
CH1_TKR190100076_HY3F7CCXY_L5_sc14	7797	681060	EC_CD44+	CS12	CH	-0.321571	-0.454551	G1	aEC	aEC_RUNX1+	4.4754	5.26969
CH1_TKR190100076_HY3F7CCXY_L5_sc15	6908	379417	EC_CD44+	CS12	CH	0.575667	-0.108722	S	aEC	aEC_CXCR4+	1.76058	3.4367
CH1_TKR190100076_HY3F7CCXY_L5_sc16	8808	698652	EC_CD44+	CS12	CH	-0.633465	-0.483502	G1	aEC	aEC_CXCR4+	3.09811	3.24404
CH1_TKR190100076_HY3F7CCXY_L5_sc17	6720	215082	EC_CD44+	CS12	CH	-0.320652	-0.487498	G1	aEC	aEC_CXCR4+	4.34769	3.24395
CH1_TKR190100076_HY3F7CCXY_L5_sc18	5509	106300	EC_CD44+	CS12	CH	-0.346171	-0.475735	G1	aEC	aEC_CXCR4+	6.11362	2.75402
CH1_TKR190100076_HY3F7CCXY_L5_sc19	7100	393397	EC_CD44+	CS12	CH	0.527079	-0.237048	S	aEC	aEC_RUNX1+	6.10347	4.19447
CH1_TKR190100076_HY3F7CCXY_L5_sc20	6030	72022	EC_CD44+	CS12	CH	0.289056	0.0108327	S	aEC	aEC_CXCR4+	2.78598	5.29553
CH1_TKR190100076_HY3F7CCXY_L5_sc21	6699	152574	EC_CD44+	CS12	CH	0.89873	0.901531	G2M	aEC	aEC_CXCR4+	1.23218	2.41084
CH1_TKR190100076_HY3F7CCXY_L5_sc22	6626	354350	EC_CD44+	CS12	CH	-0.1201	-0.301538	G1	aEC	aEC_RUNX1+	4.49271	4.85389
CH1_TKR190100076_HY3F7CCXY_L5_sc23	4657	18989	EC_CD44+	CS12	CH	0.147028	1.88207	G2M	vEC	vEC	0.516058	1.12282
CH1_TKR190100076_HY3F7CCXY_L5_sc24	6909	170163	EC_CD44+	CS12	CH	0.89013	0.921947	G2M	aEC	aEC_CXCR4+	1.06609	2.67013
CH1_TKR190100076_HY3F7CCXY_L5_sc25	3135	14164	EC_CD44+	CS12	CH	0.379876	0.478734	G2M	aEC	aEC_RUNX1+	4.83886	5.81749
CH1_TKR190100076_HY3F7CCXY_L5_sc26	7014	451750	EC_CD44+	CS12	CH	-0.497917	-0.394966	G1	aEC	aEC_RUNX1+	5.03937	5.02819
CH1_TKR190100076_HY3F7CCXY_L5_sc27	5672	100087	EC_CD44+	CS12	CH	-0.262188	-0.591438	G1	aEC	aEC_CXCR4+	2.10313	4.45456
CH1_TKR190100076_HY3F7CCXY_L5_sc28	5582	66200	EC_CD44+	CS12	CH	-0.453277	-0.518741	G1	aEC	aEC_CXCR4+	3.08758	4.83475
CH1_TKR190100076_HY3F7CCXY_L5_sc29	7011	181871	EC_CD44+	CS12	CH	-0.421673	-0.338907	G1	aEC	aEC_CXCR4+	3.61324	4.78958
CH1_TKR190100076_HY3F7CCXY_L5_sc30	6204	232029	EC_CD44+	CS12	CH	-0.0598823	-0.200634	G1	aEC	aEC_CXCR4+	4.03181	4.01895
CH1_TKR190100076_HY3F7CCXY_L5_sc31	4077	28396	EC_CD44+	CS12	CH	-0.0147468	-0.223936	G1	aEC	aEC_CXCR4+	5.6953	3.21785
CH1_TKR190100076_HY3F7CCXY_L5_sc32	6046	84557	EC_CD44+	CS12	CH	0.844652	-0.0349288	S	aEC	aEC_CXCR4+	1.91292	2.64708
CH1_TKR190100076_HY3F7CCXY_L5_sc33	5193	163742	EC_CD44+	CS12	CH	-0.348388	-0.293301	G1	aEC	aEC_RUNX1+	4.74815	5.19242
CH1_TKR190100076_HY3F7CCXY_L5_sc35	4592	48339	EC_CD44+	CS12	CH	-0.252797	0.144948	G2M	aEC	aEC_RUNX1+	4.35853	4.98711
CH1_TKR190100076_HY3F7CCXY_L5_sc36	4914	82874	EC_CD44+	CS12	CH	-0.460568	-0.616087	G1	aEC	aEC_RUNX1+	6.49504	3.79136
CH1_TKR190100076_HY3F7CCXY_L5_sc37	5642	163346	EC_CD44+	CS12	CH	-0.214974	-0.287772	G1	aEC	aEC_CXCR4+	5.1583	4.64856
CH1_TKR190100076_HY3F7CCXY_L5_sc38	6387	220283	EC_CD44+	CS12	CH	-0.51934	-0.417266	G1	aEC	aEC_CXCR4+	3.51056	2.80244
CH1_TKR190100076_HY3F7CCXY_L5_sc39	4439	34496	EC_CD44+	CS12	CH	-0.0526283	0.620466	G2M	aEC	aEC_RUNX1+	0.866136	1.18445
CH1_TKR190100076_HY3F7CCXY_L5_sc40	7039	313418	EC_CD44+	CS12	CH	-0.349486	-0.515984	G1	aEC	aEC_CXCR4+	4.20103	3.69251
CH1_TKR190100076_HY3F7CCXY_L5_sc41	2861	40360	EC_CD44+	CS12	CH	-0.161041	-0.222193	G1	aEC	aEC_RUNX1+	5.55728	3.93701
CH1_TKR190100076_HY3F7CCXY_L5_sc42	6711	385898	EC_CD44+	CS12	CH	1.04392	-0.355978	S	aEC	aEC_CXCR4+	3.21926	4.63074
CH1_TKR190100076_HY3F7CCXY_L5_sc43	5237	42561	EC_CD44+	CS12	CH	0.101173	-0.443206	S	aEC	aEC_CXCR4+	6.44187	3.49543
CH1_TKR190100076_HY3F7CCXY_L5_sc44	6957	328506	EC_CD44+	CS12	CH	0.515527	0.815289	G2M	aEC	aEC_CXCR4+	1.26103	2.10509
CH1_TKR190100076_HY3F7CCXY_L5_sc45	7488	346822	EC_CD44+	CS12	CH	1.03197	-0.216916	S	aEC	aEC_CXCR4+	3.52199	4.33989
CH1_TKR190100076_HY3F7CCXY_L5_sc46	4956	39861	EC_CD44+	CS12	CH	-0.132753	-0.555415	G1	aEC	aEC_CXCR4+	3.07406	4.33606
CH1_TKR190100076_HY3F7CCXY_L5_sc47	6582	271899	EC_CD44+	CS12	CH	-0.205264	0.0197846	G2M	aEC	aEC_RUNX1+	5.9398	4.0187
CH1_TKR190100076_HY3F7CCXY_L5_sc48	5612	262129	EC_CD44+	CS12	CH	-0.197417	-0.449158	G1	aEC	aEC_CXCR4+	3.33589	2.97258
S.20190419.EC_FKDL190735971.1a_sc1	9284	148592	EC_CD44-	CS14	AGM	0.423725	0.0108966	S	vEC	vEC	3.07423	0.349873
S.20190419.EC_FKDL190735971.1a_sc2	5745	94616	EC_CD44-	CS14	AGM	-0.356968	-0.592574	G1	vEC	vEC	-4.89734	0.352697
S.20190419.EC_FKDL190735971.1a_sc3	6574	111158	EC_CD44-	CS14	AGM	0.534005	0.952779	G2M	vEC	vEC	-1.87208	0.295909
S.20190419.EC_FKDL190735971.1a_sc4	7271	156573	EC_CD44-	CS14	AGM	1.11556	0.946023	S	vEC	vEC	-2.2779	0.755589
S.20190419.EC_FKDL190735971.1a_sc5	4312	34710	EC_CD44-	CS14	AGM	-0.238224	-0.507193	G1	vEC	vEC	-4.64557	-0.609612
S.20190419.EC_FKDL190735971.1a_sc6	4391	33208	EC_CD44-	CS14	AGM	-0.125253	-0.469999	G1	vEC	vEC	-4.77064	-0.63163
S.20190419.EC_FKDL190735971.1a_sc7	4341	32549	EC_CD44-	CS14	AGM	-0.313662	-0.462292	G1	vEC	vEC	-4.26739	-0.374783
S.20190419.EC_FKDL190735971.1a_sc8	4151	23177	EC_CD44-	CS14	AGM	-0.485355	-0.453191	G1	vEC	vEC	-4.66668	-0.567062
S.20190419.EC_FKDL190735971.1a_sc9	5174	108764	EC_CD44-	CS14	AGM	0.175839	1.14454	G2M	vEC	vEC	-0.964689	0.329167
S.20190419.EC_FKDL190735971.1a_sc10	5868	104733	EC_CD44-	CS14	AGM	1.00164	0.0113195	S	vEC	vEC	-2.54983	0.47634
S.20190419.EC_FKDL190735971.1a_sc11	4269	34079	EC_CD44-	CS14	AGM	0.030815	2.30108	G2M	vEC	vEC	-0.798055	0.518854
S.20190419.EC_FKDL190735971.1a_sc12	2960	9890	EC_CD44-	CS14	AGM	0.393707	0.177325	S	aEC	aEC_CXCR4+	2.47361	2.04378
S.20190419.EC_FKDL190735971.1a_sc13	3727	33508	EC_CD44-	CS14	AGM	-0.295566	-0.385565	G1	vEC	vEC	-4.18058	-0.025081
S.20190419.EC_FKDL190735971.1a_sc14	6295	237280	EC_CD44-	CS14	AGM	0.341897	-0.382528	S	vEC	vEC	-3.78025	-1.04788
S.20190419.EC_FKDL190735971.1a_sc15	6756	263524	EC_CD44-	CS14	AGM	0.051623	-0.156461	S	vEC	vEC	-3.09875	-0.942777
S.20190419.EC_FKDL190735971.1a_sc16	5447	129687	EC_CD44-	CS14	AGM	-0.589553	-0.541446	G1	vEC	vEC	-4.3266	-0.016726
S.20190419.EC_FKDL190735971.1a_sc17	7710	250017	EC_CD44-	CS14	AGM	0.0210055	1.44884	G2M	vEC	vEC	-1.54687	0.459646
S.20190419.EC_FKDL190735971.1a_sc18	6070	105348	EC_CD44-	CS14	AGM	0.153937	0.769412	G2M	vEC	vEC	-2.06404	0.425202
S.20190419.EC_FKDL190735971.1a_sc19	7616	397518	EC_CD44-	CS14	AGM	0.390754	-0.311799	S	vEC	vEC	-4.05379	-1.05346
S.20190419.EC_FKDL190735971.1a_sc20	4435	37249	EC_CD44-	CS14	AGM	-0.127967	-0.306362	G1	vEC	vEC	-4.92339	-0.0234274
S.20190419.EC_FKDL190735971.1a_sc21	3549	38906	EC_CD44-	CS14	AGM	-0.228616	-0.371888	G1	vEC	vEC	-4.33909	-0.957536
S.20190419.EC_FKDL190735971.1a_sc22	5013	89867	EC_CD44-	CS14	AGM	-0.380508	-0.470134	G1	vEC	vEC	-2.86298	-1.04514
S.20190419.EC_FKDL190735971.1a_sc23	2088	4766	EC_CD44-	CS14	AGM	0.349458	0.931064	G2M	vEC	vEC	-1.51788	0.111218
S.20190419.EC_FKDL190735971.1a_sc24	6549	158061	EC_CD44-	CS14	AGM	1.22518	0.536514	S	vEC	vEC	-2.37867	0.321942
S.20190419.EC_FKDL190735971.1a_sc25	7666	413827	EC_CD44-	CS14	AGM	-0.103243	-0.579075	G1	vEC	vEC	-3.89066	0.301926
S.20190419.EC_FKDL190735971.1a_sc26	5670	154339	EC_CD44-	CS14	AGM	-0.0263986	-0.126379	G1	vEC	vEC	-2.98	-0.607276
S.20190419.EC_FKDL190735971.1a_sc27	5484	93834	EC_CD44-	CS14	AGM	-0.47221	-0.416482	G1	vEC	vEC	-4.04394	-0.75416
S.20190419.EC_FKDL190735971.1a_sc28	4690	31006	EC_CD44-	CS14	AGM	0.789556	1.30169	G2M	vEC	vEC	1.28099	3.01796
S.20190419.EC_FKDL190735971.1a_sc29	4944	52770	EC_CD44-	CS14	AGM	-0.0160731	-0.30561	G1	vEC	vEC	-3.38364	1.00986
S.20190419.EC_FKDL190735971.1a_sc30	7650	429461	EC_CD44-	CS14	AGM	0.825486	0.626038	S	vEC	vEC	-2.4065	0.626237
S.20190419.EC_FKDL190735971.1a_sc31	4620	26202	EC_CD44-	CS14	AGM	0.323119	1.43973	G2M	vEC	vEC	-0.75726	0.259742
S.20190419.EC_FKDL190735971.1a_sc32	7906	190973	EC_CD44-	CS14	AGM	0.287936	0.749981	G2M	vEC	vEC	3.2814	0.318769
S.20190419.EC_FKDL190735971.1a_sc33	5321	110784	EC_CD44-	CS14	AGM	0.197066	0.562226	G2M	vEC	vEC	-2.61464	-0.625611
S.20190419.EC_FKDL190735971.1a_sc34	2830	10079	EC_CD44-	CS14	AGM	-0.185961	0.304543	G2M	vEC	vEC	-3.73141	-0.937197
S.20190419.EC_FKDL190735971.1a_sc35	5043	46844	EC_CD44-	CS14	AGM	0.0252846	2.20915	G2M	vEC	vEC	-0.603629	0.484191
S.20190419.EC_FKDL190735971.1a_sc36	4150	45970	EC_CD44-	CS14	AGM	-0.349622	0.134533	G2M	vEC	vEC	-4.50327	-0.39494
S.20190419.EC_FKDL190735971.1a_sc37	4714	87916	EC_CD44-	CS14	AGM	-0.283229	-0.479538	G1	vEC	vEC	-4.8353	-0.385299
S.20190419.EC_FKDL190735971.1a_sc38	6258	246607	EC_CD44-	CS14	AGM	-0.00982718	1.68531	G2M	vEC	vEC	-0.74649	0.462249
S.20190419.EC_FKDL190735971.1a_sc39	4504	24949	EC_CD44-	CS14	AGM	-0.552959	-0.0808841	G1	vEC	vEC	-3.72451	2.00882
S.20190419.EC_FKDL190735971.1a_sc40	5806	171740	EC_CD44-	CS14	AGM	0.162522	-0.442311	S	vEC	vEC	-4.32132	-0.139848
S.20190419.EC_FKDL190735971.1a_sc41	5640	115178	EC_CD44-	CS14	AGM	-0.0836977	0.305886	G2M	vEC	vEC	-3.46026	-0.8053
S.20190419.EC_FKDL190735971.1a_sc42	6585	214777	EC_CD44-	CS14	AGM	-0.0100809	0.383702	G2M	vEC	vEC	-2.68327	-0.1109
S.20190419.EC_FKDL190735971.1a_sc43	4413	39421	EC_CD44-	CS14	AGM	-0.157785	-0.577064	G1	vEC	vEC	-3.23102	-0.936697
S.20190419.EC_FKDL190735971.1a_sc44	5677	177011	EC_CD44-	CS14	AGM	-0.551663	-0.429412	G1	vEC	vEC	-4.44654	-0.637799
S.20190419.EC_FKDL190735971.1a_sc45	7429	233777	EC_CD44-	CS14	AGM	0.433426	1.76533	G2M	vEC	vEC	-0.777367	0.529598
S.20190419.EC_FKDL190735971.1a_sc46	4561	25666	EC_CD44-	CS14	AGM	0.14712	0.789646	G2M	vEC	vEC	-1.36529	1.94468
S.20190419.EC_FKDL190735971.1a_sc47	6960	270574	EC_CD44-	CS14	AGM	0.929102	0.900338	S	vEC	vEC	-2.04793	0.28561
S.20190419.EC_FKDL190735971.1a_sc48	5374	182435	EC_CD44-	CS14	AGM	-0.403028	-0.544081	G1	vEC	vEC	-4.2289	-0.975673
S.20190419.HE_FKDL190735970.1a_sc1	9413	146306	EC_CD44+	CS14	AGM	-0.315684	-0.533948	G1	aEC	aEC_CXCR4+	3.35619	0.466803
S.20190419.HE_FKDL190735970.1a_sc2	5341	80577	EC_CD44+	CS14	AGM	-0.727773	-0.670753	G1	aEC	aEC_CXCR4+	4.35722	1.17778
S.20190419.HE_FKDL190735970.1a_sc3	5117	56623	EC_CD44+	CS14	AGM	-0.345952	-0.460613	G1	aEC	aEC_RUNX1+	6.45253	3.40989
S.20190419.HE_FKDL190735970.1a_sc4	6044	63266	EC_CD44+	CS14	AGM	-0.111332	-0.427551	G1	aEC	aEC_RUNX1+	5.15167	5.75799
S.20190419.HE_FKDL190735970.1a_sc5	4760	40872	EC_CD44+	CS14	AGM	-0.198641	-0.434139	G1	aEC	aEC_RUNX1+	6.21283	2.09448
S.20190419.HE_FKDL190735970.1a_sc6	3888	22799	EC_CD44+	CS14	AGM	-0.347482	-0.614221	G1	aEC	aEC_RUNX1+	6.09303	2.21763
S.20190419.HE_FKDL190735970.1a_sc7	4730	33326	EC_CD44+	CS14	AGM	-0.548678	-0.716984	G1	aEC	aEC_CXCR4+	5.6847	1.49197
S.20190419.HE_FKDL190735970.1a_sc8	4139	15188	EC_CD44+	CS14	AGM	-0.669805	1.66364	G2M	aEC	aEC_RUNX1+	1.0251	1.25012
S.20190419.HE_FKDL190735970.1a_sc9	4429	60078	EC_CD44+	CS14	AGM	-0.576046	-0.621344	G1	aEC	aEC_RUNX1+	5.88935	1.34542
S.20190419.HE_FKDL190735970.1a_sc10	5396	104706	EC_CD44+	CS14	AGM	-0.586091	-0.606544	G1	aEC	aEC_CXCR4+	5.03881	1.1535
S.20190419.HE_FKDL190735970.1a_sc11	4946	42442	EC_CD44+	CS14	AGM	-0.313375	-0.594357	G1	aEC	aEC_RUNX1+	6.37646	2.24687
S.20190419.HE_FKDL190735970.1a_sc12	4756	43711	EC_CD44+	CS14	AGM	-0.129738	-0.597913	G1	aEC	aEC_CXCR4+	2.57578	2.16838
S.20190419.HE_FKDL190735970.1a_sc13	5540	106527	EC_CD44+	CS14	AGM	-0.591893	-0.709822	G1	aEC	aEC_CXCR4+	3.57299	5.38199
S.20190419.HE_FKDL190735970.1a_sc14	5578	128244	EC_CD44+	CS14	AGM	-0.780436	-0.6395	G1	aEC	aEC_CXCR4+	5.57404	1.82967
S.20190419.HE_FKDL190735970.1a_sc15	5486	134530	EC_CD44+	CS14	AGM	-0.659945	-0.759471	G1	aEC	aEC_RUNX1+	5.85769	1.62323
S.20190419.HE_FKDL190735970.1a_sc16	5401	120638	EC_CD44+	CS14	AGM	-0.742446	-0.605585	G1	aEC	aEC_RUNX1+	6.67644	3.19618
S.20190419.HE_FKDL190735970.1a_sc17	5230	70825	EC_CD44+	CS14	AGM	-0.458673	-0.553045	G1	aEC	aEC_RUNX1+	4.93115	1.84232
S.20190419.HE_FKDL190735970.1a_sc18	5991	78860	EC_CD44+	CS14	AGM	-0.317303	-0.457246	G1	aEC	aEC_CXCR4+	3.55742	0.414893
S.20190419.HE_FKDL190735970.1a_sc19	5481	134007	EC_CD44+	CS14	AGM	-0.513546	-0.501442	G1	aEC	aEC_RUNX1+	5.1991	1.72188
S.20190419.HE_FKDL190735970.1a_sc20	4239	23064	EC_CD44+	CS14	AGM	-0.515528	-0.521548	G1	aEC	aEC_RUNX1+	6.82221	3.84403
S.20190419.HE_FKDL190735970.1a_sc21	5994	88035	EC_CD44+	CS14	AGM	-0.468835	-0.828299	G1	aEC	aEC_CXCR4+	4.05021	2.78106
S.20190419.HE_FKDL190735970.1a_sc22	7006	140215	EC_CD44+	CS14	AGM	0.256119	0.998002	G2M	aEC	aEC_RUNX1+	5.89448	1.25951
S.20190419.HE_FKDL190735970.1a_sc24	5046	57461	EC_CD44+	CS14	AGM	-0.141032	-0.787562	G1	aEC	aEC_CXCR4+	4.86651	1.0877
S.20190419.HE_FKDL190735970.1a_sc25	4872	36599	EC_CD44+	CS14	AGM	-0.33831	-0.478346	G1	aEC	aEC_CXCR4+	5.19895	5.47868
S.20190419.HE_FKDL190735970.1a_sc26	4736	73452	EC_CD44+	CS14	AGM	-0.516031	-0.426746	G1	aEC	aEC_CXCR4+	4.73784	0.950344
S.20190419.HE_FKDL190735970.1a_sc27	5650	66351	EC_CD44+	CS14	AGM	-0.276615	-0.726502	G1	aEC	aEC_CXCR4+	4.9994	1.2476
S.20190419.HE_FKDL190735970.1a_sc28	5433	36642	EC_CD44+	CS14	AGM	-0.552357	-0.620118	G1	aEC	aEC_CXCR4+	5.37225	1.39491
S.20190419.HE_FKDL190735970.1a_sc29	5016	61781	EC_CD44+	CS14	AGM	-0.430363	-0.579946	G1	aEC	aEC_CXCR4+	6.18221	1.65189
S.20190419.HE_FKDL190735970.1a_sc30	6126	154863	EC_CD44+	CS14	AGM	-0.49131	-0.51326	G1	aEC	aEC_RUNX1+	6.84248	4.45994
S.20190419.HE_FKDL190735970.1a_sc31	2556	9514	EC_CD44+	CS14	AGM	-0.405988	-0.394639	G1	aEC	aEC_CXCR4+	4.5521	2.34143
S.20190419.HE_FKDL190735970.1a_sc32	4053	20411	EC_CD44+	CS14	AGM	-0.436543	-0.563419	G1	aEC	aEC_CXCR4+	3.55533	0.46765
S.20190419.HE_FKDL190735970.1a_sc33	7121	149377	EC_CD44+	CS14	AGM	-0.289172	1.59857	G2M	aEC	aEC_CXCR4+	1.2852	1.78704
S.20190419.HE_FKDL190735970.1a_sc34	2460	7780	EC_CD44+	CS14	AGM	-0.445783	-0.609034	G1	aEC	aEC_RUNX1+	6.13911	1.75385
S.20190419.HE_FKDL190735970.1a_sc35	4167	23354	EC_CD44+	CS14	AGM	-0.37971	-0.411238	G1	aEC	aEC_CXCR4+	3.23627	1.57881
S.20190419.HE_FKDL190735970.1a_sc36	6283	81384	EC_CD44+	CS14	AGM	1.20415	0.202083	S	aEC	aEC_CXCR4+	5.17132	1.62667
S.20190419.HE_FKDL190735970.1a_sc37	4822	60114	EC_CD44+	CS14	AGM	-0.290048	-0.60058	G1	aEC	aEC_RUNX1+	4.86846	3.38916
S.20190419.HE_FKDL190735970.1a_sc38	4776	92810	EC_CD44+	CS14	AGM	-0.592079	-0.416265	G1	aEC	aEC_CXCR4+	5.26009	1.49626
S.20190419.HE_FKDL190735970.1a_sc39	4596	28234	EC_CD44+	CS14	AGM	-0.339504	-0.791856	G1	aEC	aEC_RUNX1+	5.90378	1.9503
S.20190419.HE_FKDL190735970.1a_sc40	5938	103136	EC_CD44+	CS14	AGM	0.247009	-0.566859	S	aEC	aEC_CXCR4+	4.30408	1.38091
S.20190419.HE_FKDL190735970.1a_sc41	5170	102233	EC_CD44+	CS14	AGM	-0.534127	-0.658572	G1	aEC	aEC_CXCR4+	4.02434	1.49352
S.20190419.HE_FKDL190735970.1a_sc42	5580	111036	EC_CD44+	CS14	AGM	-0.629521	-0.831378	G1	aEC	aEC_CXCR4+	4.94354	2.10932
S.20190419.HE_FKDL190735970.1a_sc43	6858	63234	EC_CD44+	CS14	AGM	-0.685627	-0.796552	G1	aEC	aEC_CXCR4+	3.88952	2.12182
S.20190419.HE_FKDL190735970.1a_sc44	6882	195450	EC_CD44+	CS14	AGM	-0.533832	-0.934857	G1	aEC	aEC_CXCR4+	5.36134	2.15544
S.20190419.HE_FKDL190735970.1a_sc45	5546	79458	EC_CD44+	CS14	AGM	-0.361847	-0.802505	G1	aEC	aEC_CXCR4+	5.01367	1.45615
S.20190419.HE_FKDL190735970.1a_sc47	6735	130091	EC_CD44+	CS14	AGM	-0.253491	-0.733389	G1	aEC	aEC_CXCR4+	3.30544	0.591979
S.20190419.HE_FKDL190735970.1a_sc48	5965	207381	EC_CD44+	CS14	AGM	-0.378522	-0.54459	G1	aEC	aEC_RUNX1+	6.28539	1.78105
S.20190412.HE_FKDL190735968.1a_sc1	10524	268444	EC_CD44+	CS13	AGM	-0.420223	-0.415427	G1	aEC	aEC_CXCR4+	3.39256	1.19493
S.20190412.HE_FKDL190735968.1a_sc2	5309	107703	EC_CD44+	CS13	AGM	-0.503986	-0.731421	G1	aEC	aEC_CXCR4+	3.38372	1.75188
S.20190412.HE_FKDL190735968.1a_sc3	6966	198461	EC_CD44+	CS13	AGM	-0.340265	-0.567104	G1	aEC	aEC_CXCR4+	3.59762	1.50954
S.20190412.HE_FKDL190735968.1a_sc4	6432	179790	EC_CD44+	CS13	AGM	-0.152325	-0.647929	G1	aEC	aEC_RUNX1+	5.83224	4.49462
S.20190412.HE_FKDL190735968.1a_sc5	4220	49489	EC_CD44+	CS13	AGM	-0.376067	-0.47372	G1	aEC	aEC_RUNX1+	4.74538	4.58921
S.20190412.HE_FKDL190735968.1a_sc6	6551	128685	EC_CD44+	CS13	AGM	0.0528786	1.74098	G2M	aEC	aEC_CXCR4+	0.733705	2.20947
S.20190412.HE_FKDL190735968.1a_sc7	5690	112962	EC_CD44+	CS13	AGM	-0.616964	-0.573267	G1	aEC	aEC_RUNX1+	6.12678	5.20012
S.20190412.HE_FKDL190735968.1a_sc8	4879	56007	EC_CD44+	CS13	AGM	-0.402046	-0.863161	G1	aEC	aEC_RUNX1+	5.46691	4.20119
S.20190412.HE_FKDL190735968.1a_sc9	6024	298678	EC_CD44+	CS13	AGM	-0.302255	-0.616922	G1	aEC	aEC_RUNX1+	6.06519	5.43631
S.20190412.HE_FKDL190735968.1a_sc10	6016	309852	EC_CD44+	CS13	AGM	0.0395559	0.294802	G2M	aEC	aEC_RUNX1+	2.59225	1.44486
S.20190412.HE_FKDL190735968.1a_sc11	5174	110570	EC_CD44+	CS13	AGM	-0.293409	-0.550013	G1	aEC	aEC_CXCR4+	5.79998	4.44807
S.20190412.HE_FKDL190735968.1a_sc12	6853	257229	EC_CD44+	CS13	AGM	0.465411	-0.572341	S	aEC	aEC_CXCR4+	2.70874	2.43326
S.20190412.HE_FKDL190735968.1a_sc13	5482	220510	EC_CD44+	CS13	AGM	-0.58618	-0.635944	G1	aEC	aEC_RUNX1+	6.48369	4.49196
S.20190412.HE_FKDL190735968.1a_sc14	4932	220725	EC_CD44+	CS13	AGM	-0.522262	-0.456343	G1	aEC	aEC_CXCR4+	5.28984	2.82185
S.20190412.HE_FKDL190735968.1a_sc15	6443	460497	EC_CD44+	CS13	AGM	-0.182473	-0.785815	G1	aEC	aEC_CXCR4+	2.89076	5.21911
S.20190412.HE_FKDL190735968.1a_sc16	5679	307231	EC_CD44+	CS13	AGM	-0.544547	-0.625247	G1	aEC	aEC_CXCR4+	2.44896	4.77162
S.20190412.HE_FKDL190735968.1a_sc17	4698	94106	EC_CD44+	CS13	AGM	-0.402111	-0.352924	G1	aEC	aEC_RUNX1+	5.71782	4.38767
S.20190412.HE_FKDL190735968.1a_sc18	7252	345149	EC_CD44+	CS13	AGM	-0.563957	-0.765788	G1	aEC	aEC_CXCR4+	2.80329	4.40364
S.20190412.HE_FKDL190735968.1a_sc19	7426	798592	EC_CD44+	CS13	AGM	0.320899	-0.330601	S	aEC	aEC_RUNX1+	4.78861	3.72374
S.20190412.HE_FKDL190735968.1a_sc20	6584	230672	EC_CD44+	CS13	AGM	-0.139513	-0.476688	G1	aEC	aEC_RUNX1+	6.28357	5.02795
S.20190412.HE_FKDL190735968.1a_sc21	5734	241701	EC_CD44+	CS13	AGM	-0.173282	-0.469105	G1	aEC	aEC_RUNX1+	5.63626	5.74206
S.20190412.HE_FKDL190735968.1a_sc22	5722	281597	EC_CD44+	CS13	AGM	-0.415517	-0.739883	G1	aEC	aEC_CXCR4+	4.98042	3.17604
S.20190412.HE_FKDL190735968.1a_sc23	2977	8821	EC_CD44+	CS13	AGM	-0.531619	-0.480727	G1	aEC	aEC_RUNX1+	5.99369	3.60233
S.20190412.HE_FKDL190735968.1a_sc24	7507	364065	EC_CD44+	CS13	AGM	-0.598834	-0.797333	G1	aEC	aEC_CXCR4+	3.5077	3.37963
S.20190412.HE_FKDL190735968.1a_sc25	6586	393299	EC_CD44+	CS13	AGM	-0.657928	-0.693987	G1	aEC	aEC_CXCR4+	4.29037	1.66092
S.20190412.HE_FKDL190735968.1a_sc26	5633	218332	EC_CD44+	CS13	AGM	-0.551821	-0.669903	G1	aEC	aEC_RUNX1+	6.51118	4.40388
S.20190412.HE_FKDL190735968.1a_sc27	5267	173396	EC_CD44+	CS13	AGM	-0.285004	-0.156119	G1	aEC	aEC_CXCR4+	2.56191	5.07237
S.20190412.HE_FKDL190735968.1a_sc28	7054	152259	EC_CD44+	CS13	AGM	-0.282033	-0.692512	G1	aEC	aEC_RUNX1+	4.48752	2.97345
S.20190412.HE_FKDL190735968.1a_sc29	6768	248499	EC_CD44+	CS13	AGM	-0.698037	-0.76766	G1	aEC	aEC_CXCR4+	5.3159	2.61617
S.20190412.HE_FKDL190735968.1a_sc30	5936	344021	EC_CD44+	CS13	AGM	-0.144422	-0.438679	G1	aEC	aEC_CXCR4+	5.1536	2.6817
S.20190412.HE_FKDL190735968.1a_sc31	4464	44857	EC_CD44+	CS13	AGM	0.403412	-0.453101	S	aEC	aEC_CXCR4+	1.94902	2.90799
S.20190412.HE_FKDL190735968.1a_sc32	5166	91686	EC_CD44+	CS13	AGM	-0.399874	-0.620017	G1	aEC	aEC_RUNX1+	6.8426	4.27502
S.20190412.HE_FKDL190735968.1a_sc33	7145	497383	EC_CD44+	CS13	AGM	1.00328	-0.117946	S	aEC	aEC_RUNX1+	3.95217	2.59587
S.20190412.HE_FKDL190735968.1a_sc34	3155	15778	EC_CD44+	CS13	AGM	-0.338376	-0.541991	G1	aEC	aEC_RUNX1+	4.70689	2.40677
S.20190412.HE_FKDL190735968.1a_sc35	5231	71016	EC_CD44+	CS13	AGM	-0.400297	-0.739888	G1	aEC	aEC_CXCR4+	5.49834	2.44559
S.20190412.HE_FKDL190735968.1a_sc36	6505	296472	EC_CD44+	CS13	AGM	-0.246348	-0.378837	G1	aEC	aEC_CXCR4+	3.63426	1.65099
S.20190412.HE_FKDL190735968.1a_sc37	6185	354943	EC_CD44+	CS13	AGM	-0.421463	-0.682868	G1	aEC	aEC_CXCR4+	2.38212	5.13631
S.20190412.HE_FKDL190735968.1a_sc38	6198	447508	EC_CD44+	CS13	AGM	-0.56154	-0.458102	G1	aEC	aEC_CXCR4+	2.40208	4.82746
S.20190412.HE_FKDL190735968.1a_sc39	4996	61240	EC_CD44+	CS13	AGM	-0.252783	-0.396682	G1	aEC	aEC_RUNX1+	5.25012	3.76911
S.20190412.HE_FKDL190735968.1a_sc40	6112	277312	EC_CD44+	CS13	AGM	-0.536381	-0.600251	G1	aEC	aEC_CXCR4+	5.90252	2.91867
S.20190412.HE_FKDL190735968.1a_sc41	6393	319714	EC_CD44+	CS13	AGM	-0.738084	0.779312	G2M	aEC	aEC_CXCR4+	2.2698	1.5405
S.20190412.HE_FKDL190735968.1a_sc42	8220	877356	EC_CD44+	CS13	AGM	-0.419529	-0.643275	G1	aEC	aEC_RUNX1+	6.20311	4.40184
S.20190412.HE_FKDL190735968.1a_sc43	6680	222284	EC_CD44+	CS13	AGM	-0.179017	-0.236761	G1	aEC	aEC_CXCR4+	5.07761	2.91035
S.20190412.HE_FKDL190735968.1a_sc44	6894	663457	EC_CD44+	CS13	AGM	-0.494173	0.288646	G2M	aEC	aEC_RUNX1+	2.61673	1.48323
S.20190412.HE_FKDL190735968.1a_sc45	5600	309797	EC_CD44+	CS13	AGM	-0.651078	-0.63146	G1	aEC	aEC_CXCR4+	5.53095	2.54955
S.20190412.HE_FKDL190735968.1a_sc46	3890	29292	EC_CD44+	CS13	AGM	-0.275387	-0.599063	G1	aEC	aEC_RUNX1+	6.2249	5.25077
S.20190412.HE_FKDL190735968.1a_sc47	6389	306683	EC_CD44+	CS13	AGM	-0.313551	-0.647965	G1	aEC	aEC_RUNX1+	6.43601	2.94639
S.20190412.HE_FKDL190735968.1a_sc48	5429	325922	EC_CD44+	CS13	AGM	-0.503309	-0.870847	G1	aEC	aEC_RUNX1+	6.22855	2.88354
S.20190412.EC_FKDL190735969.1a_sc1	9828	274640	EC_CD44-	CS13	AGM	0.333554	0.837447	G2M	vEC	vEC	-2.22675	2.12372
S.20190412.EC_FKDL190735969.1a_sc2	5129	101944	EC_CD44-	CS13	AGM	-0.281242	-0.0933551	G1	aEC	aEC_CXCR4+	4.69815	2.49296
S.20190412.EC_FKDL190735969.1a_sc3	7525	310589	EC_CD44-	CS13	AGM	0.996612	0.95963	S	vEC	vEC	-2.60585	1.54865
S.20190412.EC_FKDL190735969.1a_sc4	6555	188430	EC_CD44-	CS13	AGM	0.39023	0.736348	G2M	vEC	vEC	-2.32753	1.30957
S.20190412.EC_FKDL190735969.1a_sc5	3428	31372	EC_CD44-	CS13	AGM	0.0918817	1.35711	G2M	vEC	vEC	-0.488276	0.872504
S.20190412.EC_FKDL190735969.1a_sc6	5544	68041	EC_CD44-	CS13	AGM	0.00783228	-0.390599	S	vEC	vEC	-2.4029	3.05942
S.20190412.EC_FKDL190735969.1a_sc7	9081	326058	EC_CD44-	CS13	AGM	0.503704	0.852059	G2M	vEC	vEC	-2.10787	2.1927
S.20190412.EC_FKDL190735969.1a_sc8	7311	119551	EC_CD44-	CS13	AGM	0.867749	-0.138007	S	vEC	vEC	-2.87012	1.97189
S.20190412.EC_FKDL190735969.1a_sc9	6986	497896	EC_CD44-	CS13	AGM	0.288577	1.95075	G2M	vEC	vEC	-1.32576	0.642504
S.20190412.EC_FKDL190735969.1a_sc10	7442	219499	EC_CD44-	CS13	AGM	0.860318	0.683766	S	vEC	vEC	-2.59706	1.41748
S.20190412.EC_FKDL190735969.1a_sc11	5717	114476	EC_CD44-	CS13	AGM	1.00552	-0.12158	S	vEC	vEC	-3.01701	-0.0568945
S.20190412.EC_FKDL190735969.1a_sc12	6440	118630	EC_CD44-	CS13	AGM	1.44865	0.506519	S	vEC	vEC	-4.76365	1.91323
S.20190412.EC_FKDL190735969.1a_sc13	5955	214373	EC_CD44-	CS13	AGM	1.01516	-0.259555	S	vEC	vEC	-3.62454	0.646089
S.20190412.EC_FKDL190735969.1a_sc14	5134	202521	EC_CD44-	CS13	AGM	-0.343803	-0.568431	G1	vEC	vEC	-3.57783	1.10488
S.20190412.EC_FKDL190735969.1a_sc15	5571	223408	EC_CD44-	CS13	AGM	0.888227	-0.233246	S	vEC	vEC	-3.21839	0.414086
S.20190412.EC_FKDL190735969.1a_sc16	6231	334944	EC_CD44-	CS13	AGM	0.278081	0.385107	G2M	vEC	vEC	-4.06382	0.865832
S.20190412.EC_FKDL190735969.1a_sc17	5946	183079	EC_CD44-	CS13	AGM	1.27083	0.525576	S	vEC	vEC	-3.01766	0.364217
S.20190412.EC_FKDL190735969.1a_sc18	9142	546399	EC_CD44-	CS13	AGM	0.423472	1.06382	G2M	vEC	vEC	-2.6591	1.93557
S.20190412.EC_FKDL190735969.1a_sc19	6901	296660	EC_CD44-	CS13	AGM	-0.435891	-0.455635	G1	vEC	vEC	-4.57408	2.72195
S.20190412.EC_FKDL190735969.1a_sc20	7267	326439	EC_CD44-	CS13	AGM	0.601233	1.11403	G2M	vEC	vEC	-1.52067	0.968609
S.20190412.EC_FKDL190735969.1a_sc21	5200	182639	EC_CD44-	CS13	AGM	0.792048	-0.0810639	S	vEC	vEC	-3.48194	0.815504
S.20190412.EC_FKDL190735969.1a_sc22	5743	210724	EC_CD44-	CS13	AGM	-0.184599	-0.292748	G1	vEC	vEC	-4.01747	0.615544
S.20190412.EC_FKDL190735969.1a_sc23	4661	21731	EC_CD44-	CS13	AGM	0.320799	1.22664	G2M	vEC	vEC	-1.12542	0.363844
S.20190412.EC_FKDL190735969.1a_sc24	6379	205968	EC_CD44-	CS13	AGM	1.12597	0.512291	S	vEC	vEC	-2.64198	0.422246
S.20190412.EC_FKDL190735969.1a_sc25	7375	517460	EC_CD44-	CS13	AGM	0.233385	0.550295	G2M	vEC	vEC	-4.1206	1.15369
S.20190412.EC_FKDL190735969.1a_sc26	6638	348660	EC_CD44-	CS13	AGM	0.233614	1.42753	G2M	vEC	vEC	-1.85055	0.879776
S.20190412.EC_FKDL190735969.1a_sc27	6215	198303	EC_CD44-	CS13	AGM	1.40519	0.369773	S	vEC	vEC	-2.83587	0.823897
S.20190412.EC_FKDL190735969.1a_sc28	7345	197134	EC_CD44-	CS13	AGM	0.193364	0.8593	G2M	vEC	vEC	-2.01004	2.4846
S.20190412.EC_FKDL190735969.1a_sc29	7568	306191	EC_CD44-	CS13	AGM	0.694905	-0.19058	S	vEC	vEC	-3.10147	1.71297
S.20190412.EC_FKDL190735969.1a_sc30	8142	899033	EC_CD44-	CS13	AGM	0.812928	1.08666	G2M	vEC	vEC	-4.41684	1.08714
S.20190412.EC_FKDL190735969.1a_sc31	5326	62958	EC_CD44-	CS13	AGM	0.841362	-0.151183	S	vEC	vEC	-3.07656	1.34024
S.20190412.EC_FKDL190735969.1a_sc32	6105	150232	EC_CD44-	CS13	AGM	-0.317424	-0.175246	G1	aEC	aEC_CXCR4+	4.72342	2.6287
S.20190412.EC_FKDL190735969.1a_sc33	6793	362075	EC_CD44-	CS13	AGM	1.10129	-0.047202	S	vEC	vEC	-3.34722	1.9054
S.20190412.EC_FKDL190735969.1a_sc34	4410	24758	EC_CD44-	CS13	AGM	1.31035	0.177307	S	vEC	vEC	-2.84989	1.10562
S.20190412.EC_FKDL190735969.1a_sc35	5490	106919	EC_CD44-	CS13	AGM	-0.215078	-0.59558	G1	aEC	aEC_CXCR4+	5.77978	3.36485
S.20190412.EC_FKDL190735969.1a_sc36	5640	208355	EC_CD44-	CS13	AGM	1.39828	0.164753	S	vEC	vEC	-4.81142	1.61344
S.20190412.EC_FKDL190735969.1a_sc37	6339	341905	EC_CD44-	CS13	AGM	0.260164	-0.276175	S	vEC	vEC	-4.18476	0.771669
S.20190412.EC_FKDL190735969.1a_sc38	7839	726562	EC_CD44-	CS13	AGM	0.156242	1.30022	G2M	vEC	vEC	-1.43741	1.84374
S.20190412.EC_FKDL190735969.1a_sc39	6429	145404	EC_CD44-	CS13	AGM	0.120336	1.99322	G2M	vEC	vEC	-1.07325	0.84447
S.20190412.EC_FKDL190735969.1a_sc40	7754	566611	EC_CD44-	CS13	AGM	0.695031	-0.0505397	S	vEC	vEC	-4.64808	0.814233
S.20190412.EC_FKDL190735969.1a_sc41	5972	269516	EC_CD44-	CS13	AGM	-0.546679	-0.484905	G1	aEC	aEC_CXCR4+	3.09236	2.96863
S.20190412.EC_FKDL190735969.1a_sc42	7748	581906	EC_CD44-	CS13	AGM	0.101888	0.0369887	S	aEC	aEC_CXCR4+	4.68683	0.847682
S.20190412.EC_FKDL190735969.1a_sc43	5173	107057	EC_CD44-	CS13	AGM	0.163869	-0.249027	S	vEC	vEC	-3.47718	0.772359
S.20190412.EC_FKDL190735969.1a_sc44	5509	299123	EC_CD44-	CS13	AGM	-0.377588	-0.612291	G1	aEC	aEC_CXCR4+	4.75554	3.14476
S.20190412.EC_FKDL190735969.1a_sc45	5921	265340	EC_CD44-	CS13	AGM	0.564044	1.65582	G2M	vEC	vEC	-1.55103	0.541971
S.20190412.EC_FKDL190735969.1a_sc46	4072	38055	EC_CD44-	CS13	AGM	-0.198435	-0.148727	G1	vEC	vEC	-4.73188	0.665855
S.20190412.EC_FKDL190735969.1a_sc47	7242	330945	EC_CD44-	CS13	AGM	0.811066	0.418597	S	vEC	vEC	-2.86237	0.878883
S.20190412.EC_FKDL190735969.1a_sc48	6681	451262	EC_CD44-	CS13	AGM	0.72118	0.801981	G2M	vEC	vEC	-4.77844	2.4085

## Sheet: CS15_STRT
cell_index	nGene	nUMI	S.Score	G2M.Score	Phase	cluster	cluster_com	UMPA1	UMAP2
DA2_TKR190100058_HY3F7CCXY_L3_sc1	10516	272206	0.221145	0.0549907	S	HSPC2	HSPC	5.06724	-9.17653
DA2_TKR190100058_HY3F7CCXY_L3_sc2	8258	454438	0.414515	-0.341965	S	HSPC2	HSPC	6.37551	-6.66972
DA2_TKR190100058_HY3F7CCXY_L3_sc3	5947	105864	-0.542769	-0.622969	G1	HSPC1	HSPC	6.14183	-10.392
DA2_TKR190100058_HY3F7CCXY_L3_sc4	7531	150933	0.678619	0.649027	S	HSPC2	HSPC	8.14385	-9.6358
DA2_TKR190100058_HY3F7CCXY_L3_sc5	5727	70687	0.629892	-0.626209	S	HSPC3	HSPC	6.84644	-3.94998
DA2_TKR190100058_HY3F7CCXY_L3_sc7	5392	86783	0.539946	-0.507862	S	Lym_like	Lym_like	1.85163	-6.56342
DA2_TKR190100058_HY3F7CCXY_L3_sc8	4727	44347	0.116337	1.03671	G2M	HSPC3	HSPC	7.59838	-5.31821
DA2_TKR190100058_HY3F7CCXY_L3_sc10	3386	11075	-0.238178	0.192913	G2M	HSPC3	HSPC	4.55789	-7.46903
DA2_TKR190100058_HY3F7CCXY_L3_sc11	3844	37211	-0.0838461	-0.455362	G1	Lym_like	Lym_like	1.38234	-5.59536
DA2_TKR190100058_HY3F7CCXY_L3_sc12	4947	73906	0.444051	1.17001	G2M	MEP_like	MEP_like	4.95696	-3.17685
DA2_TKR190100058_HY3F7CCXY_L3_sc13	5523	104341	-0.257493	-0.65924	G1	Lym_like	Lym_like	0.965589	-5.62602
DA2_TKR190100058_HY3F7CCXY_L3_sc14	3539	26813	-0.158175	0.348537	G2M	HSPC3	HSPC	6.09353	-3.65029
DA2_TKR190100058_HY3F7CCXY_L3_sc15	4376	94500	-0.019848	0.282072	G2M	HSPC2	HSPC	5.30984	-7.16778
DA2_TKR190100058_HY3F7CCXY_L3_sc16	8718	729022	-0.0458378	1.4884	G2M	HSPC2	HSPC	6.25709	-8.06176
DA2_TKR190100058_HY3F7CCXY_L3_sc17	6984	335937	-0.384686	2.00602	G2M	Lym_like	Lym_like	1.9345	-5.68556
DA2_TKR190100058_HY3F7CCXY_L3_sc18	6312	187193	-0.373443	-0.664618	G1	HSPC2	HSPC	4.79706	-7.51984
DA2_TKR190100058_HY3F7CCXY_L3_sc19	7223	375967	-0.191197	-0.452233	G1	HSPC1	HSPC	7.15903	-10.8981
DA2_TKR190100058_HY3F7CCXY_L3_sc20	4532	47331	-0.604445	-0.579158	G1	HSPC3	HSPC	7.70893	-4.61214
DA2_TKR190100058_HY3F7CCXY_L3_sc21	4854	68922	0.279339	1.49246	G2M	HSPC3	HSPC	6.34498	-6.19272
DA2_TKR190100058_HY3F7CCXY_L3_sc22	7215	310826	1.2147	0.106634	S	HSPC2	HSPC	7.96006	-6.98122
DA2_TKR190100058_HY3F7CCXY_L3_sc23	2962	9006	-0.394431	-0.22129	G1	HSPC3	HSPC	7.5989	-4.60571
DA2_TKR190100058_HY3F7CCXY_L3_sc24	6179	106038	-0.254138	-0.556984	G1	HSPC2	HSPC	7.28163	-8.65982
DA2_TKR190100058_HY3F7CCXY_L3_sc25	8913	732617	-0.00348249	1.09761	G2M	HSPC2	HSPC	6.11697	-8.4139
DA2_TKR190100058_HY3F7CCXY_L3_sc26	6863	422575	0.122957	-0.468897	S	HSPC1	HSPC	6.11278	-11.3557
DA2_TKR190100058_HY3F7CCXY_L3_sc27	5782	145070	-0.464212	-0.555005	G1	Lym_like	Lym_like	1.164	-7.53215
DA2_TKR190100058_HY3F7CCXY_L3_sc28	5506	78308	0.395897	-0.467775	S	HSPC3	HSPC	6.36867	-6.00231
DA2_TKR190100058_HY3F7CCXY_L3_sc29	7292	292281	0.169797	1.36894	G2M	HSPC2	HSPC	8.20952	-7.68367
DA2_TKR190100058_HY3F7CCXY_L3_sc30	6460	366289	-0.532385	-0.593896	G1	HSPC3	HSPC	5.5833	-4.1782
DA2_TKR190100058_HY3F7CCXY_L3_sc31	4481	40671	0.33971	-0.675745	S	HSPC3	HSPC	7.21722	-3.87976
DA2_TKR190100058_HY3F7CCXY_L3_sc32	6069	123409	0.996158	0.142114	S	HSPC1	HSPC	6.90304	-11.3205
DA2_TKR190100058_HY3F7CCXY_L3_sc33	6941	417112	0.882303	0.109186	S	HSPC3	HSPC	5.58283	-6.44379
DA2_TKR190100058_HY3F7CCXY_L3_sc34	2222	6567	-0.326243	-0.413566	G1	HSPC3	HSPC	5.21461	-4.15263
DA2_TKR190100058_HY3F7CCXY_L3_sc35	5651	85334	0.162943	1.3575	G2M	Lym_like	Lym_like	1.47301	-5.41232
DA2_TKR190100058_HY3F7CCXY_L3_sc36	7524	315716	-0.0506251	1.73452	G2M	HSPC2	HSPC	6.69254	-7.62195
DA2_TKR190100058_HY3F7CCXY_L3_sc37	8503	389075	-0.114748	1.12249	G2M	HSPC2	HSPC	7.77381	-8.15575
DA2_TKR190100058_HY3F7CCXY_L3_sc38	7394	474291	-0.128448	-0.413571	G1	HSPC1	HSPC	7.26658	-11.0743
DA2_TKR190100058_HY3F7CCXY_L3_sc39	5205	54901	-0.634616	-0.54701	G1	HSPC2	HSPC	7.24679	-7.48877
DA2_TKR190100058_HY3F7CCXY_L3_sc40	9127	781088	0.411069	0.735144	G2M	HSPC2	HSPC	7.57096	-8.92982
DA2_TKR190100058_HY3F7CCXY_L3_sc41	4800	100124	0.136203	-0.135937	S	HSPC2	HSPC	5.08184	-7.88566
DA2_TKR190100058_HY3F7CCXY_L3_sc42	5867	264546	-0.0848505	0.571454	G2M	Lym_like	Lym_like	3.41811	-6.51685
DA2_TKR190100058_HY3F7CCXY_L3_sc43	6011	171581	0.704234	-0.114282	S	HSPC2	HSPC	4.13795	-8.23628
DA2_TKR190100058_HY3F7CCXY_L3_sc44	4916	271417	0.848287	1.44857	G2M	MEP_like	MEP_like	4.15251	-2.86901
DA2_TKR190100058_HY3F7CCXY_L3_sc45	8017	499192	0.504439	0.998639	G2M	Lym_like	Lym_like	1.18695	-7.52683
DA2_TKR190100058_HY3F7CCXY_L3_sc46	5298	60762	0.724675	-0.329289	S	HSPC3	HSPC	6.76885	-4.45212
DA2_TKR190100058_HY3F7CCXY_L3_sc47	2497	17519	-0.0102033	0.0350565	G2M	HSPC3	HSPC	6.41409	-5.30412
DA2_TKR190100058_HY3F7CCXY_L3_sc48	5316	262970	-0.509431	-0.340419	G1	HSPC3	HSPC	5.17366	-6.44037
DA2_TKR190100058_HY3F7CCXY_L3_sc49	8788	746389	-0.0876598	1.64244	G2M	HSPC1	HSPC	6.62359	-10.781
DA2_TKR190100058_HY3F7CCXY_L3_sc50	7578	649968	0.354148	-0.630964	S	HSPC3	HSPC	5.80141	-5.89696
DA2_TKR190100058_HY3F7CCXY_L3_sc51	6453	251380	-0.532587	-0.644935	G1	HSPC1	HSPC	6.9203	-9.90551
DA2_TKR190100058_HY3F7CCXY_L3_sc52	8344	718546	0.954404	0.153688	S	HSPC2	HSPC	6.41434	-7.59561
DA2_TKR190100058_HY3F7CCXY_L3_sc53	8164	286022	0.140679	0.917619	G2M	HSPC2	HSPC	7.08046	-8.3697
DA2_TKR190100058_HY3F7CCXY_L3_sc54	7538	389222	-0.533866	-0.459328	G1	HSPC2	HSPC	4.73621	-9.64089
DA2_TKR190100058_HY3F7CCXY_L3_sc55	8815	777583	0.404401	0.913715	G2M	Lym_like	Lym_like	1.39577	-6.85676
DA2_TKR190100058_HY3F7CCXY_L3_sc56	5046	57675	-0.670766	-0.521505	G1	HSPC3	HSPC	6.73608	-6.22097
DA2_TKR190100058_HY3F7CCXY_L3_sc57	7128	643516	-0.143819	-0.747414	G1	HSPC3	HSPC	4.53585	-5.0269
DA2_TKR190100058_HY3F7CCXY_L3_sc58	7803	795709	-0.02897	0.0840006	G2M	Lym_like	Lym_like	3.97473	-5.2058
DA2_TKR190100058_HY3F7CCXY_L3_sc59	7615	269906	0.719893	1.2141	G2M	Lym_like	Lym_like	2.9428	-6.16657
DA2_TKR190100058_HY3F7CCXY_L3_sc64	7988	682007	-0.000520324	-0.573533	G1	HSPC3	HSPC	6.3292	-4.19709
DA2_TKR190100058_HY3F7CCXY_L3_sc65	8975	771559	0.62691	0.288162	S	HSPC2	HSPC	7.00708	-6.98904
DA2_TKR190100058_HY3F7CCXY_L3_sc66	7181	606149	0.080428	-0.610295	S	HSPC3	HSPC	5.59975	-4.72197
DA2_TKR190100058_HY3F7CCXY_L3_sc67	6870	480252	-0.496296	-0.802966	G1	HSPC3	HSPC	7.0504	-5.52935
DA2_TKR190100058_HY3F7CCXY_L3_sc68	6701	502765	-0.572351	-0.684021	G1	HSPC3	HSPC	6.81108	-4.98146
DA2_TKR190100058_HY3F7CCXY_L3_sc69	8339	360880	0.465597	-0.150143	S	HSPC1	HSPC	6.58635	-10.0214
DA2_TKR190100058_HY3F7CCXY_L3_sc70	7234	265911	0.319339	-0.306167	S	Lym_like	Lym_like	2.54518	-5.91133
DA2_TKR190100058_HY3F7CCXY_L3_sc71	7699	588152	0.801454	0.532223	S	HSPC3	HSPC	6.01524	-6.86215
DA2_TKR190100058_HY3F7CCXY_L3_sc72	6217	280672	1.04509	-0.236143	S	Lym_like	Lym_like	2.46562	-5.83103
DA2_TKR190100058_HY3F7CCXY_L3_sc74	7834	835152	-0.0103799	1.38018	G2M	HSPC2	HSPC	7.92747	-7.69127
DA2_TKR190100058_HY3F7CCXY_L3_sc75	6062	200705	-0.586682	-0.566092	G1	HSPC1	HSPC	6.71063	-11.5816
DA2_TKR190100058_HY3F7CCXY_L3_sc76	5745	27687	-0.194062	0.0911894	G2M	HSPC2	HSPC	5.57876	-9.5775
DA2_TKR190100058_HY3F7CCXY_L3_sc77	6017	452710	1.17521	0.979373	S	MEP_like	MEP_like	3.36862	-3.44749
DA2_TKR190100058_HY3F7CCXY_L3_sc78	5144	92343	-0.574013	-0.943534	G1	HSPC2	HSPC	7.45271	-6.21282
DA2_TKR190100058_HY3F7CCXY_L3_sc79	7177	481624	-0.309139	-0.442439	G1	HSPC2	HSPC	7.47824	-7.37683
DA2_TKR190100058_HY3F7CCXY_L3_sc80	6044	517922	-0.387333	-0.59628	G1	HSPC3	HSPC	5.45456	-4.41081
DA2_TKR190100058_HY3F7CCXY_L3_sc81	6327	223669	0.536349	-0.440149	S	HSPC3	HSPC	5.63892	-5.52675
DA2_TKR190100058_HY3F7CCXY_L3_sc82	4777	94213	0.363838	1.12262	G2M	HSPC3	HSPC	5.01769	-4.02501
DA2_TKR190100058_HY3F7CCXY_L3_sc83	5319	180847	-0.519063	-0.306847	G1	HSPC2	HSPC	8.35703	-7.3072
DA2_TKR190100058_HY3F7CCXY_L3_sc84	7378	481152	0.0871365	-0.558555	S	HSPC1	HSPC	6.20969	-11.185
DA2_TKR190100058_HY3F7CCXY_L3_sc85	5214	39276	0.721279	0.655911	S	HSPC2	HSPC	8.67644	-7.9451
DA2_TKR190100058_HY3F7CCXY_L3_sc86	6102	430987	-0.337114	-0.593715	G1	HSPC3	HSPC	5.02361	-5.13354
DA2_TKR190100058_HY3F7CCXY_L3_sc87	6047	157053	0.135207	-0.317553	S	HSPC2	HSPC	7.71405	-9.36772
DA2_TKR190100058_HY3F7CCXY_L3_sc88	4977	57497	-0.311662	-0.549599	G1	HSPC3	HSPC	7.70069	-4.03987
DA2_TKR190100058_HY3F7CCXY_L3_sc89	5154	378432	-0.625428	-0.559005	G1	HSPC2	HSPC	6.55564	-7.70739
DA2_TKR190100058_HY3F7CCXY_L3_sc90	5838	224103	-0.444217	-0.389503	G1	HSPC1	HSPC	7.48999	-10.8929
DA2_TKR190100058_HY3F7CCXY_L3_sc91	5553	158278	0.894396	-0.0665166	S	HSPC2	HSPC	8.18523	-6.82117
DA2_TKR190100058_HY3F7CCXY_L3_sc92	6146	574887	-0.267154	-0.560647	G1	MEP_like	MEP_like	4.38656	-2.82104
DA2_TKR190100058_HY3F7CCXY_L3_sc93	3559	30262	-0.520682	-0.484445	G1	HSPC3	HSPC	8.07263	-4.19442
DA2_TKR190100058_HY3F7CCXY_L3_sc94	6243	368296	-0.451295	-0.700589	G1	HSPC3	HSPC	5.94112	-4.2332
DA2_TKR190100058_HY3F7CCXY_L3_sc95	6120	139265	0.667999	0.613278	S	HSPC2	HSPC	8.10868	-8.28984
DA2_TKR190100058_HY3F7CCXY_L3_sc96	6163	323057	-0.187261	-0.544209	G1	HSPC2	HSPC	6.34921	-8.67844
DA1_TKR190100057_HY3F7CCXY_L3_sc1	9721	373721	-0.00553	1.03495	G2M	HSPC2	HSPC	4.46766	-8.11749
DA1_TKR190100057_HY3F7CCXY_L3_sc2	7117	290160	-0.167837	0.17927	G2M	Lym_like	Lym_like	4.41137	-5.70766
DA1_TKR190100057_HY3F7CCXY_L3_sc3	6243	100866	-0.282306	0.308396	G2M	HSPC2	HSPC	6.34295	-9.30419
DA1_TKR190100057_HY3F7CCXY_L3_sc4	6421	101892	-0.356793	-0.696903	G1	HSPC2	HSPC	8.03359	-8.62437
DA1_TKR190100057_HY3F7CCXY_L3_sc5	4937	36065	-0.549555	-0.552488	G1	HSPC1	HSPC	7.50603	-10.2062
DA1_TKR190100057_HY3F7CCXY_L3_sc6	4537	43658	0.309192	-0.578514	S	HSPC3	HSPC	4.4337	-4.66258
DA1_TKR190100057_HY3F7CCXY_L3_sc7	5661	73366	0.689936	-0.305195	S	Lym_like	Lym_like	2.24214	-5.54283
DA1_TKR190100057_HY3F7CCXY_L3_sc8	3516	27079	-0.508464	-0.498471	G1	Lym_like	Lym_like	4.04889	-4.66246
DA1_TKR190100057_HY3F7CCXY_L3_sc9	5457	165930	-0.556903	-0.73771	G1	HSPC3	HSPC	6.27929	-5.15824
DA1_TKR190100057_HY3F7CCXY_L3_sc10	8493	466676	-0.678678	-0.562511	G1	HSPC2	HSPC	4.07278	-8.21005
DA1_TKR190100057_HY3F7CCXY_L3_sc11	5498	64970	-0.485874	-0.572746	G1	HSPC2	HSPC	8.81623	-7.74434
DA1_TKR190100057_HY3F7CCXY_L3_sc12	7169	216713	0.591756	-0.252417	S	MEP_like	MEP_like	4.61371	-3.52596
DA1_TKR190100057_HY3F7CCXY_L3_sc13	8702	442538	0.240215	-0.568481	S	HSPC2	HSPC	6.52139	-8.11977
DA1_TKR190100057_HY3F7CCXY_L3_sc14	6794	492161	-0.0442929	-0.744137	G1	HSPC3	HSPC	6.32841	-3.68101
DA1_TKR190100057_HY3F7CCXY_L3_sc15	8501	512203	0.67694	0.547812	S	HSPC2	HSPC	5.82739	-8.90609
DA1_TKR190100057_HY3F7CCXY_L3_sc16	8407	441791	-0.573508	-0.41409	G1	HSPC2	HSPC	4.6852	-8.76419
DA1_TKR190100057_HY3F7CCXY_L3_sc17	8166	264714	0.245253	-0.14036	S	HSPC2	HSPC	5.20474	-8.68363
DA1_TKR190100057_HY3F7CCXY_L3_sc18	6442	159254	0.693938	0.900555	G2M	MEP_like	MEP_like	4.11927	-3.08549
DA1_TKR190100057_HY3F7CCXY_L3_sc19	9135	785113	0.250005	1.74346	G2M	MEP_like	MEP_like	3.58162	-3.1022
DA1_TKR190100057_HY3F7CCXY_L3_sc20	5615	77588	0.128466	-0.403284	S	HSPC1	HSPC	6.80449	-9.52973
DA1_TKR190100057_HY3F7CCXY_L3_sc21	4978	78592	-0.509041	-0.550302	G1	MEP_like	MEP_like	3.89393	-3.13531
DA1_TKR190100057_HY3F7CCXY_L3_sc22	7375	355901	0.118283	-0.665452	S	Lym_like	Lym_like	4.27664	-6.04565
DA1_TKR190100057_HY3F7CCXY_L3_sc23	2841	8526	0.274652	-0.398445	S	HSPC3	HSPC	8.12778	-4.46665
DA1_TKR190100057_HY3F7CCXY_L3_sc24	6399	124976	0.107707	-0.490544	S	HSPC2	HSPC	4.63354	-8.37105
DA1_TKR190100057_HY3F7CCXY_L3_sc25	7234	303244	-0.149604	-0.416108	G1	HSPC2	HSPC	4.39426	-8.51984
DA1_TKR190100057_HY3F7CCXY_L3_sc26	6361	301258	-0.394556	-0.689307	G1	HSPC3	HSPC	6.83901	-5.34423
DA1_TKR190100057_HY3F7CCXY_L3_sc27	6346	162955	-0.217096	0.399039	G2M	Lym_like	Lym_like	4.74064	-5.98345
DA1_TKR190100057_HY3F7CCXY_L3_sc28	6657	89117	0.870244	0.510416	S	HSPC2	HSPC	6.24852	-8.5016
DA1_TKR190100057_HY3F7CCXY_L3_sc29	5896	126815	-0.10175	-0.158907	G1	Lym_like	Lym_like	1.81345	-7.03301
DA1_TKR190100057_HY3F7CCXY_L3_sc30	7932	417040	0.866299	0.773515	S	HSPC3	HSPC	5.93979	-6.83162
DA1_TKR190100057_HY3F7CCXY_L3_sc31	6273	60843	0.517756	1.01103	G2M	HSPC1	HSPC	6.81182	-11.0352
DA1_TKR190100057_HY3F7CCXY_L3_sc32	5135	62508	-0.341864	-0.577654	G1	HSPC3	HSPC	6.14948	-4.86271
DA1_TKR190100057_HY3F7CCXY_L3_sc33	6546	289055	0.0182514	-0.250312	S	HSPC2	HSPC	7.33702	-7.61747
DA1_TKR190100057_HY3F7CCXY_L3_sc34	4267	24704	0.665833	0.181779	S	Lym_like	Lym_like	3.22787	-5.37197
DA1_TKR190100057_HY3F7CCXY_L3_sc35	5814	82027	-0.244372	-0.436053	G1	Lym_like	Lym_like	5.10182	-6.22932
DA1_TKR190100057_HY3F7CCXY_L3_sc36	8843	446442	0.638867	0.52369	S	Lym_like	Lym_like	2.09281	-7.29872
DA1_TKR190100057_HY3F7CCXY_L3_sc37	7380	316488	0.455653	1.11135	G2M	Lym_like	Lym_like	1.1611	-6.05971
DA1_TKR190100057_HY3F7CCXY_L3_sc38	7647	415882	-0.0567484	0.877837	G2M	Lym_like	Lym_like	0.986742	-7.19895
DA1_TKR190100057_HY3F7CCXY_L3_sc39	7475	136018	0.0235617	1.25617	G2M	HSPC2	HSPC	7.00301	-8.77889
DA1_TKR190100057_HY3F7CCXY_L3_sc40	8656	607911	0.695488	0.767186	G2M	Lym_like	Lym_like	1.52791	-7.3684
DA1_TKR190100057_HY3F7CCXY_L3_sc41	7814	533915	0.498215	0.691737	G2M	HSPC2	HSPC	5.5894	-7.51153
DA1_TKR190100057_HY3F7CCXY_L3_sc42	7579	376555	0.918161	0.241143	S	HSPC3	HSPC	7.30637	-4.13345
DA1_TKR190100057_HY3F7CCXY_L3_sc43	6338	68446	0.456503	-0.174178	S	HSPC2	HSPC	4.6853	-9.08579
DA1_TKR190100057_HY3F7CCXY_L3_sc44	7575	456596	0.656844	0.779809	G2M	HSPC2	HSPC	5.50189	-7.66675
DA1_TKR190100057_HY3F7CCXY_L3_sc45	7527	338158	-0.885602	-0.41476	G1	MEP_like	MEP_like	3.31388	-3.76773
DA1_TKR190100057_HY3F7CCXY_L3_sc46	4943	44530	-0.117394	-0.410528	G1	Lym_like	Lym_like	4.01593	-6.19623
DA1_TKR190100057_HY3F7CCXY_L3_sc47	6445	199940	-0.337886	-0.69162	G1	HSPC3	HSPC	6.91468	-5.47369
DA1_TKR190100057_HY3F7CCXY_L3_sc48	6336	411648	-0.229533	0.78833	G2M	HSPC3	HSPC	5.33426	-6.06743
DA1_TKR190100057_HY3F7CCXY_L3_sc49	8634	429077	0.730307	0.14804	S	Lym_like	Lym_like	3.09063	-6.16447
DA1_TKR190100057_HY3F7CCXY_L3_sc50	7054	338688	-0.377187	-0.707968	G1	HSPC3	HSPC	6.20769	-4.61428
DA1_TKR190100057_HY3F7CCXY_L3_sc52	8060	496428	0.724537	-0.214758	S	Lym_like	Lym_like	3.57084	-7.01309
DA1_TKR190100057_HY3F7CCXY_L3_sc53	6740	223482	0.886664	0.615363	S	HSPC2	HSPC	8.17102	-6.42878
DA1_TKR190100057_HY3F7CCXY_L3_sc54	6906	200208	-0.643615	-0.448914	G1	HSPC2	HSPC	3.91533	-9.1729
DA1_TKR190100057_HY3F7CCXY_L3_sc55	8240	616147	0.630563	1.16885	G2M	Lym_like	Lym_like	3.2271	-5.78448
DA1_TKR190100057_HY3F7CCXY_L3_sc56	6059	74943	0.753698	0.283678	S	HSPC2	HSPC	7.07166	-6.79858
DA1_TKR190100057_HY3F7CCXY_L3_sc57	6809	509464	0.249188	1.80943	G2M	Lym_like	Lym_like	0.926496	-5.8056
DA1_TKR190100057_HY3F7CCXY_L3_sc58	7415	202734	0.939746	0.498433	S	HSPC2	HSPC	8.4154	-8.18814
DA1_TKR190100057_HY3F7CCXY_L3_sc59	7154	498661	0.174513	-0.463825	S	HSPC3	HSPC	5.30043	-5.05552
DA1_TKR190100057_HY3F7CCXY_L3_sc63	8220	951789	-0.460257	-0.683924	G1	HSPC2	HSPC	6.36078	-8.84589
DA1_TKR190100057_HY3F7CCXY_L3_sc64	7295	458529	-0.722489	-0.684721	G1	HSPC2	HSPC	7.59615	-6.76899
DA1_TKR190100057_HY3F7CCXY_L3_sc65	8113	265277	0.733786	0.249954	S	HSPC2	HSPC	4.10427	-8.85051
DA1_TKR190100057_HY3F7CCXY_L3_sc66	8312	719634	0.174385	0.920412	G2M	HSPC2	HSPC	6.7059	-6.74635
DA1_TKR190100057_HY3F7CCXY_L3_sc67	7021	470796	0.0207709	-0.597685	S	HSPC3	HSPC	6.17134	-4.35127
DA1_TKR190100057_HY3F7CCXY_L3_sc68	7854	840300	0.40413	-0.559294	S	HSPC3	HSPC	4.48232	-4.16941
DA1_TKR190100057_HY3F7CCXY_L3_sc69	7805	229419	0.869445	0.748993	S	HSPC2	HSPC	8.01826	-8.92686
DA1_TKR190100057_HY3F7CCXY_L3_sc70	8828	502061	0.0864712	1.34635	G2M	HSPC1	HSPC	7.11112	-10.5218
DA1_TKR190100057_HY3F7CCXY_L3_sc71	9153	935107	-0.603725	-0.767711	G1	HSPC2	HSPC	5.42456	-7.8621
DA1_TKR190100057_HY3F7CCXY_L3_sc72	8681	503172	0.835805	0.579271	S	HSPC2	HSPC	7.54459	-7.88212
DA1_TKR190100057_HY3F7CCXY_L3_sc73	4416	28847	-0.0554095	-0.617285	G1	HSPC3	HSPC	6.47281	-4.88798
DA1_TKR190100057_HY3F7CCXY_L3_sc74	7367	519768	-0.533131	-0.294879	G1	Lym_like	Lym_like	1.39233	-6.01528
DA1_TKR190100057_HY3F7CCXY_L3_sc75	5532	126236	-0.273236	-0.615126	G1	MEP_like	MEP_like	3.68567	-2.74131
DA1_TKR190100057_HY3F7CCXY_L3_sc76	6031	29582	-0.0776397	0.720258	G2M	HSPC2	HSPC	4.4313	-7.26539
DA1_TKR190100057_HY3F7CCXY_L3_sc77	7148	524785	0.861394	0.432067	S	HSPC3	HSPC	5.81212	-5.5321
DA1_TKR190100057_HY3F7CCXY_L3_sc80	7240	546008	0.169832	-0.696779	S	HSPC1	HSPC	6.14708	-10.9219
DA1_TKR190100057_HY3F7CCXY_L3_sc81	5459	114680	-0.398507	-0.644954	G1	HSPC3	HSPC	6.39332	-5.68181
DA1_TKR190100057_HY3F7CCXY_L3_sc82	5898	89474	0.564536	0.789505	G2M	HSPC2	HSPC	8.34138	-9.22671
DA1_TKR190100057_HY3F7CCXY_L3_sc83	7941	380640	0.81396	0.168556	S	HSPC2	HSPC	7.90304	-8.53126
DA1_TKR190100057_HY3F7CCXY_L3_sc84	7649	511905	0.948677	0.598583	S	HSPC2	HSPC	5.97812	-7.91336
DA1_TKR190100057_HY3F7CCXY_L3_sc85	2959	10493	-0.106681	-0.558615	G1	HSPC2	HSPC	7.34885	-7.18101
DA1_TKR190100057_HY3F7CCXY_L3_sc86	6402	397671	-0.56947	-0.635728	G1	HSPC3	HSPC	4.98094	-4.74745
DA1_TKR190100057_HY3F7CCXY_L3_sc87	5516	72579	-0.225597	0.970295	G2M	HSPC2	HSPC	6.61945	-7.11228
DA1_TKR190100057_HY3F7CCXY_L3_sc88	3975	37429	-0.576641	-0.720375	G1	HSPC3	HSPC	4.26321	-3.85182
DA1_TKR190100057_HY3F7CCXY_L3_sc89	5254	316807	0.139383	-0.0233232	S	Lym_like	Lym_like	3.45345	-5.07983
DA1_TKR190100057_HY3F7CCXY_L3_sc90	7758	378245	-0.268006	1.35478	G2M	HSPC3	HSPC	7.17331	-6.0661
DA1_TKR190100057_HY3F7CCXY_L3_sc91	4658	105385	-0.609039	-0.0259829	G1	Lym_like	Lym_like	3.8686	-4.96913
DA1_TKR190100057_HY3F7CCXY_L3_sc92	5908	378224	-0.641488	-0.4067	G1	HSPC2	HSPC	8.58596	-6.86407
DA1_TKR190100057_HY3F7CCXY_L3_sc93	4719	56952	0.263776	-0.377301	S	HSPC3	HSPC	6.92846	-4.42982
DA1_TKR190100057_HY3F7CCXY_L3_sc94	6687	330774	-0.601635	-0.61536	G1	HSPC2	HSPC	8.27891	-7.12832
DA1_TKR190100057_HY3F7CCXY_L3_sc95	7136	170620	0.652339	1.06963	G2M	Lym_like	Lym_like	3.17554	-7.10166
DA1_TKR190100057_HY3F7CCXY_L3_sc96	6194	176408	-0.652855	-0.814293	G1	HSPC2	HSPC	4.35331	-6.85344

## Sheet: CS10_11_10X
cell_index	stage	location	cluster		UMPA1	UMAP2
CS10_Body_AAACCTGAGAGACGAA-1	CS10	Body	Meso_TBX6+		3.659	8.75431
CS10_Body_AAACCTGAGAGTCTGG-1	CS10	Body	Meso_TBX6+		2.00588	2.46128
CS10_Body_AAACCTGAGCAGCCTC-1	CS10	Body	Mes_SOX2+		1.5704	-4.98242
CS10_Body_AAACCTGAGCGTGAGT-1	CS10	Body	Mes_HAND1+		7.44845	-0.428863
CS10_Body_AAACCTGAGGTCATCT-1	CS10	Body	Meso_T+		7.60199	3.29864
CS10_Body_AAACCTGCAACACCTA-1	CS10	Body	Meso_TBX6+		-0.589938	5.19949
CS10_Body_AAACCTGCAATGAAAC-1	CS10	Body	Endo		-9.70816	-1.69643
CS10_Body_AAACCTGCACAAGCCC-1	CS10	Body	Mes_SOX2+		4.16101	-5.28586
CS10_Body_AAACCTGCACACTGCG-1	CS10	Body	Mes_SOX2+		-1.34307	-6.1322
CS10_Body_AAACCTGGTCCAACTA-1	CS10	Body	Meso_T+		7.35792	4.17093
CS10_Body_AAACCTGGTCTCCATC-1	CS10	Body	Mes_SOX2+		-1.65874	-6.35016
CS10_Body_AAACCTGGTGCACCAC-1	CS10	Body	Meso_MEOX1+		-4.8483	2.13067
CS10_Body_AAACCTGGTGGTGTAG-1	CS10	Body	Hema		-8.04155	8.33195
CS10_Body_AAACCTGGTGTTCTTT-1	CS10	Body	Endo		-9.29312	0.668633
CS10_Body_AAACCTGGTTGACGTT-1	CS10	Body	Mes_SOX2+		-0.543703	-7.08717
CS10_Body_AAACCTGTCGCAAGCC-1	CS10	Body	Meso_TBX6+		1.38751	10.0813
CS10_Body_AAACGGGAGACTGGGT-1	CS10	Body	Meso_MEOX1+		-2.40993	0.0295823
CS10_Body_AAACGGGAGCCACGCT-1	CS10	Body	Mes_HAND1+		6.08478	-1.01237
CS10_Body_AAACGGGAGCGAGAAA-1	CS10	Body	Meso_TBX6+		-1.07196	7.07673
CS10_Body_AAACGGGAGTGATCGG-1	CS10	Body	Meso_TBX6+		3.26785	11.0484
CS10_Body_AAACGGGAGTTGTCGT-1	CS10	Body	Mes_SOX2+		5.10723	-5.25733
CS10_Body_AAACGGGCAAACGTGG-1	CS10	Body	Meso_MEOX1+		0.423612	3.77036
CS10_Body_AAACGGGCACACAGAG-1	CS10	Body	Meso_MEOX1+		0.164558	3.79908
CS10_Body_AAACGGGCACATCTTT-1	CS10	Body	Endo		-11.3643	-1.49116
CS10_Body_AAACGGGCACCCATGG-1	CS10	Body	Meso_TBX6+		0.105845	6.32878
CS10_Body_AAACGGGCATCCGCGA-1	CS10	Body	Mes_HAND1+		2.95236	0.736127
CS10_Body_AAACGGGCATCGACGC-1	CS10	Body	Meso_TBX6+		-0.147737	5.8212
CS10_Body_AAACGGGCATCTGGTA-1	CS10	Body	Mes_HAND1+		6.54525	-0.977776
CS10_Body_AAACGGGCATGCTGGC-1	CS10	Body	Meso_MEOX1+		-2.50253	4.08447
CS10_Body_AAACGGGCATGTTCCC-1	CS10	Body	Meso_TBX6+		2.94116	3.89093
CS10_Body_AAACGGGGTAGCAAAT-1	CS10	Body	Meso_TBX6+		2.99274	7.09298
CS10_Body_AAACGGGGTTGTACAC-1	CS10	Body	Meso_MEOX1+		-1.85283	2.7286
CS10_Body_AAACGGGTCCGTACAA-1	CS10	Body	Mes_SOX2+		-2.20892	-7.22293
CS10_Body_AAAGATGAGAGCAATT-1	CS10	Body	Meso_TBX6+		4.65796	7.28326
CS10_Body_AAAGATGAGCGTCTAT-1	CS10	Body	Endo		-9.04801	1.51035
CS10_Body_AAAGATGAGTGCGTGA-1	CS10	Body	Meso_MEOX1+		-1.14394	3.88188
CS10_Body_AAAGATGAGTTAGGTA-1	CS10	Body	Meso_TBX6+		-1.05949	6.35857
CS10_Body_AAAGATGCAACACCCG-1	CS10	Body	Mes_HAND1+		4.64547	1.72701
CS10_Body_AAAGATGGTCGCGAAA-1	CS10	Body	Meso_TBX6+		2.92925	9.70726
CS10_Body_AAAGATGGTTGTCGCG-1	CS10	Body	Mes_SOX2+		2.62922	-4.45676
CS10_Body_AAAGATGTCAGCAACT-1	CS10	Body	Meso_TBX6+		4.28416	7.3258
CS10_Body_AAAGATGTCGCCTGAG-1	CS10	Body	Meso_TBX6+		3.26992	8.44618
CS10_Body_AAAGATGTCTCTGAGA-1	CS10	Body	Meso_TBX6+		2.37734	9.62186
CS10_Body_AAAGATGTCTGTACGA-1	CS10	Body	Mes_SOX2+		5.17786	-4.26346
CS10_Body_AAAGCAAAGCTCCTCT-1	CS10	Body	Meso_TBX6+		5.25291	8.82125
CS10_Body_AAAGCAAAGTGCCATT-1	CS10	Body	Meso_MEOX1+		-2.53163	2.28768
CS10_Body_AAAGCAACAATGACCT-1	CS10	Body	Meso_TBX6+		3.48076	8.45342
CS10_Body_AAAGCAACAGTTCCCT-1	CS10	Body	Mes_HAND1+		2.82488	-1.18532
CS10_Body_AAAGCAAGTAAAGGAG-1	CS10	Body	Meso_TBX6+		4.08817	5.18634
CS10_Body_AAAGCAAGTCTCATCC-1	CS10	Body	Mes_HAND1+		2.98157	-2.21148
CS10_Body_AAAGCAAGTTACCGAT-1	CS10	Body	Endo		-8.27357	-0.667238
CS10_Body_AAAGCAATCGAACTGT-1	CS10	Body	Meso_MEOX1+		-1.21709	3.1304
CS10_Body_AAAGTAGAGACAATAC-1	CS10	Body	Hema		-8.78056	3.72199
CS10_Body_AAAGTAGAGACGCAAC-1	CS10	Body	Epi_CLDN6+		5.27197	-6.54365
CS10_Body_AAAGTAGAGTCAAGGC-1	CS10	Body	Meso_T+		7.72959	2.90177
CS10_Body_AAAGTAGCAAGACGTG-1	CS10	Body	Meso_MEOX1+		-3.05409	2.55689
CS10_Body_AAAGTAGCACGACGAA-1	CS10	Body	Meso_MEOX1+		-2.15223	3.71583
CS10_Body_AAAGTAGCACTTAAGC-1	CS10	Body	Meso_TBX6+		0.177911	7.37204
CS10_Body_AAAGTAGCATATGGTC-1	CS10	Body	Meso_TBX6+		4.25597	8.22288
CS10_Body_AAAGTAGCATCAGTCA-1	CS10	Body	Meso_TBX6+		2.77318	9.09814
CS10_Body_AAAGTAGGTACGACCC-1	CS10	Body	Meso_TBX6+		5.80595	7.15369
CS10_Body_AAAGTAGGTAGTGAAT-1	CS10	Body	Mes_SOX2+		-1.27977	-3.71187
CS10_Body_AAAGTAGTCATGGTCA-1	CS10	Body	Meso_TBX6+		5.42213	8.79594
CS10_Body_AAAGTAGTCCAGAGGA-1	CS10	Body	Epi_CLDN6+		5.73546	-9.43463
CS10_Body_AAATGCCAGACTGGGT-1	CS10	Body	Mes_SOX2+		4.54712	-4.7821
CS10_Body_AAATGCCAGAGTAATC-1	CS10	Body	Meso_TBX6+		-1.66932	7.25607
CS10_Body_AAATGCCCAATAGCAA-1	CS10	Body	Meso_TBX6+		6.66499	7.45462
CS10_Body_AAATGCCCACTGAAGG-1	CS10	Body	Meso_TBX6+		0.833687	6.12965
CS10_Body_AAATGCCGTACTTGAC-1	CS10	Body	Endo		-9.52138	0.392476
CS10_Body_AAATGCCGTAGCGTAG-1	CS10	Body	Epi_CLDN6+		7.91474	-7.43577
CS10_Body_AAATGCCTCACGACTA-1	CS10	Body	Meso_MEOX1+		-3.71339	1.50524
CS10_Body_AAATGCCTCATCACCC-1	CS10	Body	Hema		-7.65377	7.76334
CS10_Body_AAATGCCTCGAGAGCA-1	CS10	Body	Meso_T+		7.40545	3.42587
CS10_Body_AAATGCCTCGGACAAG-1	CS10	Body	Meso_TBX6+		2.02594	3.35712
CS10_Body_AAATGCCTCTGTTGAG-1	CS10	Body	Meso_MEOX1+		-3.55947	0.771809
CS10_Body_AACACGTAGCCACGCT-1	CS10	Body	Meso_MEOX1+		-1.92521	-0.193471
CS10_Body_AACACGTAGTGCCATT-1	CS10	Body	Meso_TBX6+		1.00807	7.3764
CS10_Body_AACACGTCAACGATGG-1	CS10	Body	Meso_TBX6+		4.9685	8.22305
CS10_Body_AACACGTCAAGTAGTA-1	CS10	Body	Hema		-8.2692	4.97481
CS10_Body_AACACGTCAATACGCT-1	CS10	Body	Meso_TBX6+		3.04045	6.91272
CS10_Body_AACACGTCACAGACTT-1	CS10	Body	Mes_SOX2+		-0.14229	-5.79826
CS10_Body_AACACGTCACCAGGTC-1	CS10	Body	Mes_HAND1+		3.63988	3.00507
CS10_Body_AACACGTCATTGTGCA-1	CS10	Body	Epi_CLDN6+		8.5332	-7.48543
CS10_Body_AACACGTGTATATGGA-1	CS10	Body	Mes_SOX2+		0.241755	-4.36663
CS10_Body_AACACGTGTGTTTGTG-1	CS10	Body	Endo		-8.89866	-0.25043
CS10_Body_AACACGTGTTAAGACA-1	CS10	Body	Mes_SOX2+		2.33049	-4.63771
CS10_Body_AACACGTGTTAGAACA-1	CS10	Body	Epi_CLDN6+		4.28865	-7.55322
CS10_Body_AACACGTGTTTGTGTG-1	CS10	Body	Endo		-11.2907	-1.82653
CS10_Body_AACACGTTCAACACAC-1	CS10	Body	Meso_TBX6+		4.07738	7.52061
CS10_Body_AACACGTTCAGTGTTG-1	CS10	Body	Meso_MEOX1+		-1.12499	3.17932
CS10_Body_AACACGTTCTGAGGGA-1	CS10	Body	Meso_TBX6+		-1.39994	5.30562
CS10_Body_AACACGTTCTGTACGA-1	CS10	Body	Mac		-15.1881	-3.42462
CS10_Body_AACCATGAGCCCAACC-1	CS10	Body	Mes_SOX2+		-0.729991	-1.95127
CS10_Body_AACCATGAGTAATCCC-1	CS10	Body	Mes_SOX2+		-1.30158	-5.14805
CS10_Body_AACCATGAGTCCGGTC-1	CS10	Body	Meso_TBX6+		3.48351	10.6579
CS10_Body_AACCATGAGTGCCATT-1	CS10	Body	Meso_TBX6+		4.12112	4.81045
CS10_Body_AACCATGCAACACCCG-1	CS10	Body	Meso_MEOX1+		-1.42287	3.74173
CS10_Body_AACCATGCACGCTTTC-1	CS10	Body	Meso_MEOX1+		0.0506509	3.53842
CS10_Body_AACCATGCATGTCGAT-1	CS10	Body	Meso_TBX6+		1.09492	3.7313
CS10_Body_AACCATGGTAGTGAAT-1	CS10	Body	Meso_MEOX1+		-3.69918	2.86807
CS10_Body_AACCATGGTGAACCTT-1	CS10	Body	Meso_MEOX1+		-0.270028	3.84078
CS10_Body_AACCATGGTTCCTCCA-1	CS10	Body	Meso_TBX6+		4.9576	7.88818
CS10_Body_AACCATGTCAATCACG-1	CS10	Body	Myocyte		-10.5112	-7.83921
CS10_Body_AACCATGTCATAACCG-1	CS10	Body	Meso_MEOX1+		-3.0906	2.90261
CS10_Body_AACCATGTCTGGAGCC-1	CS10	Body	Meso_TBX6+		6.43294	8.09119
CS10_Body_AACCATGTCTGGTGTA-1	CS10	Body	Meso_MEOX1+		-3.65098	0.0857572
CS10_Body_AACCGCGAGCTGAACG-1	CS10	Body	Meso_TBX6+		3.80787	7.35195
CS10_Body_AACCGCGAGTGCCATT-1	CS10	Body	Meso_TBX6+		4.974	7.66563
CS10_Body_AACCGCGCAACACCCG-1	CS10	Body	Endo		-8.51892	-1.53984
CS10_Body_AACCGCGCAAGCCGTC-1	CS10	Body	Meso_MEOX1+		-0.487274	2.69822
CS10_Body_AACCGCGCAATACGCT-1	CS10	Body	Meso_TBX6+		1.7748	4.82412
CS10_Body_AACCGCGGTAAAGGAG-1	CS10	Body	Meso_TBX6+		0.766678	4.5662
CS10_Body_AACCGCGGTAAGGGCT-1	CS10	Body	Epi_CLDN6+		9.94168	-7.2047
CS10_Body_AACCGCGGTATGAATG-1	CS10	Body	Meso_TBX6+		3.6249	7.98171
CS10_Body_AACCGCGGTGAAAGAG-1	CS10	Body	Meso_MEOX1+		-2.86928	2.28912
CS10_Body_AACCGCGGTTATGCGT-1	CS10	Body	Meso_MEOX1+		-4.30913	2.64236
CS10_Body_AACCGCGTCCTGCCAT-1	CS10	Body	Meso_MEOX1+		-1.68034	1.62911
CS10_Body_AACCGCGTCGAACGGA-1	CS10	Body	Mes_HAND1+		5.32256	-0.806119
CS10_Body_AACGTTGAGACGCAAC-1	CS10	Body	Meso_TBX6+		4.88951	7.26907
CS10_Body_AACGTTGAGGACCACA-1	CS10	Body	Meso_TBX6+		3.29637	10.017
CS10_Body_AACGTTGAGGATGTAT-1	CS10	Body	Endo		-11.0273	0.816098
CS10_Body_AACGTTGAGTATCGAA-1	CS10	Body	Meso_TBX6+		-1.36644	6.08643
CS10_Body_AACGTTGCAATACGCT-1	CS10	Body	Meso_TBX6+		1.95777	4.76968
CS10_Body_AACGTTGCACAGGAGT-1	CS10	Body	Mes_SOX2+		-1.40518	-4.19199
CS10_Body_AACGTTGCATTTCAGG-1	CS10	Body	Meso_TBX6+		4.80514	8.14797
CS10_Body_AACGTTGGTCTCATCC-1	CS10	Body	Meso_TBX6+		4.74602	7.24698
CS10_Body_AACGTTGGTGTGGTTT-1	CS10	Body	Meso_T+		8.16852	2.903
CS10_Body_AACGTTGGTTAGTGGG-1	CS10	Body	Mes_SOX2+		-0.559328	-2.3645
CS10_Body_AACGTTGTCAAACGGG-1	CS10	Body	Meso_MEOX1+		-2.5927	1.51946
CS10_Body_AACGTTGTCAGCACAT-1	CS10	Body	Mes_SOX2+		-2.54859	-7.02363
CS10_Body_AACGTTGTCTATCGCC-1	CS10	Body	Epi_CLDN6+		5.12659	-5.9557
CS10_Body_AACTCAGAGAGCTGGT-1	CS10	Body	Mes_SOX2+		5.03774	-5.65678
CS10_Body_AACTCAGAGGGTCTCC-1	CS10	Body	Mes_SOX2+		3.3314	-4.87685
CS10_Body_AACTCAGAGTGAACAT-1	CS10	Body	Meso_TBX6+		2.66728	6.07483
CS10_Body_AACTCAGCAAACCCAT-1	CS10	Body	Hema		-7.48412	7.94516
CS10_Body_AACTCAGCAAGCCCAC-1	CS10	Body	Mes_NGFR+		-3.29877	-7.10572
CS10_Body_AACTCAGCAATCCAAC-1	CS10	Body	Mes_SOX2+		4.09759	-4.67634
CS10_Body_AACTCAGCATACTACG-1	CS10	Body	Meso_TBX6+		2.14695	10.7066
CS10_Body_AACTCAGCATTTGCCC-1	CS10	Body	Hema		-7.2851	8.04934
CS10_Body_AACTCAGGTAGCTCCG-1	CS10	Body	Meso_MEOX1+		-3.7474	0.310072
CS10_Body_AACTCAGGTCCGTCAG-1	CS10	Body	Mes_HAND1+		3.10249	0.576924
CS10_Body_AACTCAGGTGTGGTTT-1	CS10	Body	Endo		-8.93359	-1.30363
CS10_Body_AACTCAGGTGTTCGAT-1	CS10	Body	Mes_HAND1+		2.5088	-2.04333
CS10_Body_AACTCAGGTTGTTTGG-1	CS10	Body	Mes_SOX2+		0.600852	-4.12229
CS10_Body_AACTCAGTCGACAGCC-1	CS10	Body	Epi_CLDN6+		5.57241	-10.1309
CS10_Body_AACTCAGTCTAACTGG-1	CS10	Body	Mes_SOX2+		2.066	-4.57994
CS10_Body_AACTCAGTCTTTACAC-1	CS10	Body	Mes_SOX2+		-3.45105	-7.14186
CS10_Body_AACTCCCAGACAAAGG-1	CS10	Body	Endo		-10.783	0.91776
CS10_Body_AACTCCCAGACAGAGA-1	CS10	Body	Endo		-9.21151	-1.17249
CS10_Body_AACTCCCAGCCACTAT-1	CS10	Body	Meso_TBX6+		0.825717	9.34973
CS10_Body_AACTCCCAGCCTATGT-1	CS10	Body	Meso_TBX6+		1.90984	3.28297
CS10_Body_AACTCCCCACTTAAGC-1	CS10	Body	Meso_TBX6+		6.8379	5.91785
CS10_Body_AACTCCCCAGGACCCT-1	CS10	Body	Meso_MEOX1+		-2.33047	2.37027
CS10_Body_AACTCCCCAGTCTTCC-1	CS10	Body	Epi_CLDN6+		5.37446	-9.23428
CS10_Body_AACTCCCCATCGACGC-1	CS10	Body	Epi_CLDN6+		4.21742	-8.25456
CS10_Body_AACTCCCGTAAGTTCC-1	CS10	Body	Mes_HAND1+		2.98882	1.03489
CS10_Body_AACTCCCGTAATTGGA-1	CS10	Body	Mes_HAND1+		3.63496	-0.0437662
CS10_Body_AACTCCCGTCATGCAT-1	CS10	Body	Mes_HAND1+		2.07291	1.12183
CS10_Body_AACTCCCGTCTGCCAG-1	CS10	Body	Meso_MEOX1+		-4.34748	0.840647
CS10_Body_AACTCCCGTTATGCGT-1	CS10	Body	Meso_MEOX1+		-3.30383	1.88191
CS10_Body_AACTCCCGTTGAGTTC-1	CS10	Body	Meso_MEOX1+		-1.14403	2.42854
CS10_Body_AACTCCCTCACCGTAA-1	CS10	Body	Epi_CLDN6+		4.96082	-8.5967
CS10_Body_AACTCCCTCGCAAGCC-1	CS10	Body	Meso_TBX6+		3.37157	10.5916
CS10_Body_AACTCTTAGACAATAC-1	CS10	Body	Meso_T+		7.0471	5.06251
CS10_Body_AACTCTTAGACTCGGA-1	CS10	Body	Meso_TBX6+		2.22056	7.61856
CS10_Body_AACTCTTAGAGTACAT-1	CS10	Body	Meso_TBX6+		1.31791	7.87355
CS10_Body_AACTCTTAGGATGCGT-1	CS10	Body	Meso_TBX6+		3.06913	5.25847
CS10_Body_AACTCTTCAATGGAAT-1	CS10	Body	Meso_TBX6+		4.20962	6.04605
CS10_Body_AACTCTTCATGGGAAC-1	CS10	Body	Meso_TBX6+		-0.562215	5.46996
CS10_Body_AACTCTTGTACCGCTG-1	CS10	Body	Meso_TBX6+		5.75606	7.95451
CS10_Body_AACTCTTGTAGCACGA-1	CS10	Body	Mes_SOX2+		-2.1308	-3.4669
CS10_Body_AACTCTTGTCAGTGGA-1	CS10	Body	Mes_HAND1+		3.7427	-1.4447
CS10_Body_AACTCTTTCTTTACAC-1	CS10	Body	Epi_CLDN6+		8.74743	-7.84256
CS10_Body_AACTGGTAGACAATAC-1	CS10	Body	Mes_HAND1+		3.55323	-1.82114
CS10_Body_AACTGGTAGCCAGAAC-1	CS10	Body	Meso_TBX6+		1.8885	4.10574
CS10_Body_AACTGGTAGCTTCGCG-1	CS10	Body	Mes_HAND1+		3.2454	-1.63302
CS10_Body_AACTGGTAGTGTGAAT-1	CS10	Body	Meso_TBX6+		3.8122	8.44892
CS10_Body_AACTGGTCAGATCTGT-1	CS10	Body	Mes_HAND1+		1.40252	0.255816
CS10_Body_AACTGGTGTCGCCATG-1	CS10	Body	Meso_MEOX1+		-3.63003	2.74442
CS10_Body_AACTGGTTCAACGCTA-1	CS10	Body	Meso_MEOX1+		-3.82526	2.72551
CS10_Body_AACTGGTTCACGCGGT-1	CS10	Body	Meso_MEOX1+		-0.985942	0.363856
CS10_Body_AACTGGTTCGAGGTAG-1	CS10	Body	Meso_TBX6+		2.94488	9.2978
CS10_Body_AACTGGTTCTCAAACG-1	CS10	Body	Meso_MEOX1+		-2.98555	1.18123
CS10_Body_AACTTTCAGCAATCTC-1	CS10	Body	Mes_SOX2+		2.4571	-4.36778
CS10_Body_AACTTTCAGCCAGGAT-1	CS10	Body	Meso_TBX6+		0.588144	6.61434
CS10_Body_AACTTTCAGGCCATAG-1	CS10	Body	Meso_TBX6+		0.84276	7.99461
CS10_Body_AACTTTCCACCATGTA-1	CS10	Body	Meso_T+		8.16948	3.6904
CS10_Body_AACTTTCGTACGCACC-1	CS10	Body	Meso_MEOX1+		-3.37649	1.11069
CS10_Body_AACTTTCTCAGGCAAG-1	CS10	Body	Endo		-9.69815	0.645215
CS10_Body_AACTTTCTCCTTGCCA-1	CS10	Body	Meso_T+		7.9786	4.62655
CS10_Body_AAGACCTAGAGCTGCA-1	CS10	Body	Meso_TBX6+		1.5339	5.27361
CS10_Body_AAGACCTAGATAGTCA-1	CS10	Body	Mes_SOX2+		5.36447	-3.71384
CS10_Body_AAGACCTAGCCCGAAA-1	CS10	Body	Meso_TBX6+		0.963458	6.16817
CS10_Body_AAGACCTAGCCTATGT-1	CS10	Body	Mes_SOX2+		-0.571159	-5.32232
CS10_Body_AAGACCTAGCGATGAC-1	CS10	Body	Meso_TBX6+		2.61972	9.67305
CS10_Body_AAGACCTAGCTCCTCT-1	CS10	Body	Meso_TBX6+		-0.954147	9.19644
CS10_Body_AAGACCTAGGGCATGT-1	CS10	Body	Meso_TBX6+		6.17752	9.29376
CS10_Body_AAGACCTAGTAGCCGA-1	CS10	Body	Mac		-15.4696	-3.63256
CS10_Body_AAGACCTCACGAAATA-1	CS10	Body	Meso_TBX6+		-1.39628	6.68123
CS10_Body_AAGACCTCACTGAAGG-1	CS10	Body	Mes_HAND1+		5.30282	-0.632563
CS10_Body_AAGACCTCAGCATGAG-1	CS10	Body	Mes_SOX2+		-1.63911	-5.93471
CS10_Body_AAGACCTCAGTTCATG-1	CS10	Body	Epi_CLDN6+		9.79846	-7.27923
CS10_Body_AAGACCTTCAGGCAAG-1	CS10	Body	Mes_SOX2+		5.24764	-5.21866
CS10_Body_AAGACCTTCATGTCCC-1	CS10	Body	Mes_HAND1+		3.90684	1.85847
CS10_Body_AAGACCTTCTAAGCCA-1	CS10	Body	Meso_MEOX1+		-1.50457	4.25405
CS10_Body_AAGACCTTCTTCATGT-1	CS10	Body	Endo		-7.48478	0.89098
CS10_Body_AAGCCGCAGAACAATC-1	CS10	Body	Meso_MEOX1+		-0.964767	3.29914
CS10_Body_AAGCCGCAGCCAGGAT-1	CS10	Body	Mes_SOX2+		2.58275	-5.05073
CS10_Body_AAGCCGCCAAACTGTC-1	CS10	Body	Mes_SOX2+		3.94087	-4.69938
CS10_Body_AAGCCGCCATGTCGAT-1	CS10	Body	Meso_TBX6+		4.25017	8.97001
CS10_Body_AAGCCGCGTCAGCTAT-1	CS10	Body	Meso_TBX6+		3.75538	9.18014
CS10_Body_AAGCCGCGTCCTCTTG-1	CS10	Body	Meso_TBX6+		4.09198	9.73207
CS10_Body_AAGCCGCGTCTCACCT-1	CS10	Body	Hema		-7.66683	7.05166
CS10_Body_AAGCCGCGTTCAGTAC-1	CS10	Body	Mes_SOX2+		-2.04583	-5.84225
CS10_Body_AAGCCGCGTTTGTTTC-1	CS10	Body	Meso_TBX6+		3.15384	3.86219
CS10_Body_AAGCCGCTCAACCAAC-1	CS10	Body	Mes_HAND1+		4.67564	0.66367
CS10_Body_AAGCCGCTCACTTATC-1	CS10	Body	Epi_CLDN6+		5.53041	-8.73702
CS10_Body_AAGCCGCTCAGCAACT-1	CS10	Body	Meso_T+		-2.0879	-2.30732
CS10_Body_AAGCCGCTCCACGAAT-1	CS10	Body	Meso_MEOX1+		0.204656	1.48499
CS10_Body_AAGCCGCTCGTGGGAA-1	CS10	Body	Epi_CLDN6+		5.21056	-7.14439
CS10_Body_AAGCCGCTCTCCAGGG-1	CS10	Body	Meso_TBX6+		1.76442	6.97429
CS10_Body_AAGCCGCTCTGATTCT-1	CS10	Body	Endo		-9.35141	0.905319
CS10_Body_AAGGAGCAGCTGCCCA-1	CS10	Body	Meso_MEOX1+		-0.400958	3.57508
CS10_Body_AAGGAGCAGGCTACGA-1	CS10	Body	Meso_TBX6+		3.42613	9.00921
CS10_Body_AAGGAGCAGTGCGATG-1	CS10	Body	Mes_HAND1+		1.07149	0.80253
CS10_Body_AAGGAGCCAAGTAATG-1	CS10	Body	Meso_MEOX1+		-4.72265	2.5186
CS10_Body_AAGGAGCGTAAGCACG-1	CS10	Body	Hema		-8.53257	5.30142
CS10_Body_AAGGAGCGTCCAAGTT-1	CS10	Body	Mes_HAND1+		7.24491	-0.150606
CS10_Body_AAGGAGCGTCCTCTTG-1	CS10	Body	Meso_TBX6+		4.28929	8.54631
CS10_Body_AAGGAGCTCACATGCA-1	CS10	Body	Epi_CLDN6+		4.64731	-9.06367
CS10_Body_AAGGAGCTCATTGCGA-1	CS10	Body	Endo		-9.07207	1.43291
CS10_Body_AAGGAGCTCCCAGGTG-1	CS10	Body	Endo		-9.26849	0.982557
CS10_Body_AAGGAGCTCGCCTGAG-1	CS10	Body	Meso_TBX6+		4.97485	7.98528
CS10_Body_AAGGAGCTCTTCGAGA-1	CS10	Body	Meso_TBX6+		2.65613	3.47408
CS10_Body_AAGGCAGAGCGTAGTG-1	CS10	Body	Meso_TBX6+		4.4644	9.16851
CS10_Body_AAGGCAGAGTTAGGTA-1	CS10	Body	Meso_TBX6+		5.75091	9.90041
CS10_Body_AAGGCAGCAATGGTCT-1	CS10	Body	Meso_TBX6+		1.67911	4.34193
CS10_Body_AAGGCAGGTCTCACCT-1	CS10	Body	Mes_SOX2+		-1.67818	-6.57004
CS10_Body_AAGGCAGGTGCGCTTG-1	CS10	Body	Meso_TBX6+		0.250052	9.07892
CS10_Body_AAGGCAGGTTCCAACA-1	CS10	Body	Mes_SOX2+		5.32212	-4.72575
CS10_Body_AAGGTTCAGACGACGT-1	CS10	Body	Mes_SOX2+		0.382294	-3.99844
CS10_Body_AAGGTTCAGTGCCAGA-1	CS10	Body	Meso_MEOX1+		-3.8375	-0.323909
CS10_Body_AAGGTTCCACCCATTC-1	CS10	Body	Meso_TBX6+		3.54172	9.67862
CS10_Body_AAGGTTCCACCGGAAA-1	CS10	Body	Meso_TBX6+		2.79504	4.9269
CS10_Body_AAGGTTCCACGGCCAT-1	CS10	Body	Mes_SOX2+		-1.24771	-4.14343
CS10_Body_AAGGTTCCAGAAGCAC-1	CS10	Body	Meso_MEOX1+		-2.64572	1.91286
CS10_Body_AAGGTTCCAGACAGGT-1	CS10	Body	Mes_SOX2+		-2.02636	-7.11884
CS10_Body_AAGGTTCCAGAGCCAA-1	CS10	Body	Mes_NGFR+		-3.46114	-8.42434
CS10_Body_AAGGTTCCAGCCAATT-1	CS10	Body	Endo		-9.21001	-1.89262
CS10_Body_AAGGTTCCAGGTTTCA-1	CS10	Body	Mac		-14.7842	-4.02077
CS10_Body_AAGGTTCGTAATCGTC-1	CS10	Body	Meso_TBX6+		0.416365	8.4333
CS10_Body_AAGGTTCGTACCATCA-1	CS10	Body	Mes_HAND1+		3.29055	1.75876
CS10_Body_AAGGTTCGTAGCACGA-1	CS10	Body	Meso_TBX6+		2.0839	8.7485
CS10_Body_AAGGTTCGTATCGCAT-1	CS10	Body	Meso_MEOX1+		-2.2149	3.61924
CS10_Body_AAGGTTCTCGTTGCCT-1	CS10	Body	Meso_TBX6+		5.08738	8.19087
CS10_Body_AAGTCTGCAATTGCTG-1	CS10	Body	Mes_HAND1+		7.81056	-1.22111
CS10_Body_AAGTCTGCACGGCTAC-1	CS10	Body	Mes_HAND1+		3.67038	-1.30095
CS10_Body_AAGTCTGCATAACCTG-1	CS10	Body	Meso_TBX6+		5.5926	7.49484
CS10_Body_AAGTCTGGTAAGGATT-1	CS10	Body	Meso_MEOX1+		-4.25829	2.09542
CS10_Body_AAGTCTGGTCCATCCT-1	CS10	Body	Meso_MEOX1+		-0.488852	1.37599
CS10_Body_AAGTCTGGTCGAGTTT-1	CS10	Body	Meso_TBX6+		4.1355	10.4593
CS10_Body_AAGTCTGGTCTAACGT-1	CS10	Body	Mes_SOX2+		0.43064	-5.83446
CS10_Body_AAGTCTGGTTGGAGGT-1	CS10	Body	Epi_CLDN6+		4.14752	-8.65231
CS10_Body_AAGTCTGTCAAACCAC-1	CS10	Body	Mac		-14.7965	-3.84001
CS10_Body_AAGTCTGTCACTTATC-1	CS10	Body	Mes_SOX2+		-3.19503	-6.39594
CS10_Body_AAGTCTGTCTAACTGG-1	CS10	Body	Mes_HAND1+		7.86658	-1.91814
CS10_Body_AATCCAGAGCCACCTG-1	CS10	Body	Endo		-8.64698	0.912514
CS10_Body_AATCCAGAGGCCCTTG-1	CS10	Body	Mes_SOX2+		3.48143	-5.72853
CS10_Body_AATCCAGAGTAGGCCA-1	CS10	Body	Endo		-8.16475	0.765308
CS10_Body_AATCCAGCAATGAAAC-1	CS10	Body	Meso_TBX6+		3.41026	9.71913
CS10_Body_AATCCAGCAGAGTGTG-1	CS10	Body	Meso_TBX6+		-0.23116	6.65754
CS10_Body_AATCCAGCAGTCACTA-1	CS10	Body	Meso_MEOX1+		-2.41349	3.87569
CS10_Body_AATCCAGGTTACGACT-1	CS10	Body	Mes_HAND1+		2.60434	-0.822292
CS10_Body_AATCCAGTCAGTCAGT-1	CS10	Body	Mes_SOX2+		5.63217	-4.18519
CS10_Body_AATCCAGTCTCTTATG-1	CS10	Body	Mes_SOX2+		-2.71463	-6.5055
CS10_Body_AATCCAGTCTGCCAGG-1	CS10	Body	Meso_TBX6+		5.86737	9.11652
CS10_Body_AATCCAGTCTGTCTAT-1	CS10	Body	Epi_CLDN6+		9.38376	-7.31562
CS10_Body_AATCGGTAGTCCATAC-1	CS10	Body	Meso_TBX6+		5.63682	5.80931
CS10_Body_AATCGGTCACATAACC-1	CS10	Body	Endo		-9.93066	0.0832389
CS10_Body_AATCGGTCACCTATCC-1	CS10	Body	Endo		-10.6318	0.389378
CS10_Body_AATCGGTCACGGACAA-1	CS10	Body	Hema		-7.5783	7.60132
CS10_Body_AATCGGTCATATGCTG-1	CS10	Body	Meso_TBX6+		0.678175	8.58733
CS10_Body_AATCGGTCATTAACCG-1	CS10	Body	Meso_MEOX1+		-0.990101	2.30339
CS10_Body_AATCGGTGTATGAATG-1	CS10	Body	Mes_SOX2+		1.46034	-4.79178
CS10_Body_AATCGGTTCAAGATCC-1	CS10	Body	Mes_HAND1+		6.8761	-0.210169
CS10_Body_AATCGGTTCAATACCG-1	CS10	Body	Endo		-8.74111	-0.500081
CS10_Body_AATCGGTTCCTTCAAT-1	CS10	Body	Mes_HAND1+		4.42041	-2.25784
CS10_Body_AATCGGTTCGGCCGAT-1	CS10	Body	Mes_SOX2+		-2.72929	-6.24909
CS10_Body_AATCGGTTCTGCTGCT-1	CS10	Body	Mes_SOX2+		-0.507309	-6.08378
CS10_Body_ACACCAAAGACCCACC-1	CS10	Body	Meso_TBX6+		7.0923	6.86179
CS10_Body_ACACCAAAGACGCTTT-1	CS10	Body	Meso_TBX6+		4.19028	6.41554
CS10_Body_ACACCAAAGGAGTAGA-1	CS10	Body	Meso_TBX6+		2.35356	2.88674
CS10_Body_ACACCAAAGTTAGCGG-1	CS10	Body	Meso_TBX6+		2.43086	8.56401
CS10_Body_ACACCAACAAGCCTAT-1	CS10	Body	Mes_SOX2+		4.08976	-5.44715
CS10_Body_ACACCAACAATGACCT-1	CS10	Body	Meso_TBX6+		2.08418	7.73971
CS10_Body_ACACCAACACCTGGTG-1	CS10	Body	Meso_TBX6+		-1.3087	5.89047
CS10_Body_ACACCAACAGACACTT-1	CS10	Body	Mes_HAND1+		2.85919	1.52841
CS10_Body_ACACCAACATCTGGTA-1	CS10	Body	Mes_SOX2+		1.59052	-5.33047
CS10_Body_ACACCAAGTCCGAATT-1	CS10	Body	Meso_TBX6+		3.10233	3.65228
CS10_Body_ACACCAAGTTCCGTCT-1	CS10	Body	Meso_MEOX1+		-2.76708	2.4753
CS10_Body_ACACCAATCCGCAAGC-1	CS10	Body	Meso_TBX6+		3.20026	4.10746
CS10_Body_ACACCAATCCGCAGTG-1	CS10	Body	Mes_HAND1+		1.5465	0.360217
CS10_Body_ACACCAATCGCCGTGA-1	CS10	Body	Endo		-8.83593	-1.42611
CS10_Body_ACACCAATCTGGTGTA-1	CS10	Body	Meso_TBX6+		5.60913	8.90771
CS10_Body_ACACCCTAGAAGGTTT-1	CS10	Body	Mes_HAND1+		6.23869	-1.25357
CS10_Body_ACACCCTAGACCCACC-1	CS10	Body	Meso_MEOX1+		-1.10272	2.8621
CS10_Body_ACACCCTAGAGGTACC-1	CS10	Body	Meso_TBX6+		-0.691619	7.48673
CS10_Body_ACACCCTAGGAATGGA-1	CS10	Body	Mes_SOX2+		4.24387	-4.57302
CS10_Body_ACACCCTAGGAGTACC-1	CS10	Body	Endo		-10.3308	0.449311
CS10_Body_ACACCCTCACTGAAGG-1	CS10	Body	Mes_SOX2+		-2.08212	-7.81324
CS10_Body_ACACCCTCAGGATTGG-1	CS10	Body	Mes_HAND1+		3.46344	-2.06849
CS10_Body_ACACCCTCATGCAATC-1	CS10	Body	Endo		-10.218	0.48926
CS10_Body_ACACCCTGTCATATGC-1	CS10	Body	Endo		-10.7124	0.177307
CS10_Body_ACACCCTGTCCTAGCG-1	CS10	Body	Mes_HAND1+		4.39783	-1.73653
CS10_Body_ACACCCTGTGAGTGAC-1	CS10	Body	Meso_MEOX1+		-1.33616	3.10291
CS10_Body_ACACCCTGTGTTGAGG-1	CS10	Body	Endo		-8.20207	-0.260657
CS10_Body_ACACCCTGTTATTCTC-1	CS10	Body	Mes_HAND1+		5.03852	-2.07272
CS10_Body_ACACCCTTCATGTGGT-1	CS10	Body	Meso_TBX6+		5.34895	9.28918
CS10_Body_ACACCCTTCCAACCAA-1	CS10	Body	Meso_TBX6+		0.423314	7.26044
CS10_Body_ACACCCTTCCACGTTC-1	CS10	Body	Mes_SOX2+		-3.72523	-6.86529
CS10_Body_ACACCCTTCCCTAACC-1	CS10	Body	Meso_TBX6+		5.17625	9.27489
CS10_Body_ACACCCTTCGAGCCCA-1	CS10	Body	Meso_TBX6+		2.82704	7.28169
CS10_Body_ACACCCTTCTTGGGTA-1	CS10	Body	Meso_MEOX1+		-2.57294	0.552473
CS10_Body_ACACCGGAGATCCCAT-1	CS10	Body	Meso_TBX6+		4.07798	4.79108
CS10_Body_ACACCGGAGGCCCTTG-1	CS10	Body	Epi_CLDN6+		4.64289	-7.35363
CS10_Body_ACACCGGCAAGTAGTA-1	CS10	Body	Mes_SOX2+		0.608553	-3.89894
CS10_Body_ACACCGGCACCCATTC-1	CS10	Body	Meso_TBX6+		3.11967	7.20782
CS10_Body_ACACCGGCACTGTGTA-1	CS10	Body	Mes_HAND1+		3.03674	1.25543
CS10_Body_ACACCGGCATATACGC-1	CS10	Body	Meso_MEOX1+		-0.873412	3.23768
CS10_Body_ACACCGGCATTCACTT-1	CS10	Body	Hema		-8.61754	2.91497
CS10_Body_ACACCGGGTCTAGCCG-1	CS10	Body	Mes_HAND1+		1.70501	0.893697
CS10_Body_ACACCGGTCCAAGCCG-1	CS10	Body	Meso_TBX6+		1.9653	8.73581
CS10_Body_ACACCGGTCCATGAAC-1	CS10	Body	Meso_TBX6+		0.368104	6.77304
CS10_Body_ACACTGAAGATGAGAG-1	CS10	Body	Mes_SOX2+		4.69498	-5.22285
CS10_Body_ACACTGAAGCTATGCT-1	CS10	Body	Mes_HAND1+		4.95326	-0.441967
CS10_Body_ACACTGAAGGCCCGTT-1	CS10	Body	Mes_HAND1+		7.7356	-1.02762
CS10_Body_ACACTGAAGTGACATA-1	CS10	Body	Meso_TBX6+		4.1737	6.76715
CS10_Body_ACACTGAAGTTACGGG-1	CS10	Body	Endo		-10.4618	-0.426762
CS10_Body_ACACTGACAATCGGTT-1	CS10	Body	Hema		-8.13021	7.37465
CS10_Body_ACACTGACACGCCAGT-1	CS10	Body	Endo		-9.79627	-1.18069
CS10_Body_ACACTGACACTGTTAG-1	CS10	Body	Meso_TBX6+		0.880176	8.20747
CS10_Body_ACACTGACACTTAACG-1	CS10	Body	Meso_TBX6+		3.00102	5.81317
CS10_Body_ACACTGACATGCCTTC-1	CS10	Body	Meso_TBX6+		6.00526	7.40399
CS10_Body_ACACTGAGTAGTACCT-1	CS10	Body	Mes_SOX2+		-3.28662	-6.59748
CS10_Body_ACACTGAGTATATCCG-1	CS10	Body	Meso_TBX6+		4.7929	8.76878
CS10_Body_ACACTGAGTATGAAAC-1	CS10	Body	Meso_MEOX1+		-3.16211	2.6078
CS10_Body_ACACTGAGTGAGCGAT-1	CS10	Body	Meso_TBX6+		3.83896	6.81285
CS10_Body_ACACTGAGTTCGGGCT-1	CS10	Body	Mes_SOX2+		-0.0491309	-3.88137
CS10_Body_ACACTGATCACAAACC-1	CS10	Body	Meso_MEOX1+		-0.163746	2.77059
CS10_Body_ACACTGATCACAGTAC-1	CS10	Body	Mes_HAND1+		0.75488	0.237372
CS10_Body_ACACTGATCATACGGT-1	CS10	Body	Hema		-8.71896	2.79781
CS10_Body_ACACTGATCCCTCTTT-1	CS10	Body	Epi_CLDN6+		5.01063	4.44355
CS10_Body_ACACTGATCGGACAAG-1	CS10	Body	Mes_SOX2+		0.495041	-5.48077
CS10_Body_ACACTGATCGTTGCCT-1	CS10	Body	Meso_TBX6+		7.24531	7.45959
CS10_Body_ACAGCCGAGGCTATCT-1	CS10	Body	Mes_SOX2+		1.00128	-4.5142
CS10_Body_ACAGCCGAGTTAGGTA-1	CS10	Body	Meso_TBX6+		4.37907	7.06737
CS10_Body_ACAGCCGCAAACCTAC-1	CS10	Body	Meso_TBX6+		3.61339	7.70895
CS10_Body_ACAGCCGCAAAGAATC-1	CS10	Body	Meso_TBX6+		-0.821513	7.32412
CS10_Body_ACAGCCGCAAGCGAGT-1	CS10	Body	Mes_HAND1+		1.95911	-0.244567
CS10_Body_ACAGCCGCAAGTCATC-1	CS10	Body	Meso_MEOX1+		-0.0496422	4.59984
CS10_Body_ACAGCCGCAATGGAGC-1	CS10	Body	Meso_TBX6+		3.38794	4.89258
CS10_Body_ACAGCCGGTCCAGTGC-1	CS10	Body	Meso_TBX6+		2.22544	7.02491
CS10_Body_ACAGCCGGTTCCTCCA-1	CS10	Body	Mes_SOX2+		-0.575466	-4.21239
CS10_Body_ACAGCCGTCCGTTGTC-1	CS10	Body	Epi_CLDN6+		5.5283	-8.44925
CS10_Body_ACAGCCGTCCTGCCAT-1	CS10	Body	Meso_TBX6+		7.37264	6.78192
CS10_Body_ACAGCCGTCGCCAGCA-1	CS10	Body	Meso_TBX6+		1.15006	3.98074
CS10_Body_ACAGCCGTCGTTGACA-1	CS10	Body	Meso_TBX6+		2.85254	3.69148
CS10_Body_ACAGCCGTCTGCTGTC-1	CS10	Body	Mes_NGFR+		-4.44487	-7.80573
CS10_Body_ACAGCTAAGCGTCTAT-1	CS10	Body	Mes_SOX2+		-1.39531	-6.00264
CS10_Body_ACAGCTAAGTATTGGA-1	CS10	Body	Epi_CLDN6+		6.17417	-7.52504
CS10_Body_ACAGCTACAATGGAGC-1	CS10	Body	Meso_MEOX1+		-1.35981	2.23263
CS10_Body_ACAGCTACACCACCAG-1	CS10	Body	Meso_TBX6+		4.12768	6.71939
CS10_Body_ACAGCTAGTAGCTAAA-1	CS10	Body	Mes_SOX2+		1.06248	-4.84239
CS10_Body_ACAGCTAGTTCGGGCT-1	CS10	Body	Mes_HAND1+		6.31337	-0.285366
CS10_Body_ACAGCTAGTTCTGGTA-1	CS10	Body	Meso_TBX6+		3.96081	5.58099
CS10_Body_ACAGCTATCATAGCAC-1	CS10	Body	Mes_HAND1+		3.79192	-0.87075
CS10_Body_ACAGCTATCTTTACAC-1	CS10	Body	Meso_TBX6+		4.53579	9.10702
CS10_Body_ACATACGAGAGACGAA-1	CS10	Body	Meso_MEOX1+		-4.4882	2.47804
CS10_Body_ACATACGAGTATTGGA-1	CS10	Body	Mes_HAND1+		0.24805	0.105692
CS10_Body_ACATACGCACTCTGTC-1	CS10	Body	Meso_MEOX1+		-1.51972	3.58398
CS10_Body_ACATACGCAGCATGAG-1	CS10	Body	Epi_CLDN6+		4.41566	-9.37808
CS10_Body_ACATACGCAGGCTGAA-1	CS10	Body	Meso_TBX6+		0.824562	9.13569
CS10_Body_ACATACGCATACTACG-1	CS10	Body	Meso_TBX6+		3.36132	3.20771
CS10_Body_ACATACGGTCGGCACT-1	CS10	Body	Myocyte		-9.61991	-7.28794
CS10_Body_ACATACGGTTCAGTAC-1	CS10	Body	Mes_SOX2+		-1.53428	-6.64905
CS10_Body_ACATACGGTTGGACCC-1	CS10	Body	Meso_TBX6+		2.68629	9.23512
CS10_Body_ACATACGGTTTAGCTG-1	CS10	Body	Epi_CLDN6+		5.73621	-9.23845
CS10_Body_ACATCAGAGCTTTGGT-1	CS10	Body	Meso_TBX6+		1.51217	7.50404
CS10_Body_ACATCAGCACATCCGG-1	CS10	Body	Meso_TBX6+		2.68243	4.0606
CS10_Body_ACATCAGCACCTCGTT-1	CS10	Body	Meso_TBX6+		5.42808	8.30069
CS10_Body_ACATCAGCATCTATGG-1	CS10	Body	Meso_MEOX1+		-2.15707	0.985175
CS10_Body_ACATCAGCATGTAGTC-1	CS10	Body	Mes_HAND1+		7.46847	-1.26122
CS10_Body_ACATCAGGTGTGCCTG-1	CS10	Body	Meso_TBX6+		2.19049	4.4656
CS10_Body_ACATCAGGTTGTGGAG-1	CS10	Body	Endo		-9.353	-2.08868
CS10_Body_ACATCAGTCACCAGGC-1	CS10	Body	Meso_TBX6+		1.71482	8.30527
CS10_Body_ACATCAGTCCCAAGAT-1	CS10	Body	Mes_SOX2+		1.71694	-3.4913
CS10_Body_ACATCAGTCCTGTACC-1	CS10	Body	Meso_TBX6+		-1.21215	6.45347
CS10_Body_ACATCAGTCCTTGGTC-1	CS10	Body	Meso_T+		8.10547	2.71288
CS10_Body_ACATCAGTCGGAAACG-1	CS10	Body	Meso_TBX6+		-1.03983	9.32049
CS10_Body_ACATCAGTCTGCCAGG-1	CS10	Body	Mes_SOX2+		2.5779	-4.3713
CS10_Body_ACATCAGTCTTGAGAC-1	CS10	Body	Meso_MEOX1+		-1.54008	2.50813
CS10_Body_ACATGGTAGAGGTACC-1	CS10	Body	Meso_TBX6+		5.52213	6.47544
CS10_Body_ACATGGTAGGTTACCT-1	CS10	Body	Meso_TBX6+		3.74386	3.78682
CS10_Body_ACATGGTCAAGGCTCC-1	CS10	Body	Mes_SOX2+		0.723783	-4.82996
CS10_Body_ACATGGTGTAGATTAG-1	CS10	Body	Mes_HAND1+		6.74879	-1.09563
CS10_Body_ACATGGTGTAGCGTCC-1	CS10	Body	Meso_T+		7.59442	2.42019
CS10_Body_ACATGGTGTCATATCG-1	CS10	Body	Mes_SOX2+		4.79758	-4.80874
CS10_Body_ACATGGTGTCTAAACC-1	CS10	Body	Meso_TBX6+		-1.53984	7.61652
CS10_Body_ACATGGTGTTCAGACT-1	CS10	Body	Mes_SOX2+		-1.2558	-5.3746
CS10_Body_ACATGGTTCAATAAGG-1	CS10	Body	Meso_TBX6+		1.30717	7.78065
CS10_Body_ACATGGTTCCCTTGCA-1	CS10	Body	Meso_TBX6+		5.18892	7.27968
CS10_Body_ACATGGTTCGAATCCA-1	CS10	Body	Meso_TBX6+		-0.434055	4.89751
CS10_Body_ACATGGTTCGTACGGC-1	CS10	Body	Mes_SOX2+		2.74482	-4.9148
CS10_Body_ACCAGTAAGACCGGAT-1	CS10	Body	Mes_HAND1+		3.17188	-1.85526
CS10_Body_ACCAGTAAGGGTCGAT-1	CS10	Body	Meso_TBX6+		3.18018	9.0097
CS10_Body_ACCAGTACAAATCCGT-1	CS10	Body	Hema		-9.05607	3.05321
CS10_Body_ACCAGTACAAGAAAGG-1	CS10	Body	Meso_TBX6+		5.25756	6.00275
CS10_Body_ACCAGTACACCAGCAC-1	CS10	Body	Mac		-14.5784	-3.04869
CS10_Body_ACCAGTACATCTATGG-1	CS10	Body	Mes_SOX2+		1.58298	-5.59524
CS10_Body_ACCAGTACATTACGAC-1	CS10	Body	Mes_SOX2+		0.860052	-4.52275
CS10_Body_ACCAGTAGTCATACTG-1	CS10	Body	Mes_HAND1+		1.45621	-0.195323
CS10_Body_ACCAGTAGTCCATGAT-1	CS10	Body	Endo		-8.25488	-1.42149
CS10_Body_ACCAGTAGTGACGGTA-1	CS10	Body	Mes_NGFR+		-4.43442	-8.00265
CS10_Body_ACCAGTAGTTGGGACA-1	CS10	Body	Mes_SOX2+		-0.862952	-4.32985
CS10_Body_ACCAGTATCAGGTTCA-1	CS10	Body	Meso_T+		7.52563	1.88071
CS10_Body_ACCAGTATCATCGGAT-1	CS10	Body	Meso_TBX6+		0.892216	5.98488
CS10_Body_ACCAGTATCCTCAATT-1	CS10	Body	Meso_MEOX1+		-4.8747	2.31057
CS10_Body_ACCAGTATCGTACCGG-1	CS10	Body	Endo		-8.70232	1.10415
CS10_Body_ACCAGTATCTTATCTG-1	CS10	Body	Meso_T+		7.22788	4.50265
CS10_Body_ACCCACTAGCTCCTTC-1	CS10	Body	Mes_SOX2+		3.76977	-4.89877
CS10_Body_ACCCACTAGGACCACA-1	CS10	Body	Meso_TBX6+		4.95336	8.56193
CS10_Body_ACCCACTAGGGTCGAT-1	CS10	Body	Meso_TBX6+		2.10593	9.03843
CS10_Body_ACCCACTAGTACATGA-1	CS10	Body	Meso_MEOX1+		-4.23336	2.33886
CS10_Body_ACCCACTAGTGATCGG-1	CS10	Body	Meso_TBX6+		3.2265	6.16859
CS10_Body_ACCCACTCACAGTCGC-1	CS10	Body	Meso_TBX6+		-1.50362	6.42256
CS10_Body_ACCCACTCATATACCG-1	CS10	Body	Mes_SOX2+		-2.07158	-5.83511
CS10_Body_ACCCACTCATGCTGGC-1	CS10	Body	Mes_SOX2+		3.82214	-5.15429
CS10_Body_ACCCACTCATTGAGCT-1	CS10	Body	Epi_CLDN6+		4.19212	-8.67389
CS10_Body_ACCCACTGTCGGGTCT-1	CS10	Body	Hema		-8.40263	2.35907
CS10_Body_ACCCACTGTCTGCCAG-1	CS10	Body	Meso_TBX6+		1.11158	7.77716
CS10_Body_ACCCACTGTTCGTCTC-1	CS10	Body	Mes_SOX2+		1.82575	-5.21214
CS10_Body_ACCCACTGTTTCCACC-1	CS10	Body	Mes_SOX2+		-2.37146	-8.01861
CS10_Body_ACCCACTTCGTTGCCT-1	CS10	Body	Meso_TBX6+		4.75855	5.1682
CS10_Body_ACCGTAAAGCGATCCC-1	CS10	Body	Epi_CLDN6+		5.95866	-7.59787
CS10_Body_ACCGTAAAGTAACCCT-1	CS10	Body	Mes_SOX2+		3.6538	-5.50414
CS10_Body_ACCGTAACATGCAACT-1	CS10	Body	Endo		-8.31993	-0.975348
CS10_Body_ACCGTAAGTACTTGAC-1	CS10	Body	Meso_TBX6+		3.50706	7.32077
CS10_Body_ACCGTAAGTCATCGGC-1	CS10	Body	Meso_T+		-1.33332	-2.61037
CS10_Body_ACCGTAAGTCTAAACC-1	CS10	Body	Mes_SOX2+		1.19391	-4.11544
CS10_Body_ACCGTAAGTCTCCATC-1	CS10	Body	Meso_TBX6+		4.33856	8.66639
CS10_Body_ACCGTAAGTCTCTCTG-1	CS10	Body	Meso_TBX6+		3.59225	4.3303
CS10_Body_ACCGTAAGTGTTGGGA-1	CS10	Body	Meso_TBX6+		4.79314	7.9017
CS10_Body_ACCGTAAGTTTAGCTG-1	CS10	Body	Mes_SOX2+		-0.689501	-6.47915
CS10_Body_ACCGTAATCCCAAGAT-1	CS10	Body	Meso_TBX6+		4.66609	8.28415
CS10_Body_ACCGTAATCGCATGAT-1	CS10	Body	Meso_MEOX1+		-1.77457	3.05062
CS10_Body_ACCGTAATCTCAACTT-1	CS10	Body	Meso_MEOX1+		-5.09661	2.10726
CS10_Body_ACCGTAATCTTCTGGC-1	CS10	Body	Meso_MEOX1+		-1.33398	2.25676
CS10_Body_ACCTTTAAGAGTGAGA-1	CS10	Body	Mac		-14.1328	-2.75796
CS10_Body_ACCTTTAAGATACACA-1	CS10	Body	Mes_SOX2+		-1.80544	-3.58604
CS10_Body_ACCTTTAAGATGTCGG-1	CS10	Body	Endo		-8.71707	-1.90939
CS10_Body_ACCTTTAAGCGCCTTG-1	CS10	Body	Meso_MEOX1+		-2.17708	4.40468
CS10_Body_ACCTTTAAGGAATCGC-1	CS10	Body	Mac		-13.5657	-2.30943
CS10_Body_ACCTTTAAGGGTTTCT-1	CS10	Body	Meso_MEOX1+		0.140293	1.87203
CS10_Body_ACCTTTACACTCGACG-1	CS10	Body	Mes_SOX2+		-0.638825	-5.88302
CS10_Body_ACCTTTACAGCCAGAA-1	CS10	Body	Meso_MEOX1+		-2.52495	0.255235
CS10_Body_ACCTTTAGTAAGTGGC-1	CS10	Body	Epi_CLDN6+		4.14048	-8.08524
CS10_Body_ACCTTTAGTTCACGGC-1	CS10	Body	Mes_HAND1+		3.06339	0.682422
CS10_Body_ACCTTTATCCTTGACC-1	CS10	Body	Meso_TBX6+		-1.89095	5.83839
CS10_Body_ACGAGCCAGCTGAACG-1	CS10	Body	Endo		-9.39339	0.514035
CS10_Body_ACGAGCCAGGGAAACA-1	CS10	Body	Epi_CLDN6+		4.29059	-9.13744
CS10_Body_ACGAGCCAGGTGACCA-1	CS10	Body	Epi_CLDN6+		3.4198	-9.68458
CS10_Body_ACGAGCCCAAGGTGTG-1	CS10	Body	Mes_HAND1+		2.45793	1.02479
CS10_Body_ACGAGCCCAATCACAC-1	CS10	Body	Mes_SOX2+		1.78942	-3.29278
CS10_Body_ACGAGCCCACGGCCAT-1	CS10	Body	Endo		-8.89919	-2.18533
CS10_Body_ACGAGCCCAGACAGGT-1	CS10	Body	Meso_TBX6+		7.02085	7.53859
CS10_Body_ACGAGCCGTAAGTTCC-1	CS10	Body	Meso_TBX6+		2.21709	7.76823
CS10_Body_ACGAGCCGTAGCGTCC-1	CS10	Body	Meso_TBX6+		-1.9976	4.67006
CS10_Body_ACGAGCCGTGCAACTT-1	CS10	Body	Meso_MEOX1+		-0.390326	2.37062
CS10_Body_ACGAGCCGTGTTGGGA-1	CS10	Body	Meso_MEOX1+		-1.81588	1.71749
CS10_Body_ACGAGCCTCAAGAAGT-1	CS10	Body	Mes_SOX2+		4.48879	-5.25774
CS10_Body_ACGAGCCTCTCTGCTG-1	CS10	Body	Mes_SOX2+		0.356566	-7.10222
CS10_Body_ACGAGCCTCTTGTACT-1	CS10	Body	Mes_HAND1+		1.10798	0.189384
CS10_Body_ACGAGGAAGCCCAACC-1	CS10	Body	Mes_SOX2+		3.08139	-5.14996
CS10_Body_ACGAGGAAGCGTTCCG-1	CS10	Body	Meso_TBX6+		2.36275	3.59347
CS10_Body_ACGAGGAAGGCTCAGA-1	CS10	Body	Endo		-9.48975	1.17041
CS10_Body_ACGAGGAAGTCCGGTC-1	CS10	Body	Meso_T+		7.94261	2.43688
CS10_Body_ACGAGGACACAGCCCA-1	CS10	Body	Mes_HAND1+		1.3611	-0.0348894
CS10_Body_ACGAGGACACCCTATC-1	CS10	Body	Meso_TBX6+		2.28024	9.08982
CS10_Body_ACGAGGACACGCATCG-1	CS10	Body	Meso_TBX6+		4.23244	8.15062
CS10_Body_ACGAGGATCCACGCAG-1	CS10	Body	Mes_SOX2+		-0.281824	-5.69119
CS10_Body_ACGAGGATCTGTTTGT-1	CS10	Body	Mes_HAND1+		0.527681	0.657859
CS10_Body_ACGATACAGAACAATC-1	CS10	Body	Meso_TBX6+		4.23443	5.05138
CS10_Body_ACGATACAGCCCGAAA-1	CS10	Body	Mes_SOX2+		3.0014	-5.36056
CS10_Body_ACGATACAGCGTGTCC-1	CS10	Body	Mac		-13.8197	-2.52143
CS10_Body_ACGATACAGGTGTGGT-1	CS10	Body	Mac		-15.2426	-3.43225
CS10_Body_ACGATACAGTGGGATC-1	CS10	Body	Endo		-10.0035	-0.357184
CS10_Body_ACGATACCAACTGGCC-1	CS10	Body	Meso_TBX6+		0.357729	7.94523
CS10_Body_ACGATACCAAGAGTCG-1	CS10	Body	Meso_TBX6+		1.82534	9.03087
CS10_Body_ACGATACCACCATGTA-1	CS10	Body	Meso_MEOX1+		-0.717334	3.57445
CS10_Body_ACGATACCAGTCCTTC-1	CS10	Body	Meso_MEOX1+		-4.3522	2.24844
CS10_Body_ACGATACGTAATAGCA-1	CS10	Body	Meso_MEOX1+		-4.52845	1.8773
CS10_Body_ACGATACGTAGGCTGA-1	CS10	Body	Mes_HAND1+		2.09107	1.67721
CS10_Body_ACGATACGTAGTGAAT-1	CS10	Body	Meso_MEOX1+		-4.47496	1.22879
CS10_Body_ACGATACGTCAACTGT-1	CS10	Body	Meso_TBX6+		2.34321	9.1537
CS10_Body_ACGATACGTCAGGACA-1	CS10	Body	Mes_HAND1+		3.60762	1.43025
CS10_Body_ACGATACGTCTACCTC-1	CS10	Body	Meso_TBX6+		5.00898	9.12074
CS10_Body_ACGATACGTGGTCTCG-1	CS10	Body	Mes_SOX2+		-0.225341	-3.54185
CS10_Body_ACGATACTCATCGCTC-1	CS10	Body	Epi_CLDN6+		4.45591	-9.36193
CS10_Body_ACGATACTCCGAATGT-1	CS10	Body	Endo		-9.96073	0.0758405
CS10_Body_ACGATACTCTATGTGG-1	CS10	Body	Meso_MEOX1+		-1.30097	3.62926
CS10_Body_ACGATACTCTCCTATA-1	CS10	Body	Mes_SOX2+		0.537892	-3.38491
CS10_Body_ACGATGTAGAATGTGT-1	CS10	Body	Meso_TBX6+		6.46513	6.25383
CS10_Body_ACGATGTAGATGCGAC-1	CS10	Body	Epi_CLDN6+		8.60083	-7.5416
CS10_Body_ACGATGTAGTTGAGAT-1	CS10	Body	Meso_TBX6+		2.28809	8.95463
CS10_Body_ACGATGTAGTTGAGTA-1	CS10	Body	Meso_MEOX1+		-4.72196	2.3237
CS10_Body_ACGATGTCAAACAACA-1	CS10	Body	Mes_SOX2+		3.8858	-5.39876
CS10_Body_ACGATGTCACCAGTTA-1	CS10	Body	Meso_TBX6+		1.81202	10.5034
CS10_Body_ACGATGTCATACTCTT-1	CS10	Body	Meso_TBX6+		-1.74872	4.92281
CS10_Body_ACGATGTCATGATCCA-1	CS10	Body	Meso_MEOX1+		-0.682886	2.72656
CS10_Body_ACGATGTGTACACCGC-1	CS10	Body	Mac		-14.2022	-2.95563
CS10_Body_ACGATGTGTCAGAAGC-1	CS10	Body	Meso_TBX6+		3.64198	10.2415
CS10_Body_ACGATGTGTGCATCTA-1	CS10	Body	Mes_HAND1+		8.72916	-1.287
CS10_Body_ACGATGTGTGGGTATG-1	CS10	Body	Meso_TBX6+		6.02256	9.84912
CS10_Body_ACGATGTGTGTGCCTG-1	CS10	Body	Meso_TBX6+		4.04465	9.43277
CS10_Body_ACGATGTGTGTTCGAT-1	CS10	Body	Mes_SOX2+		3.52585	-5.38978
CS10_Body_ACGATGTTCCTCGCAT-1	CS10	Body	Meso_TBX6+		3.80401	10.0269
CS10_Body_ACGATGTTCGCCTGAG-1	CS10	Body	Meso_MEOX1+		-0.815493	1.66816
CS10_Body_ACGATGTTCGGAGCAA-1	CS10	Body	Endo		-7.8297	0.771379
CS10_Body_ACGATGTTCTACCAGA-1	CS10	Body	Mes_HAND1+		3.00585	-2.36217
CS10_Body_ACGATGTTCTTTAGTC-1	CS10	Body	Mes_HAND1+		2.76039	1.89906
CS10_Body_ACGCAGCAGCTCCCAG-1	CS10	Body	Mes_SOX2+		4.90916	-5.01039
CS10_Body_ACGCAGCCAAATTGCC-1	CS10	Body	Meso_TBX6+		1.74945	6.49496
CS10_Body_ACGCAGCCAATCGGTT-1	CS10	Body	Meso_TBX6+		2.5777	5.01753
CS10_Body_ACGCAGCCATAGTAAG-1	CS10	Body	Mac		-14.8044	-4.13803
CS10_Body_ACGCAGCGTCGCGAAA-1	CS10	Body	Epi_CLDN6+		4.55633	-7.6013
CS10_Body_ACGCAGCGTTGGTGGA-1	CS10	Body	Mes_SOX2+		0.331427	-4.72814
CS10_Body_ACGCAGCTCAACGAAA-1	CS10	Body	Mes_SOX2+		1.09232	-5.75595
CS10_Body_ACGCAGCTCAGCATGT-1	CS10	Body	Meso_TBX6+		3.90798	5.32073
CS10_Body_ACGCAGCTCATTGCGA-1	CS10	Body	Endo		-10.3716	-0.830094
CS10_Body_ACGCCAGAGACCTTTG-1	CS10	Body	Meso_MEOX1+		-4.9541	2.36136
CS10_Body_ACGCCAGAGCAGCGTA-1	CS10	Body	Mes_HAND1+		1.33363	0.507883
CS10_Body_ACGCCAGCAGCTGGCT-1	CS10	Body	Meso_TBX6+		5.631	9.1768
CS10_Body_ACGCCAGGTACCTACA-1	CS10	Body	Meso_T+		6.8647	2.79243
CS10_Body_ACGCCAGGTCTTCAAG-1	CS10	Body	Mes_SOX2+		0.707929	-3.30999
CS10_Body_ACGCCAGGTCTTGCGG-1	CS10	Body	Mes_SOX2+		0.732981	-5.00832
CS10_Body_ACGCCAGGTGTGACGA-1	CS10	Body	Mes_SOX2+		1.00319	-5.29575
CS10_Body_ACGCCAGTCAATCTCT-1	CS10	Body	Epi_CLDN6+		10.0004	-7.25665
CS10_Body_ACGCCAGTCCGTCAAA-1	CS10	Body	Mes_SOX2+		-2.55776	-7.14929
CS10_Body_ACGCCAGTCTTGTATC-1	CS10	Body	Epi_CLDN6+		5.15076	-10.2613
CS10_Body_ACGCCGAAGACCCACC-1	CS10	Body	Mes_SOX2+		4.21818	-5.28111
CS10_Body_ACGCCGAAGATATGCA-1	CS10	Body	Meso_TBX6+		-0.7576	4.76549
CS10_Body_ACGCCGAAGCAACGGT-1	CS10	Body	Mes_SOX2+		-0.429934	-4.57323
CS10_Body_ACGCCGAAGCCCGAAA-1	CS10	Body	Epi_CLDN6+		3.38229	-9.86825
CS10_Body_ACGCCGAAGGCATGGT-1	CS10	Body	Endo		-8.12364	-0.75699
CS10_Body_ACGCCGAAGTACGACG-1	CS10	Body	Meso_TBX6+		1.42615	4.28113
CS10_Body_ACGCCGAAGTACGCGA-1	CS10	Body	Meso_MEOX1+		-4.00443	1.97454
CS10_Body_ACGCCGACACATTAGC-1	CS10	Body	Mes_SOX2+		-1.63912	-6.53456
CS10_Body_ACGCCGACACGAGGTA-1	CS10	Body	Meso_TBX6+		3.47324	7.14292
CS10_Body_ACGCCGACACTCTGTC-1	CS10	Body	Meso_MEOX1+		-0.979398	3.16467
CS10_Body_ACGCCGACAGTCGATT-1	CS10	Body	Endo		-8.79975	1.47448
CS10_Body_ACGCCGACATCACGAT-1	CS10	Body	Hema		-8.96193	3.4242
CS10_Body_ACGCCGAGTACAGTTC-1	CS10	Body	Meso_TBX6+		2.8613	10.4975
CS10_Body_ACGCCGAGTATGCTTG-1	CS10	Body	Mes_HAND1+		1.36991	0.228854
CS10_Body_ACGCCGAGTCACTGGC-1	CS10	Body	Mes_HAND1+		3.02529	-1.81043
CS10_Body_ACGCCGATCCAACCAA-1	CS10	Body	Mes_SOX2+		-0.953586	-1.7943
CS10_Body_ACGGAGAAGGTAGCTG-1	CS10	Body	Meso_MEOX1+		-2.04225	1.58377
CS10_Body_ACGGAGACAACTGGCC-1	CS10	Body	Meso_TBX6+		-0.617101	6.29867
CS10_Body_ACGGAGACAGGGCATA-1	CS10	Body	Mes_HAND1+		3.27776	-1.72359
CS10_Body_ACGGAGACAGTTCCCT-1	CS10	Body	Mes_SOX2+		2.81314	-5.35592
CS10_Body_ACGGAGACATTTGCTT-1	CS10	Body	Epi_CLDN6+		5.36198	-9.53161
CS10_Body_ACGGAGAGTCTGATCA-1	CS10	Body	Mes_HAND1+		3.01121	-1.03242
CS10_Body_ACGGAGAGTGTCAATC-1	CS10	Body	Mes_SOX2+		0.283984	-5.66762
CS10_Body_ACGGAGATCACCAGGC-1	CS10	Body	Meso_T+		7.75807	3.50294
CS10_Body_ACGGAGATCACGGTTA-1	CS10	Body	Meso_TBX6+		5.9514	8.21843
CS10_Body_ACGGAGATCACTATTC-1	CS10	Body	Meso_TBX6+		1.39442	7.93262
CS10_Body_ACGGAGATCCCGACTT-1	CS10	Body	Meso_TBX6+		6.5062	8.39804
CS10_Body_ACGGAGATCTTGCATT-1	CS10	Body	Mes_SOX2+		-0.45462	-5.70712
CS10_Body_ACGGCCAAGAGTCGGT-1	CS10	Body	Mes_SOX2+		0.598385	-4.79912
CS10_Body_ACGGCCAAGCGATGAC-1	CS10	Body	Endo		-9.18709	0.970869
CS10_Body_ACGGCCAAGCTAACAA-1	CS10	Body	Meso_TBX6+		5.96242	9.06927
CS10_Body_ACGGCCAAGGACTGGT-1	CS10	Body	Meso_MEOX1+		-1.66127	0.640246
CS10_Body_ACGGCCAAGTCGAGTG-1	CS10	Body	Mes_SOX2+		1.98379	-5.5677
CS10_Body_ACGGCCACACTCGACG-1	CS10	Body	Meso_MEOX1+		-3.26793	0.639819
CS10_Body_ACGGCCACAGGCAGTA-1	CS10	Body	Mes_SOX2+		0.499795	-5.6727
CS10_Body_ACGGCCAGTAGCTTGT-1	CS10	Body	Mes_SOX2+		2.3749	-5.20411
CS10_Body_ACGGCCAGTATGAATG-1	CS10	Body	Mes_SOX2+		3.3846	-4.57715
CS10_Body_ACGGCCAGTCAAAGCG-1	CS10	Body	Meso_MEOX1+		-1.57225	1.1429
CS10_Body_ACGGCCAGTGTGAAAT-1	CS10	Body	Endo		-9.15858	-1.51702
CS10_Body_ACGGCCATCCATGCTC-1	CS10	Body	Meso_TBX6+		-0.719784	5.94116
CS10_Body_ACGGGCTAGGCTACGA-1	CS10	Body	Meso_TBX6+		-0.134934	8.03056
CS10_Body_ACGGGCTAGGCTCAGA-1	CS10	Body	Mes_HAND1+		3.70655	0.750663
CS10_Body_ACGGGCTAGTGGGTTG-1	CS10	Body	Mes_SOX2+		1.02174	-5.97491
CS10_Body_ACGGGCTCACCAACCG-1	CS10	Body	Mes_HAND1+		7.82527	-1.09296
CS10_Body_ACGGGCTGTCGACTAT-1	CS10	Body	Meso_TBX6+		6.26828	8.67329
CS10_Body_ACGGGCTGTTCACCTC-1	CS10	Body	Mes_SOX2+		4.55485	-5.31718
CS10_Body_ACGGGCTGTTCGAATC-1	CS10	Body	Meso_TBX6+		2.75324	6.8009
CS10_Body_ACGGGCTGTTGGACCC-1	CS10	Body	Mes_SOX2+		3.32961	-4.00663
CS10_Body_ACGGGCTTCAAAGACA-1	CS10	Body	Endo		-11.6702	-1.87111
CS10_Body_ACGGGCTTCACGATGT-1	CS10	Body	Meso_TBX6+		2.13662	5.8528
CS10_Body_ACGGGCTTCATGTCCC-1	CS10	Body	Meso_MEOX1+		-2.4843	2.80455
CS10_Body_ACGGGCTTCGGGAGTA-1	CS10	Body	Mes_HAND1+		5.30072	0.40786
CS10_Body_ACGGGTCAGATGTGTA-1	CS10	Body	Meso_TBX6+		5.34584	5.86804
CS10_Body_ACGGGTCAGCCAGTTT-1	CS10	Body	Meso_TBX6+		1.36801	7.84336
CS10_Body_ACGGGTCAGCTAACTC-1	CS10	Body	Meso_TBX6+		-1.41674	7.31384
CS10_Body_ACGGGTCCAACTGCGC-1	CS10	Body	Mes_SOX2+		0.347062	-5.12506
CS10_Body_ACGGGTCCAAGGTGTG-1	CS10	Body	Mes_SOX2+		0.346774	-6.21888
CS10_Body_ACGGGTCCACACTGCG-1	CS10	Body	Meso_TBX6+		0.367551	8.56696
CS10_Body_ACGGGTCCACGTGAGA-1	CS10	Body	Mes_SOX2+		1.0224	-5.74964
CS10_Body_ACGGGTCCACTTCGAA-1	CS10	Body	Meso_TBX6+		3.23019	3.67532
CS10_Body_ACGGGTCCAGATGGCA-1	CS10	Body	Meso_TBX6+		3.85229	9.98159
CS10_Body_ACGGGTCCAGCTGCAC-1	CS10	Body	Meso_TBX6+		1.04797	6.73853
CS10_Body_ACGGGTCCATGTTGAC-1	CS10	Body	Meso_TBX6+		6.28658	8.86513
CS10_Body_ACGGGTCGTACTCGCG-1	CS10	Body	Mac		-14.6548	-4.01281
CS10_Body_ACGGGTCGTCGCGAAA-1	CS10	Body	Meso_TBX6+		6.99401	6.25924
CS10_Body_ACGGGTCGTCGCTTTC-1	CS10	Body	Meso_TBX6+		-1.59478	7.88373
CS10_Body_ACGGGTCGTGAACCTT-1	CS10	Body	Mes_SOX2+		-0.988319	-3.95889
CS10_Body_ACGGGTCTCTACTATC-1	CS10	Body	Hema		-8.79123	3.03374
CS10_Body_ACGGGTCTCTCAAGTG-1	CS10	Body	Meso_MEOX1+		-1.17738	2.63721
CS10_Body_ACGTCAAAGCCTATGT-1	CS10	Body	Meso_TBX6+		3.32312	8.40029
CS10_Body_ACGTCAAAGGGCTTCC-1	CS10	Body	Mes_SOX2+		1.01341	-4.22514
CS10_Body_ACGTCAAAGGGTGTGT-1	CS10	Body	Meso_TBX6+		3.61743	7.57981
CS10_Body_ACGTCAAAGTTGCAGG-1	CS10	Body	Mes_SOX2+		1.37149	-4.89869
CS10_Body_ACGTCAACAATGGAGC-1	CS10	Body	Meso_TBX6+		4.24262	10.0118
CS10_Body_ACGTCAACATCGGGTC-1	CS10	Body	Meso_TBX6+		2.5384	4.27456
CS10_Body_ACGTCAACATTACCTT-1	CS10	Body	Endo		-9.22487	1.13541
CS10_Body_ACGTCAAGTTTGACTG-1	CS10	Body	Epi_CLDN6+		8.88658	-7.86264
CS10_Body_ACGTCAATCCTCCTAG-1	CS10	Body	Meso_TBX6+		5.42785	7.82404
CS10_Body_ACTATCTAGCAGACTG-1	CS10	Body	Meso_TBX6+		3.57208	10.7408
CS10_Body_ACTATCTAGGTGCAAC-1	CS10	Body	Meso_TBX6+		5.42453	7.17209
CS10_Body_ACTATCTAGTGGGCTA-1	CS10	Body	Meso_TBX6+		6.15244	9.0115
CS10_Body_ACTATCTAGTGGTAAT-1	CS10	Body	Meso_MEOX1+		-0.878259	3.01368
CS10_Body_ACTATCTCACGCGAAA-1	CS10	Body	Meso_TBX6+		3.19761	7.43726
CS10_Body_ACTATCTCACGGTAAG-1	CS10	Body	Mes_SOX2+		2.93739	-5.07635
CS10_Body_ACTATCTCAGGTTTCA-1	CS10	Body	Meso_TBX6+		1.69164	4.39491
CS10_Body_ACTATCTGTAAGTAGT-1	CS10	Body	Mes_SOX2+		5.16347	-4.98144
CS10_Body_ACTATCTGTCCAGTAT-1	CS10	Body	Meso_TBX6+		4.52528	8.23731
CS10_Body_ACTATCTGTGAGTGAC-1	CS10	Body	Meso_MEOX1+		-0.733575	2.09302
CS10_Body_ACTATCTGTGGTCCGT-1	CS10	Body	Meso_TBX6+		-1.70604	7.36187
CS10_Body_ACTATCTGTTACGTCA-1	CS10	Body	Meso_TBX6+		5.87645	7.53894
CS10_Body_ACTATCTGTTCCACAA-1	CS10	Body	Endo		-10.0881	-1.15329
CS10_Body_ACTATCTGTTTAGGAA-1	CS10	Body	Mes_SOX2+		1.80596	-5.40562
CS10_Body_ACTATCTTCATTATCC-1	CS10	Body	Meso_TBX6+		-0.397602	5.11805
CS10_Body_ACTATCTTCCTTGACC-1	CS10	Body	Meso_TBX6+		-1.5527	6.91838
CS10_Body_ACTATCTTCGGCATCG-1	CS10	Body	Meso_TBX6+		-1.68158	6.56527
CS10_Body_ACTATCTTCTCGATGA-1	CS10	Body	Mes_SOX2+		-0.579872	-6.29252
CS10_Body_ACTATCTTCTGCGTAA-1	CS10	Body	Mes_SOX2+		0.262908	-4.88946
CS10_Body_ACTATCTTCTTCCTTC-1	CS10	Body	Meso_MEOX1+		-4.05296	1.34517
CS10_Body_ACTATCTTCTTGCCGT-1	CS10	Body	Meso_TBX6+		2.77477	8.29012
CS10_Body_ACTGAACAGAAGGGTA-1	CS10	Body	Meso_MEOX1+		-2.80675	1.70588
CS10_Body_ACTGAACAGCCACGTC-1	CS10	Body	Epi_CLDN6+		4.65748	-8.37157
CS10_Body_ACTGAACAGCGCCTTG-1	CS10	Body	Meso_TBX6+		-0.254765	4.26373
CS10_Body_ACTGAACAGCTAGTTC-1	CS10	Body	Meso_TBX6+		2.0019	10.642
CS10_Body_ACTGAACAGGCCCTCA-1	CS10	Body	Meso_TBX6+		2.09184	4.89123
CS10_Body_ACTGAACCAATGTAAG-1	CS10	Body	Endo		-10.0813	-1.05989
CS10_Body_ACTGAACCACTGTGTA-1	CS10	Body	Mes_SOX2+		-1.02387	-6.31014
CS10_Body_ACTGAACCAGACTCGC-1	CS10	Body	Mes_SOX2+		-3.20331	-7.79869
CS10_Body_ACTGAACCAGTGACAG-1	CS10	Body	Epi_CLDN6+		4.34349	-8.81288
CS10_Body_ACTGAACCATAGTAAG-1	CS10	Body	Endo		-9.87208	-1.62816
CS10_Body_ACTGAACGTAACGCGA-1	CS10	Body	Meso_MEOX1+		-2.4149	0.973044
CS10_Body_ACTGAACGTATAGGGC-1	CS10	Body	Mes_HAND1+		4.27684	2.86087
CS10_Body_ACTGAACGTCCGCTGA-1	CS10	Body	Meso_MEOX1+		-1.2893	0.966689
CS10_Body_ACTGAACGTCTTGATG-1	CS10	Body	Endo		-8.68411	1.36544
CS10_Body_ACTGAACGTTCCGTCT-1	CS10	Body	Epi_CLDN6+		6.6389	-7.57357
CS10_Body_ACTGAACTCACGATGT-1	CS10	Body	Mes_SOX2+		0.722991	-3.67647
CS10_Body_ACTGAACTCACTTACT-1	CS10	Body	Meso_TBX6+		2.73851	6.85816
CS10_Body_ACTGAACTCAGCAACT-1	CS10	Body	Meso_TBX6+		0.207225	9.37093
CS10_Body_ACTGAACTCCACTGGG-1	CS10	Body	Mes_HAND1+		4.45864	-0.0548108
CS10_Body_ACTGAACTCCCTAACC-1	CS10	Body	Endo		-9.92654	-1.28302
CS10_Body_ACTGAACTCCTCATTA-1	CS10	Body	Meso_TBX6+		0.0790519	7.07832
CS10_Body_ACTGAACTCGCCTGTT-1	CS10	Body	Meso_TBX6+		0.85246	9.79045
CS10_Body_ACTGAGTAGACAATAC-1	CS10	Body	Mes_HAND1+		4.43846	3.07087
CS10_Body_ACTGAGTAGATCCCGC-1	CS10	Body	Meso_TBX6+		3.56413	8.93875
CS10_Body_ACTGAGTAGATGTAAC-1	CS10	Body	Endo		-9.12487	0.393405
CS10_Body_ACTGAGTAGCCGTCGT-1	CS10	Body	Mes_SOX2+		4.83839	-4.44232
CS10_Body_ACTGAGTAGCTAGTCT-1	CS10	Body	Endo		-8.44599	-1.83734
CS10_Body_ACTGAGTCACGGATAG-1	CS10	Body	Meso_MEOX1+		-0.907831	2.48632
CS10_Body_ACTGAGTCAGTAACGG-1	CS10	Body	Meso_TBX6+		4.57449	10.3186
CS10_Body_ACTGAGTCATCACGAT-1	CS10	Body	Meso_TBX6+		6.55019	8.05739
CS10_Body_ACTGAGTCATTAGCCA-1	CS10	Body	Hema		-8.61778	2.86487
CS10_Body_ACTGAGTGTAATTGGA-1	CS10	Body	Meso_TBX6+		2.37288	9.29753
CS10_Body_ACTGAGTGTACCGGCT-1	CS10	Body	Meso_TBX6+		5.33629	8.0673
CS10_Body_ACTGAGTGTGCGGTAA-1	CS10	Body	Mac		-13.4726	-2.1891
CS10_Body_ACTGAGTGTTGATTCG-1	CS10	Body	Meso_TBX6+		3.21565	6.02638
CS10_Body_ACTGAGTGTTTGACAC-1	CS10	Body	Meso_MEOX1+		-4.1621	1.67298
CS10_Body_ACTGAGTTCACCACCT-1	CS10	Body	Meso_TBX6+		5.57953	6.31664
CS10_Body_ACTGAGTTCCCGGATG-1	CS10	Body	Meso_MEOX1+		-1.8183	0.913871
CS10_Body_ACTGAGTTCTAGCACA-1	CS10	Body	Mes_SOX2+		-0.273248	-4.58116
CS10_Body_ACTGAGTTCTGCGACG-1	CS10	Body	Mes_HAND1+		2.79172	-2.38293
CS10_Body_ACTGATGAGGCTCTTA-1	CS10	Body	Meso_T+		8.34081	2.01077
CS10_Body_ACTGATGAGTGCGATG-1	CS10	Body	Myocyte		-9.57871	-7.21167
CS10_Body_ACTGATGCACCAGGTC-1	CS10	Body	Meso_MEOX1+		-2.07153	2.24356
CS10_Body_ACTGATGCACGCGAAA-1	CS10	Body	Meso_TBX6+		-1.30426	6.15866
CS10_Body_ACTGATGCACGTAAGG-1	CS10	Body	Mes_SOX2+		2.00558	-3.87387
CS10_Body_ACTGATGCACTCAGGC-1	CS10	Body	Meso_TBX6+		4.5546	7.33978
CS10_Body_ACTGATGCAGACGCAA-1	CS10	Body	Mes_SOX2+		3.4743	-3.86468
CS10_Body_ACTGATGGTGCATCTA-1	CS10	Body	Mes_SOX2+		4.05073	-4.47961
CS10_Body_ACTGATGGTTCAGACT-1	CS10	Body	Mes_SOX2+		-0.980168	-5.89704
CS10_Body_ACTGCTCAGAAGGCCT-1	CS10	Body	Meso_MEOX1+		-1.25221	1.90577
CS10_Body_ACTGCTCAGAATAGGG-1	CS10	Body	Meso_MEOX1+		-2.30085	2.3507
CS10_Body_ACTGCTCAGAGTGAGA-1	CS10	Body	Meso_TBX6+		1.65035	4.15038
CS10_Body_ACTGCTCCAACGATCT-1	CS10	Body	Meso_MEOX1+		-1.82645	3.76908
CS10_Body_ACTGCTCCACCCAGTG-1	CS10	Body	Endo		-11.121	-1.16687
CS10_Body_ACTGCTCCACGAAGCA-1	CS10	Body	Meso_TBX6+		3.43494	4.9317
CS10_Body_ACTGCTCCACGGATAG-1	CS10	Body	Hema		-8.70887	2.30149
CS10_Body_ACTGCTCCACTCGACG-1	CS10	Body	Meso_T+		7.63092	2.45803
CS10_Body_ACTGCTCCAGGGTACA-1	CS10	Body	Mes_SOX2+		3.39563	-5.11448
CS10_Body_ACTGCTCCAGTATCTG-1	CS10	Body	Mes_SOX2+		-1.28641	-4.95468
CS10_Body_ACTGCTCCATTAACCG-1	CS10	Body	Epi_CLDN6+		5.67065	-9.22228
CS10_Body_ACTGCTCCATTCTTAC-1	CS10	Body	Mes_SOX2+		0.345563	-5.47498
CS10_Body_ACTGCTCGTAATCACC-1	CS10	Body	Mes_SOX2+		1.13318	-5.58953
CS10_Body_ACTGCTCGTCGCGGTT-1	CS10	Body	Meso_TBX6+		-1.20508	6.04407
CS10_Body_ACTGCTCGTGTGGTTT-1	CS10	Body	Mes_SOX2+		0.190819	-7.58469
CS10_Body_ACTGCTCTCACGATGT-1	CS10	Body	Mes_HAND1+		5.5063	-1.74239
CS10_Body_ACTGCTCTCCACGAAT-1	CS10	Body	Epi_CLDN6+		9.44447	-7.32945
CS10_Body_ACTGCTCTCCACTCCA-1	CS10	Body	Epi_CLDN6+		9.7978	-7.26797
CS10_Body_ACTGCTCTCCGGCACA-1	CS10	Body	Meso_TBX6+		4.61665	9.21446
CS10_Body_ACTGCTCTCTAAGCCA-1	CS10	Body	Mes_HAND1+		5.75246	-1.34439
CS10_Body_ACTGTCCAGAACAATC-1	CS10	Body	Mes_HAND1+		7.57939	-0.150341
CS10_Body_ACTGTCCAGAACTCGG-1	CS10	Body	Meso_TBX6+		6.22576	8.96708
CS10_Body_ACTGTCCAGGTTACCT-1	CS10	Body	Mes_SOX2+		1.17157	-4.8266
CS10_Body_ACTGTCCCAATCCAAC-1	CS10	Body	Meso_MEOX1+		-2.82208	-0.0323113
CS10_Body_ACTGTCCCAATGGATA-1	CS10	Body	Meso_TBX6+		4.65854	7.07597
CS10_Body_ACTGTCCCACGACGAA-1	CS10	Body	Mes_SOX2+		5.36935	-4.50956
CS10_Body_ACTGTCCCATTGAGCT-1	CS10	Body	Endo		-10.5263	-0.613795
CS10_Body_ACTGTCCCATTGGGCC-1	CS10	Body	Meso_TBX6+		0.286455	6.58797
CS10_Body_ACTGTCCCATTTCAGG-1	CS10	Body	Endo		-8.36713	-1.75821
CS10_Body_ACTGTCCGTACCGAGA-1	CS10	Body	Mes_SOX2+		-0.44628	-5.59602
CS10_Body_ACTGTCCGTAGCTTGT-1	CS10	Body	Mes_SOX2+		5.43981	-4.33757
CS10_Body_ACTGTCCGTTAAGATG-1	CS10	Body	Hema		-8.0709	7.57199
CS10_Body_ACTGTCCGTTGTACAC-1	CS10	Body	Meso_MEOX1+		-0.777602	4.45085
CS10_Body_ACTGTCCGTTTAAGCC-1	CS10	Body	Mes_SOX2+		2.60113	-5.17226
CS10_Body_ACTGTCCGTTTGGCGC-1	CS10	Body	Meso_TBX6+		6.29364	8.26789
CS10_Body_ACTTACTAGCGTAGTG-1	CS10	Body	Endo		-10.2351	0.595303
CS10_Body_ACTTACTCAGCTGTAT-1	CS10	Body	Meso_TBX6+		5.74568	7.6548
CS10_Body_ACTTACTCAGTCAGCC-1	CS10	Body	Meso_T+		7.18597	4.22332
CS10_Body_ACTTACTGTAGCCTAT-1	CS10	Body	Meso_TBX6+		5.02788	7.66306
CS10_Body_ACTTACTGTTCACCTC-1	CS10	Body	Meso_MEOX1+		-0.276343	3.31501
CS10_Body_ACTTACTGTTGGACCC-1	CS10	Body	Mes_HAND1+		8.24436	-1.55581
CS10_Body_ACTTACTTCACTGGGC-1	CS10	Body	Hema		-8.63499	2.78314
CS10_Body_ACTTGTTAGAGAGCTC-1	CS10	Body	Meso_TBX6+		1.74775	6.96927
CS10_Body_ACTTGTTAGCTTTGGT-1	CS10	Body	Epi_CLDN6+		3.21522	-9.9991
CS10_Body_ACTTGTTAGGCTCAGA-1	CS10	Body	Mac		-14.8174	-3.99492
CS10_Body_ACTTGTTCAAGTTAAG-1	CS10	Body	Meso_TBX6+		1.36145	9.26173
CS10_Body_ACTTGTTCAATACGCT-1	CS10	Body	Epi_CLDN6+		5.64455	-9.71475
CS10_Body_ACTTGTTCAGGAATCG-1	CS10	Body	Meso_TBX6+		3.9113	10.0236
CS10_Body_ACTTGTTGTCGCATCG-1	CS10	Body	Meso_TBX6+		-1.46848	4.59896
CS10_Body_ACTTGTTGTCGTGGCT-1	CS10	Body	Meso_MEOX1+		-1.78282	1.1579
CS10_Body_ACTTGTTTCATCGATG-1	CS10	Body	Meso_TBX6+		4.24558	9.17128
CS10_Body_ACTTGTTTCCGTCATC-1	CS10	Body	Mes_SOX2+		-0.256228	-3.77217
CS10_Body_ACTTGTTTCGAGAGCA-1	CS10	Body	Meso_TBX6+		4.70078	10.8488
CS10_Body_ACTTGTTTCTTCGAGA-1	CS10	Body	Meso_TBX6+		4.71527	9.04436
CS10_Body_ACTTGTTTCTTGTCAT-1	CS10	Body	Meso_TBX6+		-1.05562	8.65174
CS10_Body_ACTTTCAAGATGGCGT-1	CS10	Body	Meso_MEOX1+		-0.95127	2.50462
CS10_Body_ACTTTCACAAGCTGGA-1	CS10	Body	PGC_like		12.2919	0.931082
CS10_Body_ACTTTCACAAGTTAAG-1	CS10	Body	Meso_MEOX1+		-1.02483	0.937875
CS10_Body_ACTTTCACAGACGCCT-1	CS10	Body	Meso_TBX6+		1.39355	4.05254
CS10_Body_ACTTTCACAGGCAGTA-1	CS10	Body	Meso_TBX6+		5.25428	9.48253
CS10_Body_ACTTTCACAGGGAGAG-1	CS10	Body	Meso_TBX6+		4.68592	8.22538
CS10_Body_ACTTTCACAGTATAAG-1	CS10	Body	Meso_TBX6+		-0.329829	5.6837
CS10_Body_ACTTTCACATATACGC-1	CS10	Body	Meso_TBX6+		5.54174	9.1546
CS10_Body_ACTTTCAGTAATCACC-1	CS10	Body	Mes_SOX2+		-0.541843	-4.31942
CS10_Body_ACTTTCAGTCACCTAA-1	CS10	Body	Mes_SOX2+		4.62528	-5.02248
CS10_Body_ACTTTCAGTCTAGTGT-1	CS10	Body	Meso_TBX6+		1.33083	5.95386
CS10_Body_ACTTTCAGTGACTACT-1	CS10	Body	Meso_TBX6+		1.62914	8.5923
CS10_Body_ACTTTCAGTGCAACTT-1	CS10	Body	Endo		-7.97014	0.877616
CS10_Body_ACTTTCAGTTCCTCCA-1	CS10	Body	Mes_SOX2+		-2.77767	-7.39028
CS10_Body_ACTTTCAGTTGCGCAC-1	CS10	Body	Mes_SOX2+		0.24654	-3.61393
CS10_Body_ACTTTCATCAACGAAA-1	CS10	Body	Meso_MEOX1+		-2.02418	0.0722253
CS10_Body_ACTTTCATCACATACG-1	CS10	Body	Meso_MEOX1+		-2.89743	3.10017
CS10_Body_ACTTTCATCTGCCAGG-1	CS10	Body	Mes_SOX2+		0.0531721	-4.97081
CS10_Body_AGAATAGCAAAGCGGT-1	CS10	Body	Meso_TBX6+		3.33069	8.74765
CS10_Body_AGAATAGCAGGAACGT-1	CS10	Body	Mes_SOX2+		-0.0520837	-5.22741
CS10_Body_AGAATAGCATAGAAAC-1	CS10	Body	Meso_TBX6+		2.37242	9.84538
CS10_Body_AGAATAGGTACTTAGC-1	CS10	Body	Meso_TBX6+		3.65682	4.72886
CS10_Body_AGAATAGGTACTTGAC-1	CS10	Body	Meso_TBX6+		1.82078	4.50141
CS10_Body_AGAATAGGTTTGCATG-1	CS10	Body	Hema		-8.60601	3.02617
CS10_Body_AGAATAGTCCACGAAT-1	CS10	Body	Meso_MEOX1+		-0.256982	1.91223
CS10_Body_AGAATAGTCGGACAAG-1	CS10	Body	Mes_SOX2+		1.13454	-4.09214
CS10_Body_AGACGTTAGCCCAGCT-1	CS10	Body	Meso_TBX6+		-0.378295	7.81197
CS10_Body_AGACGTTAGTGTACTC-1	CS10	Body	Meso_TBX6+		6.53586	8.59072
CS10_Body_AGACGTTCAAACTGCT-1	CS10	Body	Meso_TBX6+		4.79692	9.50491
CS10_Body_AGACGTTCACCACCAG-1	CS10	Body	Mes_SOX2+		-1.05817	-6.15023
CS10_Body_AGACGTTCACTGCCAG-1	CS10	Body	Meso_TBX6+		6.27575	6.34697
CS10_Body_AGACGTTCAGCAGTTT-1	CS10	Body	Meso_TBX6+		2.69776	8.31517
CS10_Body_AGACGTTCAGGAATCG-1	CS10	Body	Mes_SOX2+		-3.68872	-6.8612
CS10_Body_AGACGTTCAGGGTACA-1	CS10	Body	Hema		-7.38095	4.38045
CS10_Body_AGACGTTGTATAGTAG-1	CS10	Body	Meso_TBX6+		-0.15842	5.36089
CS10_Body_AGACGTTGTCAGAGGT-1	CS10	Body	Mes_SOX2+		-0.222649	-5.83924
CS10_Body_AGACGTTGTCTAGTCA-1	CS10	Body	Hema		-9.21446	3.22016
CS10_Body_AGACGTTGTTAAGATG-1	CS10	Body	Hema		-9.20044	3.03818
CS10_Body_AGACGTTTCTGAGTGT-1	CS10	Body	Meso_TBX6+		4.14402	6.18379
CS10_Body_AGACGTTTCTGCTTGC-1	CS10	Body	Meso_TBX6+		6.25741	8.06929
CS10_Body_AGAGCGAAGACCACGA-1	CS10	Body	Endo		-8.40027	-1.64869
CS10_Body_AGAGCGAAGGGATGGG-1	CS10	Body	Meso_TBX6+		2.97813	7.7325
CS10_Body_AGAGCGAAGTACGTTC-1	CS10	Body	Meso_TBX6+		3.95473	10.3749
CS10_Body_AGAGCGAAGTGCAAGC-1	CS10	Body	Meso_TBX6+		1.38298	8.00341
CS10_Body_AGAGCGACACGAGAGT-1	CS10	Body	Meso_MEOX1+		-0.892213	0.265861
CS10_Body_AGAGCGACAGCGTCCA-1	CS10	Body	Meso_TBX6+		2.95254	4.22543
CS10_Body_AGAGCGACATGTAAGA-1	CS10	Body	Hema		-7.86523	8.36334
CS10_Body_AGAGCGACATGTTGAC-1	CS10	Body	Meso_MEOX1+		-5.00866	2.23063
CS10_Body_AGAGCGAGTACGAAAT-1	CS10	Body	Epi_CLDN6+		5.38947	-9.37346
CS10_Body_AGAGCGAGTCAGCTAT-1	CS10	Body	Epi_CLDN6+		3.98959	-8.65446
CS10_Body_AGAGCGAGTTACCAGT-1	CS10	Body	Meso_TBX6+		1.5631	10.3529
CS10_Body_AGAGCTTAGATGGGTC-1	CS10	Body	Mes_SOX2+		3.03629	-4.4345
CS10_Body_AGAGCTTAGGCTATCT-1	CS10	Body	Meso_MEOX1+		-1.32393	2.04782
CS10_Body_AGAGCTTAGGTAGCTG-1	CS10	Body	Meso_TBX6+		5.19984	7.84722
CS10_Body_AGAGCTTAGTATCGAA-1	CS10	Body	Meso_MEOX1+		-0.560338	2.67744
CS10_Body_AGAGCTTCAAACCTAC-1	CS10	Body	Meso_TBX6+		0.978689	6.34661
CS10_Body_AGAGCTTCAAAGGCGT-1	CS10	Body	Mes_SOX2+		-0.0345059	-5.81912
CS10_Body_AGAGCTTCATGTAAGA-1	CS10	Body	Mes_HAND1+		2.41056	2.09314
CS10_Body_AGAGCTTGTAGCGTCC-1	CS10	Body	Meso_TBX6+		-1.75953	5.29604
CS10_Body_AGAGCTTGTCATCGGC-1	CS10	Body	Meso_TBX6+		5.57172	7.09901
CS10_Body_AGAGCTTGTCGAAAGC-1	CS10	Body	Epi_CLDN6+		5.7745	-7.57728
CS10_Body_AGAGCTTGTCGAATCT-1	CS10	Body	Mes_SOX2+		-0.293417	-4.12121
CS10_Body_AGAGCTTGTTGTGGCC-1	CS10	Body	Mes_SOX2+		3.94909	-5.16487
CS10_Body_AGAGCTTTCTAACTCT-1	CS10	Body	Epi_CLDN6+		3.81116	-7.0983
CS10_Body_AGAGCTTTCTGCGTAA-1	CS10	Body	Meso_TBX6+		4.93896	8.46534
CS10_Body_AGAGTGGAGCGTCAAG-1	CS10	Body	Meso_MEOX1+		-1.73304	1.18076
CS10_Body_AGAGTGGAGCTAGTCT-1	CS10	Body	Meso_TBX6+		2.89416	7.55097
CS10_Body_AGAGTGGCAAGGTTTC-1	CS10	Body	Meso_TBX6+		-0.653405	4.25562
CS10_Body_AGAGTGGGTACACCGC-1	CS10	Body	Meso_T+		7.28099	2.57424
CS10_Body_AGAGTGGGTAGAGCTG-1	CS10	Body	Meso_MEOX1+		-0.450252	3.84846
CS10_Body_AGAGTGGGTCAGAGGT-1	CS10	Body	Mes_HAND1+		1.97602	0.00648006
CS10_Body_AGAGTGGGTCTACCTC-1	CS10	Body	Mes_HAND1+		2.99503	-1.29025
CS10_Body_AGAGTGGGTGCAGTAG-1	CS10	Body	Meso_TBX6+		1.90128	8.6938
CS10_Body_AGAGTGGGTGCCTTGG-1	CS10	Body	Mes_SOX2+		-3.77836	-7.82207
CS10_Body_AGAGTGGGTTGATTCG-1	CS10	Body	Mes_HAND1+		5.05743	-0.646971
CS10_Body_AGAGTGGTCCGAAGAG-1	CS10	Body	Mes_SOX2+		-0.236581	-5.46451
CS10_Body_AGAGTGGTCTCGCATC-1	CS10	Body	Meso_TBX6+		2.92847	8.24011
CS10_Body_AGATCTGAGACTAGGC-1	CS10	Body	Meso_TBX6+		-0.442402	7.98698
CS10_Body_AGATCTGAGCAAATCA-1	CS10	Body	Mes_SOX2+		-1.40065	-7.0946
CS10_Body_AGATCTGAGGACATTA-1	CS10	Body	Meso_TBX6+		1.29382	4.46428
CS10_Body_AGATCTGCAACTTGAC-1	CS10	Body	Meso_TBX6+		0.560335	8.49936
CS10_Body_AGATCTGCACACAGAG-1	CS10	Body	Meso_TBX6+		3.44437	10.5579
CS10_Body_AGATCTGCATCGGGTC-1	CS10	Body	Mes_SOX2+		0.199985	-4.05887
CS10_Body_AGATCTGGTAAGGATT-1	CS10	Body	Meso_T+		7.53306	4.61863
CS10_Body_AGATCTGGTAGGCATG-1	CS10	Body	Mac		-14.5663	-3.86943
CS10_Body_AGATCTGGTCTCGTTC-1	CS10	Body	Mac		-15.1879	-3.98194
CS10_Body_AGATCTGGTGCTAGCC-1	CS10	Body	Mes_SOX2+		4.51356	-4.05047
CS10_Body_AGATCTGGTGTTTGGT-1	CS10	Body	Endo		-9.39173	-1.64636
CS10_Body_AGATCTGTCAGATAAG-1	CS10	Body	Mes_HAND1+		2.50812	1.97058
CS10_Body_AGATCTGTCATTCACT-1	CS10	Body	Mes_SOX2+		1.03177	-4.16165
CS10_Body_AGATCTGTCCCATTTA-1	CS10	Body	Mes_HAND1+		6.4898	0.0485536
CS10_Body_AGATTGCAGATCACGG-1	CS10	Body	Meso_TBX6+		2.73911	10.4947
CS10_Body_AGATTGCAGCACCGCT-1	CS10	Body	Meso_TBX6+		4.61092	7.30355
CS10_Body_AGATTGCAGCTCCTCT-1	CS10	Body	Mes_HAND1+		3.38351	0.0340918
CS10_Body_AGATTGCAGGGTATCG-1	CS10	Body	Meso_MEOX1+		-1.87412	2.32292
CS10_Body_AGATTGCCAAAGCAAT-1	CS10	Body	Meso_MEOX1+		-1.06406	2.73243
CS10_Body_AGATTGCCAGGGTATG-1	CS10	Body	Meso_MEOX1+		-2.95863	2.38904
CS10_Body_AGATTGCCATCTATGG-1	CS10	Body	Meso_T+		7.92569	5.68997
CS10_Body_AGATTGCGTAGCGCTC-1	CS10	Body	Endo		-10.4535	-0.465801
CS10_Body_AGATTGCTCAAAGTAG-1	CS10	Body	Endo		-9.60852	-1.75878
CS10_Body_AGATTGCTCCTACAGA-1	CS10	Body	Meso_MEOX1+		0.126377	1.31146
CS10_Body_AGATTGCTCGCTTGTC-1	CS10	Body	Hema		-7.71239	7.12394
CS10_Body_AGCAGCCAGACAGGCT-1	CS10	Body	Mes_SOX2+		4.38802	-5.47219
CS10_Body_AGCAGCCAGACTAGGC-1	CS10	Body	Mac		-13.3234	-2.0957
CS10_Body_AGCAGCCAGTTAACGA-1	CS10	Body	Meso_T+		7.69664	2.68932
CS10_Body_AGCAGCCCAATCCGAT-1	CS10	Body	Meso_MEOX1+		-2.85195	1.87841
CS10_Body_AGCAGCCCACATCCAA-1	CS10	Body	Meso_TBX6+		4.30321	7.9658
CS10_Body_AGCAGCCCATTCTTAC-1	CS10	Body	Meso_TBX6+		2.24305	7.44824
CS10_Body_AGCAGCCTCAGTGCAT-1	CS10	Body	Mes_SOX2+		-2.19004	-8.02793
CS10_Body_AGCAGCCTCGCTTAGA-1	CS10	Body	Mes_HAND1+		6.58858	-0.983517
CS10_Body_AGCAGCCTCGGAAACG-1	CS10	Body	Epi_CLDN6+		4.63734	-9.69999
CS10_Body_AGCAGCCTCGTTACGA-1	CS10	Body	Mes_SOX2+		-1.18181	-5.9698
CS10_Body_AGCATACAGAATTCCC-1	CS10	Body	Endo		-8.80886	0.62476
CS10_Body_AGCATACAGAGACTAT-1	CS10	Body	Meso_TBX6+		3.16253	7.30786
CS10_Body_AGCATACAGCCAGGAT-1	CS10	Body	Meso_TBX6+		3.50454	6.90002
CS10_Body_AGCATACAGGCATTGG-1	CS10	Body	Mes_SOX2+		-0.581533	-3.32959
CS10_Body_AGCATACAGTACGCGA-1	CS10	Body	Mes_SOX2+		-1.97758	-5.87984
CS10_Body_AGCATACCAAAGTGCG-1	CS10	Body	Endo		-8.4693	0.950606
CS10_Body_AGCATACGTCCTCTTG-1	CS10	Body	Meso_TBX6+		2.44963	6.82726
CS10_Body_AGCATACGTCGTGGCT-1	CS10	Body	Mes_SOX2+		-3.21985	-7.16645
CS10_Body_AGCATACTCACAATGC-1	CS10	Body	Mes_HAND1+		4.30168	3.21752
CS10_Body_AGCATACTCTGCAAGT-1	CS10	Body	Meso_TBX6+		0.195463	7.61675
CS10_Body_AGCCTAAAGACCCACC-1	CS10	Body	Meso_MEOX1+		-3.30179	2.45221
CS10_Body_AGCCTAAAGCGTGTCC-1	CS10	Body	Endo		-8.15005	-0.109149
CS10_Body_AGCCTAAAGCTCCCAG-1	CS10	Body	Meso_TBX6+		1.80959	7.32485
CS10_Body_AGCCTAAAGTACGTTC-1	CS10	Body	Mes_HAND1+		0.554701	-0.106456
CS10_Body_AGCCTAAAGTGAAGTT-1	CS10	Body	Mes_SOX2+		-2.51807	-7.60057
CS10_Body_AGCCTAAAGTTTCCTT-1	CS10	Body	Meso_TBX6+		0.369496	6.73262
CS10_Body_AGCCTAACACCCATGG-1	CS10	Body	Meso_TBX6+		3.56916	7.43121
CS10_Body_AGCCTAACACTTAAGC-1	CS10	Body	Meso_MEOX1+		-2.55271	2.18267
CS10_Body_AGCCTAACACTTGGAT-1	CS10	Body	Meso_TBX6+		0.00056697	7.0512
CS10_Body_AGCCTAACATTGGCGC-1	CS10	Body	Meso_TBX6+		4.1356	11.0385
CS10_Body_AGCCTAACATTGTGCA-1	CS10	Body	Meso_MEOX1+		-2.50923	3.20457
CS10_Body_AGCCTAAGTCCGTCAG-1	CS10	Body	Meso_TBX6+		4.20108	8.39778
CS10_Body_AGCCTAAGTCTCCACT-1	CS10	Body	Mes_SOX2+		1.37124	-5.90719
CS10_Body_AGCCTAAGTCTGCAAT-1	CS10	Body	Epi_CLDN6+		4.73728	-8.47165
CS10_Body_AGCCTAAGTGATAAGT-1	CS10	Body	Hema		-8.36087	5.54205
CS10_Body_AGCCTAAGTGTGCGTC-1	CS10	Body	Meso_MEOX1+		-1.22469	1.22411
CS10_Body_AGCCTAATCATGCATG-1	CS10	Body	Hema		-7.91182	6.39526
CS10_Body_AGCCTAATCATGGTCA-1	CS10	Body	Meso_TBX6+		0.283391	8.3398
CS10_Body_AGCCTAATCATTGCCC-1	CS10	Body	Meso_TBX6+		3.07559	10.1727
CS10_Body_AGCCTAATCGGATGGA-1	CS10	Body	Mes_HAND1+		8.16947	-1.66318
CS10_Body_AGCCTAATCTGTCTCG-1	CS10	Body	Meso_MEOX1+		-3.32065	1.72952
CS10_Body_AGCCTAATCTTCATGT-1	CS10	Body	Hema		-8.72486	4.74211
CS10_Body_AGCGGTCAGCTAGTCT-1	CS10	Body	Hema		-8.57524	2.68166
CS10_Body_AGCGGTCAGTAAGTAC-1	CS10	Body	Meso_TBX6+		4.27228	8.76117
CS10_Body_AGCGGTCAGTAGGTGC-1	CS10	Body	Hema		-8.10234	7.66334
CS10_Body_AGCGGTCAGTAGTGCG-1	CS10	Body	Meso_MEOX1+		-3.57774	0.705287
CS10_Body_AGCGGTCAGTTTAGGA-1	CS10	Body	Meso_TBX6+		3.2972	7.80086
CS10_Body_AGCGGTCCACCGATAT-1	CS10	Body	Mes_HAND1+		4.2732	-1.126
CS10_Body_AGCGGTCCAGCCTTGG-1	CS10	Body	Mes_SOX2+		-1.70878	-4.9718
CS10_Body_AGCGGTCCATCTCGCT-1	CS10	Body	Endo		-8.49601	1.25722
CS10_Body_AGCGGTCCATGCCCGA-1	CS10	Body	Meso_MEOX1+		-0.22659	2.70346
CS10_Body_AGCGGTCGTATCTGCA-1	CS10	Body	Epi_CLDN6+		8.47149	-7.30893
CS10_Body_AGCGGTCGTCAGTGGA-1	CS10	Body	Meso_TBX6+		2.24564	3.78026
CS10_Body_AGCGGTCGTCATTAGC-1	CS10	Body	Meso_T+		7.93561	2.14146
CS10_Body_AGCGGTCGTCTGCAAT-1	CS10	Body	Mes_HAND1+		3.21805	1.55509
CS10_Body_AGCGGTCGTGATGATA-1	CS10	Body	Epi_CLDN6+		5.42774	-9.05878
CS10_Body_AGCGGTCGTTCAGACT-1	CS10	Body	Meso_TBX6+		3.16208	10.5488
CS10_Body_AGCGGTCGTTTGTTGG-1	CS10	Body	Mes_SOX2+		1.50882	-5.30691
CS10_Body_AGCGGTCTCACAAACC-1	CS10	Body	Mes_SOX2+		-0.20218	-5.52916
CS10_Body_AGCGGTCTCCCTTGCA-1	CS10	Body	Mes_HAND1+		8.0207	-1.1153
CS10_Body_AGCGGTCTCCGCATAA-1	CS10	Body	Meso_TBX6+		-1.42866	7.03956
CS10_Body_AGCGGTCTCCTCAATT-1	CS10	Body	Meso_TBX6+		4.26311	9.0467
CS10_Body_AGCGGTCTCTGGTATG-1	CS10	Body	Meso_MEOX1+		-0.128945	3.09044
CS10_Body_AGCGTATAGGGTCGAT-1	CS10	Body	Mes_HAND1+		3.53011	-1.31467
CS10_Body_AGCGTATAGTCAATAG-1	CS10	Body	Meso_MEOX1+		-0.869023	2.35455
CS10_Body_AGCGTATAGTCCATAC-1	CS10	Body	Meso_TBX6+		4.61	7.16832
CS10_Body_AGCGTATAGTCGATAA-1	CS10	Body	Meso_TBX6+		5.59709	9.85721
CS10_Body_AGCGTATAGTTAACGA-1	CS10	Body	Meso_TBX6+		2.93065	10.4261
CS10_Body_AGCGTATAGTTGCAGG-1	CS10	Body	Mes_SOX2+		-0.966059	-5.78267
CS10_Body_AGCGTATCAAAGCAAT-1	CS10	Body	Meso_MEOX1+		-2.49267	2.42053
CS10_Body_AGCGTATCAAGGTTTC-1	CS10	Body	Hema		-7.82278	7.67593
CS10_Body_AGCGTATCAAGTTAAG-1	CS10	Body	Endo		-9.24733	0.857714
CS10_Body_AGCGTATCACAGACTT-1	CS10	Body	Meso_MEOX1+		-3.11407	2.6174
CS10_Body_AGCGTATCACAGCCCA-1	CS10	Body	Mes_SOX2+		5.53537	-4.05882
CS10_Body_AGCGTATCACGGACAA-1	CS10	Body	Hema		-8.7093	3.39566
CS10_Body_AGCGTATCACTCAGGC-1	CS10	Body	Mes_SOX2+		-2.40668	-7.7141
CS10_Body_AGCGTATCAGTCAGCC-1	CS10	Body	Mes_SOX2+		0.516693	-3.9428
CS10_Body_AGCGTATCATCACGAT-1	CS10	Body	Meso_TBX6+		7.53303	6.09328
CS10_Body_AGCGTATCATCACGTA-1	CS10	Body	Meso_TBX6+		5.52983	5.7339
CS10_Body_AGCGTATCATTCACTT-1	CS10	Body	Endo		-9.26353	-1.93429
CS10_Body_AGCGTATTCAACACGT-1	CS10	Body	Endo		-8.21803	-0.866812
CS10_Body_AGCGTATTCAGTACGT-1	CS10	Body	Meso_TBX6+		3.62793	7.6544
CS10_Body_AGCGTATTCCTCGCAT-1	CS10	Body	Epi_CLDN6+		5.53715	-9.0896
CS10_Body_AGCGTATTCGCCATAA-1	CS10	Body	Mes_HAND1+		3.47166	-1.81226
CS10_Body_AGCGTATTCGGCTTGG-1	CS10	Body	Mes_HAND1+		2.27176	0.138339
CS10_Body_AGCGTCGAGCACACAG-1	CS10	Body	Meso_TBX6+		3.19661	7.40657
CS10_Body_AGCGTCGCAACGATGG-1	CS10	Body	Mes_HAND1+		3.33501	2.19361
CS10_Body_AGCGTCGCAAGGACTG-1	CS10	Body	Meso_TBX6+		3.90814	4.21396
CS10_Body_AGCGTCGCACCTTGTC-1	CS10	Body	Meso_TBX6+		6.72066	8.194
CS10_Body_AGCGTCGCAGTGAGTG-1	CS10	Body	Meso_MEOX1+		-4.02317	3.0554
CS10_Body_AGCGTCGCATGCCTAA-1	CS10	Body	Meso_TBX6+		5.37468	7.81837
CS10_Body_AGCGTCGCATGGATGG-1	CS10	Body	Mes_SOX2+		2.51698	-5.41236
CS10_Body_AGCGTCGCATTTCACT-1	CS10	Body	Mes_SOX2+		0.0596733	-4.60798
CS10_Body_AGCGTCGGTCGCCATG-1	CS10	Body	Mes_HAND1+		1.194	0.225774
CS10_Body_AGCGTCGGTTACCAGT-1	CS10	Body	Meso_TBX6+		4.37052	9.37285
CS10_Body_AGCGTCGGTTCCCGAG-1	CS10	Body	Mes_HAND1+		2.2851	-0.160738
CS10_Body_AGCGTCGGTTCTCATT-1	CS10	Body	Mes_SOX2+		-0.489563	-4.51482
CS10_Body_AGCGTCGTCGGAAATA-1	CS10	Body	Epi_CLDN6+		5.17214	-9.89252
CS10_Body_AGCGTCGTCTGCTGCT-1	CS10	Body	Meso_TBX6+		6.16934	7.79911
CS10_Body_AGCTCCTAGACTAAGT-1	CS10	Body	Mes_HAND1+		6.47331	-0.903332
CS10_Body_AGCTCCTAGATAGGAG-1	CS10	Body	Mes_HAND1+		7.8505	-1.19066
CS10_Body_AGCTCCTAGGGTGTTG-1	CS10	Body	Endo		-9.71437	0.501353
CS10_Body_AGCTCCTAGGTTCCTA-1	CS10	Body	Endo		-8.02319	0.569827
CS10_Body_AGCTCCTAGTCATGCT-1	CS10	Body	Meso_TBX6+		4.49273	8.29119
CS10_Body_AGCTCCTAGTCTTGCA-1	CS10	Body	Meso_MEOX1+		-2.08467	2.63556
CS10_Body_AGCTCCTAGTTCGATC-1	CS10	Body	Hema		-7.42542	7.52982
CS10_Body_AGCTCCTCACCATCCT-1	CS10	Body	Meso_MEOX1+		-1.21435	4.2686
CS10_Body_AGCTCCTCAGACAAAT-1	CS10	Body	Meso_TBX6+		0.856084	6.46148
CS10_Body_AGCTCCTCAGTCGTGC-1	CS10	Body	Meso_TBX6+		7.31631	7.42316
CS10_Body_AGCTCCTCATACAGCT-1	CS10	Body	Mes_SOX2+		0.189178	-4.6111
CS10_Body_AGCTCCTCATGCGCAC-1	CS10	Body	Meso_TBX6+		6.09639	8.88809
CS10_Body_AGCTCCTGTATAAACG-1	CS10	Body	Mes_SOX2+		3.01195	-3.65747
CS10_Body_AGCTCCTGTCAACTGT-1	CS10	Body	Mac		-14.5585	-4.17494
CS10_Body_AGCTCCTGTCTAAAGA-1	CS10	Body	Meso_TBX6+		3.05505	9.81188
CS10_Body_AGCTCCTTCATTCACT-1	CS10	Body	Endo		-8.31636	-1.11579
CS10_Body_AGCTCCTTCGGATGTT-1	CS10	Body	Mes_HAND1+		4.58192	1.06697
CS10_Body_AGCTCCTTCTAACGGT-1	CS10	Body	Mes_SOX2+		3.57205	-4.41762
CS10_Body_AGCTCCTTCTCTAGGA-1	CS10	Body	Meso_TBX6+		6.63186	8.88106
CS10_Body_AGCTCTCAGACAAAGG-1	CS10	Body	Meso_TBX6+		1.50403	6.51458
CS10_Body_AGCTCTCAGTAACCCT-1	CS10	Body	Mes_SOX2+		1.66307	-3.51193
CS10_Body_AGCTCTCAGTACGTTC-1	CS10	Body	Meso_MEOX1+		-1.54402	1.23035
CS10_Body_AGCTCTCAGTGCAAGC-1	CS10	Body	Myocyte		-9.1894	-7.23198
CS10_Body_AGCTCTCCAAATCCGT-1	CS10	Body	Mes_HAND1+		2.38936	-1.15978
CS10_Body_AGCTCTCCAATAAGCA-1	CS10	Body	Hema		-7.1072	4.46668
CS10_Body_AGCTCTCCAATGAAAC-1	CS10	Body	Meso_TBX6+		4.23314	9.08888
CS10_Body_AGCTCTCCACCACCAG-1	CS10	Body	Mes_SOX2+		0.741544	-3.69153
CS10_Body_AGCTCTCCAGACGCTC-1	CS10	Body	Mes_SOX2+		-2.31134	-5.04164
CS10_Body_AGCTCTCCAGTATAAG-1	CS10	Body	Meso_MEOX1+		0.162506	1.04439
CS10_Body_AGCTCTCCATCCTTGC-1	CS10	Body	Meso_TBX6+		1.89975	2.9997
CS10_Body_AGCTCTCGTAACGCGA-1	CS10	Body	Mes_HAND1+		1.02038	0.233837
CS10_Body_AGCTCTCGTCCGACGT-1	CS10	Body	Mes_SOX2+		2.23066	-4.8389
CS10_Body_AGCTCTCGTGACAAAT-1	CS10	Body	Meso_T+		7.79539	2.23476
CS10_Body_AGCTCTCGTGATAAGT-1	CS10	Body	Meso_TBX6+		7.4766	7.14366
CS10_Body_AGCTCTCGTGGGTATG-1	CS10	Body	Mes_SOX2+		2.60147	-3.81543
CS10_Body_AGCTCTCGTTACGGAG-1	CS10	Body	Meso_MEOX1+		-1.71759	4.25273
CS10_Body_AGCTCTCGTTGAGGTG-1	CS10	Body	Endo		-9.01835	-1.41685
CS10_Body_AGCTCTCTCAGCGACC-1	CS10	Body	Mes_HAND1+		4.106	1.0446
CS10_Body_AGCTCTCTCATCACCC-1	CS10	Body	Endo		-7.98262	0.834649
CS10_Body_AGCTCTCTCCTTGCCA-1	CS10	Body	Mes_SOX2+		-3.8171	-6.93971
CS10_Body_AGCTCTCTCGATCCCT-1	CS10	Body	Mes_HAND1+		9.03605	-1.21333
CS10_Body_AGCTCTCTCTGCTTGC-1	CS10	Body	Mes_SOX2+		4.48574	-4.25987
CS10_Body_AGCTTGAAGACAATAC-1	CS10	Body	Meso_TBX6+		5.87881	9.03821
CS10_Body_AGCTTGAAGCGCCTCA-1	CS10	Body	Meso_TBX6+		3.9053	6.41452
CS10_Body_AGCTTGACACAGTCGC-1	CS10	Body	Meso_TBX6+		6.05029	9.89567
CS10_Body_AGCTTGACAGAGTGTG-1	CS10	Body	Mes_SOX2+		0.0585468	-5.97881
CS10_Body_AGCTTGACATAGGATA-1	CS10	Body	Endo		-9.51159	0.286929
CS10_Body_AGCTTGACATGGAATA-1	CS10	Body	Meso_TBX6+		4.11193	4.29346
CS10_Body_AGCTTGAGTCGAGATG-1	CS10	Body	Hema		-8.2852	5.44187
CS10_Body_AGCTTGAGTTTGCATG-1	CS10	Body	Mes_HAND1+		7.47808	-1.03253
CS10_Body_AGCTTGATCAAACAAG-1	CS10	Body	Meso_TBX6+		1.70002	9.88791
CS10_Body_AGCTTGATCCTGCTTG-1	CS10	Body	Mes_SOX2+		-0.906686	-3.9496
CS10_Body_AGCTTGATCGGCATCG-1	CS10	Body	Epi_CLDN6+		4.51091	-9.52392
CS10_Body_AGCTTGATCTCAACTT-1	CS10	Body	Meso_TBX6+		4.60817	6.08808
CS10_Body_AGCTTGATCTCTGCTG-1	CS10	Body	Meso_TBX6+		3.6511	9.10108
CS10_Body_AGCTTGATCTGCCCTA-1	CS10	Body	Meso_TBX6+		3.6552	10.4629
CS10_Body_AGGCCACAGAAGGTTT-1	CS10	Body	Mes_SOX2+		0.24646	-7.14573
CS10_Body_AGGCCACAGATATGCA-1	CS10	Body	Epi_CLDN6+		5.15566	-7.20034
CS10_Body_AGGCCACAGATGTGGC-1	CS10	Body	Epi_CLDN6+		5.17156	-7.10492
CS10_Body_AGGCCACAGTGTCCCG-1	CS10	Body	Meso_TBX6+		7.21583	7.14638
CS10_Body_AGGCCACCAACGATCT-1	CS10	Body	Mes_HAND1+		4.15514	1.98542
CS10_Body_AGGCCACCACAGGTTT-1	CS10	Body	Meso_T+		7.54892	3.35965
CS10_Body_AGGCCACCACCAGGCT-1	CS10	Body	Mes_HAND1+		7.89113	-0.108363
CS10_Body_AGGCCACCAGATTGCT-1	CS10	Body	Hema		-7.25888	7.49127
CS10_Body_AGGCCACCAGTCTTCC-1	CS10	Body	Meso_TBX6+		0.158239	6.04988
CS10_Body_AGGCCACCATGAACCT-1	CS10	Body	Meso_TBX6+		2.65832	4.72058
CS10_Body_AGGCCACGTCGCGTGT-1	CS10	Body	Hema		-7.74817	7.44557
CS10_Body_AGGCCACGTGTTCGAT-1	CS10	Body	Mes_HAND1+		6.90155	-1.35054
CS10_Body_AGGCCACGTTAAGATG-1	CS10	Body	Meso_TBX6+		3.19584	6.06486
CS10_Body_AGGCCACGTTCCCGAG-1	CS10	Body	Meso_TBX6+		1.6928	10.4045
CS10_Body_AGGCCACTCACTCCTG-1	CS10	Body	Mes_SOX2+		2.47661	-4.9674
CS10_Body_AGGCCACTCAGCGACC-1	CS10	Body	Mes_HAND1+		7.80626	-1.11549
CS10_Body_AGGCCACTCATTCACT-1	CS10	Body	Meso_TBX6+		1.83106	3.23985
CS10_Body_AGGCCGTAGACTCGGA-1	CS10	Body	Mes_SOX2+		1.62443	-5.14183
CS10_Body_AGGCCGTAGAGTGAGA-1	CS10	Body	Endo		-9.98069	-1.45554
CS10_Body_AGGCCGTAGATGAGAG-1	CS10	Body	Meso_TBX6+		2.64414	7.78185
CS10_Body_AGGCCGTAGCAATCTC-1	CS10	Body	Meso_TBX6+		1.31515	4.72608
CS10_Body_AGGCCGTAGGTCGGAT-1	CS10	Body	Meso_TBX6+		0.0947271	7.06834
CS10_Body_AGGCCGTAGTTAAGTG-1	CS10	Body	Meso_TBX6+		3.33507	9.48104
CS10_Body_AGGCCGTCAAGACACG-1	CS10	Body	Meso_TBX6+		1.09738	5.97207
CS10_Body_AGGCCGTCACAGCGTC-1	CS10	Body	Meso_TBX6+		3.23629	9.14239
CS10_Body_AGGCCGTCAGATAATG-1	CS10	Body	Meso_TBX6+		4.08766	4.73212
CS10_Body_AGGCCGTCAGATGAGC-1	CS10	Body	Meso_MEOX1+		-1.2815	1.93688
CS10_Body_AGGCCGTCATGCAACT-1	CS10	Body	Meso_TBX6+		3.26389	9.18211
CS10_Body_AGGCCGTGTACTTCTT-1	CS10	Body	Meso_TBX6+		2.26362	4.27005
CS10_Body_AGGCCGTGTCCGAACC-1	CS10	Body	Meso_TBX6+		3.95062	11.1622
CS10_Body_AGGCCGTGTGAAATCA-1	CS10	Body	Meso_MEOX1+		-1.48964	1.63651
CS10_Body_AGGCCGTTCCCTTGCA-1	CS10	Body	Mes_HAND1+		0.946861	1.15584
CS10_Body_AGGCCGTTCCTCAACC-1	CS10	Body	Meso_TBX6+		-0.104454	4.66019
CS10_Body_AGGCCGTTCTGCTTGC-1	CS10	Body	Meso_TBX6+		5.39074	9.23235
CS10_Body_AGGCCGTTCTTCCTTC-1	CS10	Body	Meso_TBX6+		2.50518	6.36418
CS10_Body_AGGGAGTAGAAAGTGG-1	CS10	Body	Meso_TBX6+		3.94086	6.08575
CS10_Body_AGGGAGTCAAGCGCTC-1	CS10	Body	Meso_TBX6+		4.27647	4.83598
CS10_Body_AGGGAGTCAATGCCAT-1	CS10	Body	Meso_TBX6+		1.38847	8.61009
CS10_Body_AGGGAGTCACCGAAAG-1	CS10	Body	Meso_MEOX1+		-1.88648	3.44851
CS10_Body_AGGGAGTCACTACAGT-1	CS10	Body	Meso_TBX6+		1.86138	5.94304
CS10_Body_AGGGAGTGTAATCGTC-1	CS10	Body	Endo		-9.26728	-1.17522
CS10_Body_AGGGAGTGTACTTCTT-1	CS10	Body	Epi_CLDN6+		8.9752	-7.76399
CS10_Body_AGGGAGTGTTAAAGAC-1	CS10	Body	Mes_HAND1+		0.428454	1.21231
CS10_Body_AGGGAGTGTTCAGTAC-1	CS10	Body	Meso_T+		8.17957	4.57434
CS10_Body_AGGGAGTTCCAAGCCG-1	CS10	Body	Mes_HAND1+		4.04661	-2.0364
CS10_Body_AGGGAGTTCCGGGTGT-1	CS10	Body	Meso_TBX6+		1.78409	3.94911
CS10_Body_AGGGAGTTCCTATTCA-1	CS10	Body	Meso_TBX6+		6.04747	8.56692
CS10_Body_AGGGAGTTCCTCAATT-1	CS10	Body	Meso_TBX6+		2.47716	6.70577
CS10_Body_AGGGATGAGGGTTTCT-1	CS10	Body	Epi_CLDN6+		8.75232	-7.42196
CS10_Body_AGGGATGAGTTCGCGC-1	CS10	Body	Meso_MEOX1+		-0.0634436	3.17545
CS10_Body_AGGGATGCATCCCACT-1	CS10	Body	Mes_HAND1+		4.28212	0.242053
CS10_Body_AGGGATGCATCGACGC-1	CS10	Body	Endo		-10.7254	0.846181
CS10_Body_AGGGATGGTGACGGTA-1	CS10	Body	Mes_HAND1+		3.46388	1.92324
CS10_Body_AGGGATGGTTTAGCTG-1	CS10	Body	Meso_MEOX1+		-2.09783	2.4352
CS10_Body_AGGGATGTCAGTTGAC-1	CS10	Body	Meso_TBX6+		5.04673	5.33794
CS10_Body_AGGGATGTCATTGCGA-1	CS10	Body	Meso_TBX6+		3.48123	3.62781
CS10_Body_AGGGATGTCCACGAAT-1	CS10	Body	Meso_TBX6+		6.50308	6.32305
CS10_Body_AGGGTGAAGATAGGAG-1	CS10	Body	Mac		-15.1983	-4.04338
CS10_Body_AGGGTGAAGCATCATC-1	CS10	Body	Mes_HAND1+		1.07693	0.552821
CS10_Body_AGGGTGAAGGGTTCCC-1	CS10	Body	Mes_SOX2+		0.536029	-6.37659
CS10_Body_AGGGTGAAGTCAAGGC-1	CS10	Body	Mes_SOX2+		2.85047	-4.5367
CS10_Body_AGGGTGACACTTCGAA-1	CS10	Body	Mes_HAND1+		5.71392	-1.532
CS10_Body_AGGGTGACAGCGTAAG-1	CS10	Body	Meso_TBX6+		1.72774	3.79262
CS10_Body_AGGGTGACAGCTGGCT-1	CS10	Body	Meso_TBX6+		2.77651	3.69055
CS10_Body_AGGGTGACATCCCATC-1	CS10	Body	Meso_MEOX1+		-3.93084	0.537422
CS10_Body_AGGGTGAGTCCTCCAT-1	CS10	Body	Meso_TBX6+		5.12583	8.49353
CS10_Body_AGGGTGAGTCTCATCC-1	CS10	Body	Endo		-8.75514	-1.20068
CS10_Body_AGGGTGAGTGCTTCTC-1	CS10	Body	Mes_HAND1+		4.19072	2.89923
CS10_Body_AGGGTGATCACCGGGT-1	CS10	Body	Meso_TBX6+		-1.21125	8.66563
CS10_Body_AGGGTGATCATAAAGG-1	CS10	Body	Meso_TBX6+		5.73168	8.96582
CS10_Body_AGGTCATAGCTAGTGG-1	CS10	Body	Meso_TBX6+		1.54157	10.0507
CS10_Body_AGGTCATCACAGGAGT-1	CS10	Body	Endo		-9.65379	0.550937
CS10_Body_AGGTCATCACAGGCCT-1	CS10	Body	Meso_MEOX1+		-0.519675	-0.0190342
CS10_Body_AGGTCATCAGCTTAAC-1	CS10	Body	Mes_SOX2+		4.80539	-5.21384
CS10_Body_AGGTCATCAGTAGAGC-1	CS10	Body	Meso_T+		7.02752	2.65544
CS10_Body_AGGTCATCATCGGACC-1	CS10	Body	Mes_SOX2+		-0.661554	-5.9531
CS10_Body_AGGTCATGTATATGGA-1	CS10	Body	Meso_MEOX1+		-1.6016	0.526129
CS10_Body_AGGTCATGTCTCCATC-1	CS10	Body	Mes_HAND1+		5.27154	-0.706946
CS10_Body_AGGTCATTCCACGAAT-1	CS10	Body	Meso_MEOX1+		-2.57461	1.8872
CS10_Body_AGGTCATTCCTATGTT-1	CS10	Body	Hema		-8.55562	2.63156
CS10_Body_AGGTCATTCCTGCCAT-1	CS10	Body	Meso_TBX6+		1.96781	8.14539
CS10_Body_AGGTCATTCGAGGTAG-1	CS10	Body	Meso_MEOX1+		-2.04256	2.83606
CS10_Body_AGGTCCGAGACAGACC-1	CS10	Body	Endo		-9.32475	-2.05742
CS10_Body_AGGTCCGAGACTTGAA-1	CS10	Body	Epi_CLDN6+		5.42824	-10.1895
CS10_Body_AGGTCCGAGAGGGCTT-1	CS10	Body	Meso_MEOX1+		-1.31061	2.8646
CS10_Body_AGGTCCGAGCTAGTGG-1	CS10	Body	Mes_SOX2+		-2.29755	-6.66006
CS10_Body_AGGTCCGAGGGCTTCC-1	CS10	Body	Mes_SOX2+		-1.59975	-5.81714
CS10_Body_AGGTCCGAGTCAATAG-1	CS10	Body	Mes_HAND1+		2.40762	-1.67826
CS10_Body_AGGTCCGAGTGCAAGC-1	CS10	Body	Mes_SOX2+		-2.53867	-5.53775
CS10_Body_AGGTCCGAGTTGCAGG-1	CS10	Body	Mac		-15.3773	-3.41576
CS10_Body_AGGTCCGCAAGCGCTC-1	CS10	Body	Meso_T+		-2.32947	-2.26821
CS10_Body_AGGTCCGCACATCCGG-1	CS10	Body	Mes_SOX2+		-0.565918	-4.97811
CS10_Body_AGGTCCGCATGAACCT-1	CS10	Body	Meso_TBX6+		1.84718	6.98408
CS10_Body_AGGTCCGGTAGCGATG-1	CS10	Body	Meso_MEOX1+		-0.356595	3.55576
CS10_Body_AGGTCCGGTAGCTCCG-1	CS10	Body	Meso_TBX6+		4.41571	7.10257
CS10_Body_AGGTCCGGTGTGAAAT-1	CS10	Body	Mes_SOX2+		0.61845	-5.85665
CS10_Body_AGGTCCGGTTCGTTGA-1	CS10	Body	Meso_TBX6+		6.26655	9.00087
CS10_Body_AGGTCCGTCACCACCT-1	CS10	Body	Mes_SOX2+		4.5683	-3.52398
CS10_Body_AGGTCCGTCGCGGATC-1	CS10	Body	Hema		-7.68839	7.7282
CS10_Body_AGGTCCGTCGGCTACG-1	CS10	Body	Meso_TBX6+		-1.29061	7.88035
CS10_Body_AGGTCCGTCGTAGGAG-1	CS10	Body	Meso_MEOX1+		-2.80725	2.28694
CS10_Body_AGGTCCGTCTTGGGTA-1	CS10	Body	Meso_TBX6+		6.61796	6.00076
CS10_Body_AGTAGTCAGTGATCGG-1	CS10	Body	Epi_CLDN6+		5.28706	-7.69627
CS10_Body_AGTAGTCCAAAGCGGT-1	CS10	Body	Mes_SOX2+		1.64687	-3.77161
CS10_Body_AGTAGTCCAAGAAGAG-1	CS10	Body	Mes_HAND1+		1.9063	-0.731529
CS10_Body_AGTAGTCCATTCGACA-1	CS10	Body	Mes_SOX2+		3.90354	-5.02492
CS10_Body_AGTAGTCGTCAATACC-1	CS10	Body	Meso_TBX6+		6.05417	7.99651
CS10_Body_AGTAGTCGTCACTTCC-1	CS10	Body	Meso_TBX6+		5.58009	9.94267
CS10_Body_AGTAGTCGTCCGAAGA-1	CS10	Body	Meso_MEOX1+		-3.31516	2.2976
CS10_Body_AGTAGTCGTTCAACCA-1	CS10	Body	Meso_MEOX1+		-2.09039	0.923819
CS10_Body_AGTAGTCGTTGGTGGA-1	CS10	Body	Mes_HAND1+		2.18119	2.19141
CS10_Body_AGTAGTCTCGCTTGTC-1	CS10	Body	Hema		-8.86958	3.23969
CS10_Body_AGTAGTCTCTACTATC-1	CS10	Body	Meso_TBX6+		0.597447	5.56379
CS10_Body_AGTAGTCTCTGCTGCT-1	CS10	Body	Meso_MEOX1+		-0.987431	1.21852
CS10_Body_AGTAGTCTCTTGTACT-1	CS10	Body	Epi_CLDN6+		5.06175	4.76048
CS10_Body_AGTCTTTAGATCTGAA-1	CS10	Body	Meso_TBX6+		1.97636	5.33108
CS10_Body_AGTCTTTAGCGTTTAC-1	CS10	Body	Epi_CLDN6+		4.88058	-8.9767
CS10_Body_AGTCTTTAGGCACATG-1	CS10	Body	Meso_MEOX1+		-2.47304	2.83251
CS10_Body_AGTCTTTAGGTGATAT-1	CS10	Body	Mes_SOX2+		5.36714	-4.93031
CS10_Body_AGTCTTTAGTGCGATG-1	CS10	Body	Meso_MEOX1+		-1.09792	1.23672
CS10_Body_AGTCTTTCACGTCAGC-1	CS10	Body	Epi_CLDN6+		7.27237	-7.55353
CS10_Body_AGTCTTTGTAAGTGGC-1	CS10	Body	Meso_TBX6+		4.09116	8.64745
CS10_Body_AGTCTTTGTCGAGTTT-1	CS10	Body	Meso_TBX6+		0.863111	9.25784
CS10_Body_AGTCTTTTCAAACCGT-1	CS10	Body	Epi_CLDN6+		4.77858	4.51586
CS10_Body_AGTCTTTTCAGAGGTG-1	CS10	Body	Hema		-7.45754	7.53361
CS10_Body_AGTCTTTTCATCGGAT-1	CS10	Body	Meso_MEOX1+		-3.34038	0.107008
CS10_Body_AGTCTTTTCCACGTGG-1	CS10	Body	Meso_MEOX1+		-3.34964	2.49093
CS10_Body_AGTCTTTTCCATTCTA-1	CS10	Body	Meso_TBX6+		0.222046	7.12409
CS10_Body_AGTCTTTTCGCTAGCG-1	CS10	Body	Meso_TBX6+		1.20576	5.84288
CS10_Body_AGTCTTTTCTCCTATA-1	CS10	Body	Endo		-8.19492	-1.25294
CS10_Body_AGTCTTTTCTCTAGGA-1	CS10	Body	Meso_TBX6+		2.9214	10.559
CS10_Body_AGTCTTTTCTGGGCCA-1	CS10	Body	Endo		-9.03193	0.835181
CS10_Body_AGTGAGGAGCCGCCTA-1	CS10	Body	Meso_T+		-2.02614	-2.14763
CS10_Body_AGTGAGGAGCGTTGCC-1	CS10	Body	Endo		-8.8493	1.05701
CS10_Body_AGTGAGGCAAGAGTCG-1	CS10	Body	Meso_TBX6+		3.39473	8.05192
CS10_Body_AGTGAGGCACACTGCG-1	CS10	Body	Meso_TBX6+		4.66322	6.82262
CS10_Body_AGTGAGGCAGACAAAT-1	CS10	Body	Meso_MEOX1+		-1.56755	3.4735
CS10_Body_AGTGAGGCAGTTAACC-1	CS10	Body	Mes_HAND1+		5.45253	-0.180814
CS10_Body_AGTGAGGCAGTTCCCT-1	CS10	Body	Mes_SOX2+		2.67027	-5.47409
CS10_Body_AGTGAGGCATCCAACA-1	CS10	Body	Meso_MEOX1+		-2.18668	0.665548
CS10_Body_AGTGAGGCATGCTGGC-1	CS10	Body	Meso_MEOX1+		-3.96434	2.02655
CS10_Body_AGTGAGGGTACTCAAC-1	CS10	Body	Meso_TBX6+		4.82738	9.51035
CS10_Body_AGTGAGGGTGACTACT-1	CS10	Body	Meso_TBX6+		2.51691	5.18346
CS10_Body_AGTGAGGTCAGCAACT-1	CS10	Body	Meso_MEOX1+		-1.13211	4.35065
CS10_Body_AGTGAGGTCATCATTC-1	CS10	Body	Meso_MEOX1+		0.0662801	0.159706
CS10_Body_AGTGAGGTCCTTGCCA-1	CS10	Body	Meso_TBX6+		2.18473	8.32607
CS10_Body_AGTGAGGTCGAATGCT-1	CS10	Body	Meso_TBX6+		2.61178	6.57089
CS10_Body_AGTGAGGTCTCTTGAT-1	CS10	Body	Meso_TBX6+		5.75479	9.44847
CS10_Body_AGTGGGAAGTAATCCC-1	CS10	Body	Mac		-15.0248	-3.90605
CS10_Body_AGTGGGAAGTGGTAAT-1	CS10	Body	Meso_TBX6+		0.0344315	6.68744
CS10_Body_AGTGGGACAAATCCGT-1	CS10	Body	Epi_CLDN6+		8.15669	-7.7599
CS10_Body_AGTGGGACACGGATAG-1	CS10	Body	Endo		-8.80606	-1.44202
CS10_Body_AGTGGGACACGGCCAT-1	CS10	Body	Meso_TBX6+		3.52384	10.6998
CS10_Body_AGTGGGACAGAGCCAA-1	CS10	Body	Meso_TBX6+		1.36307	7.24503
CS10_Body_AGTGGGACAGCTGCAC-1	CS10	Body	Meso_TBX6+		4.78886	7.4318
CS10_Body_AGTGGGACAGGATTGG-1	CS10	Body	Mes_HAND1+		4.52612	2.36985
CS10_Body_AGTGGGAGTAGGCTGA-1	CS10	Body	Meso_TBX6+		1.71076	8.9244
CS10_Body_AGTGGGAGTGATGTGG-1	CS10	Body	Meso_TBX6+		3.06104	9.33474
CS10_Body_AGTGGGAGTTCGGGCT-1	CS10	Body	Mes_SOX2+		-2.49762	-6.43907
CS10_Body_AGTGGGATCCAAACAC-1	CS10	Body	Endo		-8.73858	-1.14604
CS10_Body_AGTGGGATCGATCCCT-1	CS10	Body	Meso_TBX6+		4.47982	10.1967
CS10_Body_AGTGGGATCTAGAGTC-1	CS10	Body	Mes_SOX2+		4.20443	-4.71425
CS10_Body_AGTGGGATCTTAACCT-1	CS10	Body	Mes_HAND1+		1.73955	1.47208
CS10_Body_AGTGTCAAGAGCTGGT-1	CS10	Body	Meso_TBX6+		3.50313	7.24911
CS10_Body_AGTGTCAAGCCAGGAT-1	CS10	Body	Meso_TBX6+		4.44783	10.8854
CS10_Body_AGTGTCAAGTGTCCAT-1	CS10	Body	Meso_TBX6+		3.79353	4.93583
CS10_Body_AGTGTCACAGTCACTA-1	CS10	Body	Hema		-8.13856	7.95472
CS10_Body_AGTGTCACATCTATGG-1	CS10	Body	Meso_TBX6+		5.39595	7.78252
CS10_Body_AGTGTCATCATAAAGG-1	CS10	Body	Meso_TBX6+		3.74393	4.60725
CS10_Body_AGTGTCATCGTGGGAA-1	CS10	Body	Hema		-7.81949	6.66179
CS10_Body_AGTTGGTAGAGTGAGA-1	CS10	Body	Mes_SOX2+		-1.34437	-5.91626
CS10_Body_AGTTGGTAGCGTTTAC-1	CS10	Body	Mes_SOX2+		4.21108	-5.15314
CS10_Body_AGTTGGTAGTGCGATG-1	CS10	Body	Meso_MEOX1+		-1.27851	1.82126
CS10_Body_AGTTGGTGTACGCACC-1	CS10	Body	Meso_TBX6+		2.62368	8.48641
CS10_Body_AGTTGGTGTCAACTGT-1	CS10	Body	Epi_CLDN6+		4.48992	-7.50673
CS10_Body_AGTTGGTGTGAGTATA-1	CS10	Body	Mes_SOX2+		-1.86533	-4.7419
CS10_Body_AGTTGGTGTGCGATAG-1	CS10	Body	Hema		-7.92602	4.37978
CS10_Body_AGTTGGTTCAACCATG-1	CS10	Body	Meso_MEOX1+		-1.56261	3.20457
CS10_Body_AGTTGGTTCCCGACTT-1	CS10	Body	Epi_CLDN6+		6.32172	-7.58929
CS10_Body_AGTTGGTTCGAGAACG-1	CS10	Body	Meso_TBX6+		6.31806	8.38153
CS10_Body_AGTTGGTTCGATCCCT-1	CS10	Body	Meso_MEOX1+		-4.33984	1.72751
CS10_Body_ATAACGCAGACAATAC-1	CS10	Body	Meso_TBX6+		4.20403	7.82057
CS10_Body_ATAACGCAGACGCAAC-1	CS10	Body	Meso_TBX6+		-1.05149	6.72261
CS10_Body_ATAACGCAGCCCAGCT-1	CS10	Body	Meso_MEOX1+		-2.32333	4.11876
CS10_Body_ATAACGCAGCCTCGTG-1	CS10	Body	Mes_HAND1+		2.80782	1.11608
CS10_Body_ATAACGCAGTCGATAA-1	CS10	Body	Mes_HAND1+		4.65581	1.81715
CS10_Body_ATAACGCAGTTGAGTA-1	CS10	Body	Meso_TBX6+		5.10954	7.28569
CS10_Body_ATAACGCCAACTGCGC-1	CS10	Body	Mes_SOX2+		-3.23025	-7.51425
CS10_Body_ATAACGCCACCAGGTC-1	CS10	Body	Mes_HAND1+		2.99273	0.539873
CS10_Body_ATAACGCCATAAAGGT-1	CS10	Body	Mes_HAND1+		2.20749	-0.952485
CS10_Body_ATAACGCGTACAAGTA-1	CS10	Body	Meso_MEOX1+		-1.6025	1.47074
CS10_Body_ATAACGCGTAGCTTGT-1	CS10	Body	Meso_MEOX1+		-2.96331	1.61943
CS10_Body_ATAACGCGTGTAACGG-1	CS10	Body	Epi_CLDN6+		4.79467	-7.52486
CS10_Body_ATAACGCGTGTGCCTG-1	CS10	Body	Epi_CLDN6+		5.02532	-7.10402
CS10_Body_ATAACGCGTTCACGGC-1	CS10	Body	Meso_TBX6+		-0.857557	4.65605
CS10_Body_ATAACGCTCCCTAACC-1	CS10	Body	Meso_TBX6+		3.68653	9.14451
CS10_Body_ATAACGCTCGACCAGC-1	CS10	Body	Meso_TBX6+		0.701439	5.89125
CS10_Body_ATAACGCTCTTGACGA-1	CS10	Body	Meso_TBX6+		2.76946	6.46871
CS10_Body_ATAAGAGAGATCCGAG-1	CS10	Body	Meso_TBX6+		-1.06539	5.58908
CS10_Body_ATAAGAGAGCACCGCT-1	CS10	Body	Meso_TBX6+		6.44386	8.42733
CS10_Body_ATAAGAGAGGCGTACA-1	CS10	Body	Mes_HAND1+		3.62857	2.86369
CS10_Body_ATAAGAGAGGTGCTAG-1	CS10	Body	Mes_HAND1+		4.77635	-1.5973
CS10_Body_ATAAGAGCACCGAATT-1	CS10	Body	Epi_CLDN6+		5.50196	-10.0543
CS10_Body_ATAAGAGCAGGATTGG-1	CS10	Body	Endo		-9.49125	-2.07355
CS10_Body_ATAAGAGCAGTATGCT-1	CS10	Body	Mes_SOX2+		1.41609	-5.49532
CS10_Body_ATAAGAGGTTGTCTTT-1	CS10	Body	Meso_TBX6+		-0.538473	6.67645
CS10_Body_ATAAGAGGTTGTGGAG-1	CS10	Body	Meso_TBX6+		-0.0289598	5.1064
CS10_Body_ATAAGAGTCATATCGG-1	CS10	Body	Epi_CLDN6+		5.11697	-10.3684
CS10_Body_ATAAGAGTCCAATGGT-1	CS10	Body	Meso_TBX6+		4.3611	4.97547
CS10_Body_ATAAGAGTCCTGCCAT-1	CS10	Body	Meso_TBX6+		0.484557	8.20187
CS10_Body_ATAAGAGTCTGCGGCA-1	CS10	Body	Myocyte		-9.41374	-7.18426
CS10_Body_ATAGACCAGAACTCGG-1	CS10	Body	Mes_SOX2+		-3.18396	-7.91987
CS10_Body_ATAGACCAGATCGGGT-1	CS10	Body	Meso_TBX6+		0.672893	6.46707
CS10_Body_ATAGACCCACACTGCG-1	CS10	Body	Mes_HAND1+		1.24852	0.6984
CS10_Body_ATAGACCCAGCATACT-1	CS10	Body	Meso_TBX6+		7.21588	7.21928
CS10_Body_ATAGACCGTAGCCTAT-1	CS10	Body	Endo		-9.19943	-0.270976
CS10_Body_ATAGACCGTAGTAGTA-1	CS10	Body	Mes_HAND1+		1.98796	2.7474
CS10_Body_ATAGACCGTCAGAGGT-1	CS10	Body	Mes_SOX2+		-0.651636	-4.87686
CS10_Body_ATAGACCGTGAACCTT-1	CS10	Body	Meso_T+		7.73761	5.92922
CS10_Body_ATAGACCGTGACCAAG-1	CS10	Body	Mes_SOX2+		-2.68055	-6.88882
CS10_Body_ATAGACCGTGCACCAC-1	CS10	Body	Endo		-7.74365	0.799238
CS10_Body_ATAGACCGTGCCTGGT-1	CS10	Body	Meso_TBX6+		3.75761	5.64621
CS10_Body_ATAGACCGTTAAGAAC-1	CS10	Body	Meso_TBX6+		2.06398	5.18785
CS10_Body_ATAGACCTCACGATGT-1	CS10	Body	Meso_TBX6+		4.46484	9.17179
CS10_Body_ATAGACCTCACTCTTA-1	CS10	Body	Mes_SOX2+		-1.72406	-5.41647
CS10_Body_ATAGACCTCTTAGCCC-1	CS10	Body	Meso_MEOX1+		-1.82562	2.70259
CS10_Body_ATCACGAAGAGCTGCA-1	CS10	Body	Meso_MEOX1+		-4.18872	2.47317
CS10_Body_ATCACGAAGTTCGATC-1	CS10	Body	Meso_TBX6+		1.85216	4.69954
CS10_Body_ATCACGACAAAGGAAG-1	CS10	Body	Epi_CLDN6+		8.45838	-7.43699
CS10_Body_ATCACGACAACTGCTA-1	CS10	Body	Meso_TBX6+		4.08808	3.71685
CS10_Body_ATCACGACACAACGCC-1	CS10	Body	Meso_MEOX1+		-1.92206	2.71184
CS10_Body_ATCACGACACGAGAGT-1	CS10	Body	Endo		-11.2821	-1.29895
CS10_Body_ATCACGAGTTGGAGGT-1	CS10	Body	Epi_CLDN6+		5.88022	-7.59367
CS10_Body_ATCACGATCAAGATCC-1	CS10	Body	Mes_SOX2+		2.63579	-5.39874
CS10_Body_ATCACGATCCTGCAGG-1	CS10	Body	Meso_TBX6+		6.04293	6.55927
CS10_Body_ATCACGATCGGACAAG-1	CS10	Body	Meso_TBX6+		3.6018	5.07735
CS10_Body_ATCACGATCGTAGGAG-1	CS10	Body	Mes_SOX2+		1.6119	-3.41827
CS10_Body_ATCACGATCTAACCGA-1	CS10	Body	Epi_CLDN6+		8.23913	-7.49683
CS10_Body_ATCACGATCTCGTTTA-1	CS10	Body	Mes_HAND1+		3.51035	1.71457
CS10_Body_ATCATCTAGAGGTACC-1	CS10	Body	Meso_TBX6+		-0.136241	5.54753
CS10_Body_ATCATCTAGGAATTAC-1	CS10	Body	Mes_HAND1+		7.26176	-0.026311
CS10_Body_ATCATCTAGGTGCTAG-1	CS10	Body	Mes_HAND1+		3.69328	-1.34729
CS10_Body_ATCATCTCAACTGGCC-1	CS10	Body	Meso_TBX6+		-1.27147	6.51111
CS10_Body_ATCATCTCAATAGAGT-1	CS10	Body	Epi_CLDN6+		5.09046	-6.30051
CS10_Body_ATCATCTCAATCTGCA-1	CS10	Body	Epi_CLDN6+		5.33842	-7.00014
CS10_Body_ATCATCTCAGCATACT-1	CS10	Body	Meso_TBX6+		-0.520185	9.40162
CS10_Body_ATCATCTGTAGCGTGA-1	CS10	Body	Endo		-9.2282	-0.411949
CS10_Body_ATCATCTGTATAGTAG-1	CS10	Body	Mes_HAND1+		3.24701	-1.5962
CS10_Body_ATCATCTGTATGAAAC-1	CS10	Body	Mes_HAND1+		6.56835	0.14243
CS10_Body_ATCATCTGTCTAGTGT-1	CS10	Body	Hema		-8.53645	2.66141
CS10_Body_ATCATCTGTCTCCACT-1	CS10	Body	Meso_TBX6+		2.9875	6.81518
CS10_Body_ATCATCTGTCTCTTAT-1	CS10	Body	Endo		-8.27678	-1.50451
CS10_Body_ATCATCTGTCTGCCAG-1	CS10	Body	Meso_MEOX1+		-0.403485	3.01406
CS10_Body_ATCATCTTCTTGTATC-1	CS10	Body	Meso_TBX6+		-0.651709	9.34557
CS10_Body_ATCATGGAGATATACG-1	CS10	Body	Meso_TBX6+		6.16466	8.52924
CS10_Body_ATCATGGAGCAATCTC-1	CS10	Body	Mes_SOX2+		0.955016	-4.80228
CS10_Body_ATCATGGAGCGTTCCG-1	CS10	Body	Meso_TBX6+		1.72704	9.34412
CS10_Body_ATCATGGCAATCGAAA-1	CS10	Body	Mes_SOX2+		5.59241	-4.47458
CS10_Body_ATCATGGCAATGACCT-1	CS10	Body	Mes_HAND1+		4.52981	-2.14778
CS10_Body_ATCATGGCAATGTTGC-1	CS10	Body	Meso_TBX6+		6.4534	9.01365
CS10_Body_ATCATGGCATTGGTAC-1	CS10	Body	Meso_TBX6+		4.82201	6.10503
CS10_Body_ATCATGGCATTTGCCC-1	CS10	Body	Meso_TBX6+		6.64285	8.36194
CS10_Body_ATCATGGGTGCACTTA-1	CS10	Body	Meso_TBX6+		-1.79162	6.43004
CS10_Body_ATCATGGGTGGGTATG-1	CS10	Body	Meso_MEOX1+		-0.629649	2.14554
CS10_Body_ATCATGGTCACAGTAC-1	CS10	Body	Meso_TBX6+		1.63653	5.78018
CS10_Body_ATCATGGTCCGCTGTT-1	CS10	Body	Meso_TBX6+		0.807894	8.34462
CS10_Body_ATCATGGTCTAAGCCA-1	CS10	Body	Myocyte		-8.61435	-6.53815
CS10_Body_ATCCACCAGACCTTTG-1	CS10	Body	Meso_MEOX1+		-1.94441	2.02274
CS10_Body_ATCCACCAGAGACTTA-1	CS10	Body	Meso_MEOX1+		-3.91412	2.83366
CS10_Body_ATCCACCAGCGTGAAC-1	CS10	Body	Meso_TBX6+		6.70054	5.53339
CS10_Body_ATCCACCAGGGATGGG-1	CS10	Body	Mac		-14.2453	-3.81078
CS10_Body_ATCCACCAGGTGCTTT-1	CS10	Body	Mes_HAND1+		7.10715	-0.742848
CS10_Body_ATCCACCCAAGGACAC-1	CS10	Body	Mes_SOX2+		1.038	-4.6292
CS10_Body_ATCCACCCAATGACCT-1	CS10	Body	Epi_CLDN6+		5.02824	4.15513
CS10_Body_ATCCACCCAATGGAAT-1	CS10	Body	Meso_TBX6+		0.190957	6.76524
CS10_Body_ATCCACCCACATCCAA-1	CS10	Body	Mes_SOX2+		2.47522	-5.30975
CS10_Body_ATCCACCCAGCCAGAA-1	CS10	Body	Meso_TBX6+		0.695537	6.78097
CS10_Body_ATCCACCCAGTAAGCG-1	CS10	Body	Meso_TBX6+		1.96487	7.49229
CS10_Body_ATCCACCCATCAGTAC-1	CS10	Body	Meso_MEOX1+		-0.755457	0.858867
CS10_Body_ATCCACCCATCCTAGA-1	CS10	Body	Mes_SOX2+		-1.95237	-6.62357
CS10_Body_ATCCACCGTAATAGCA-1	CS10	Body	Meso_MEOX1+		-2.73475	2.70889
CS10_Body_ATCCACCGTCAAAGCG-1	CS10	Body	Mes_SOX2+		5.04163	-4.19096
CS10_Body_ATCCACCGTTCTGAAC-1	CS10	Body	Meso_TBX6+		-0.60521	5.05781
CS10_Body_ATCCACCTCTCAAACG-1	CS10	Body	Mes_SOX2+		3.81821	-4.22362
CS10_Body_ATCCGAAAGAAGCCCA-1	CS10	Body	Meso_MEOX1+		-3.90566	2.84987
CS10_Body_ATCCGAAAGACGCACA-1	CS10	Body	Meso_MEOX1+		-2.2887	2.62871
CS10_Body_ATCCGAAAGACTAGGC-1	CS10	Body	Meso_MEOX1+		-1.66853	4.38156
CS10_Body_ATCCGAAAGCAACGGT-1	CS10	Body	Meso_MEOX1+		-0.424041	2.19353
CS10_Body_ATCCGAACACACATGT-1	CS10	Body	Meso_MEOX1+		-2.23093	0.0495881
CS10_Body_ATCCGAACACATAACC-1	CS10	Body	Meso_MEOX1+		-3.25424	0.444083
CS10_Body_ATCCGAACACTGTCGG-1	CS10	Body	Epi_CLDN6+		4.3897	-8.50837
CS10_Body_ATCCGAACAGACAAAT-1	CS10	Body	Meso_TBX6+		5.6917	7.92514
CS10_Body_ATCCGAACAGACACTT-1	CS10	Body	Meso_T+		7.90923	3.77455
CS10_Body_ATCCGAACAGGACGTA-1	CS10	Body	Meso_TBX6+		0.272973	6.77031
CS10_Body_ATCCGAACAGTCAGCC-1	CS10	Body	Meso_T+		7.12141	4.73287
CS10_Body_ATCCGAACATTTGCTT-1	CS10	Body	Meso_TBX6+		4.796	7.28843
CS10_Body_ATCCGAAGTCTGCAAT-1	CS10	Body	Meso_TBX6+		0.954305	5.96549
CS10_Body_ATCCGAATCACAGGCC-1	CS10	Body	Meso_MEOX1+		-3.99544	0.270867
CS10_Body_ATCCGAATCACCTCGT-1	CS10	Body	Meso_MEOX1+		-3.47629	2.53463
CS10_Body_ATCCGAATCTGCAGTA-1	CS10	Body	Meso_T+		7.03496	4.36256
CS10_Body_ATCGAGTAGAGTAAGG-1	CS10	Body	Mes_SOX2+		4.40273	-4.96023
CS10_Body_ATCGAGTAGCCCAACC-1	CS10	Body	Meso_MEOX1+		-1.64324	4.35742
CS10_Body_ATCGAGTAGCGATTCT-1	CS10	Body	Mes_SOX2+		1.75835	-3.35721
CS10_Body_ATCGAGTAGTAATCCC-1	CS10	Body	Meso_TBX6+		3.24348	4.2174
CS10_Body_ATCGAGTAGTGGGTTG-1	CS10	Body	Endo		-8.76351	-1.63814
CS10_Body_ATCGAGTCAACGCACC-1	CS10	Body	Endo		-9.65769	-1.32664
CS10_Body_ATCGAGTCACCCAGTG-1	CS10	Body	Meso_TBX6+		0.836293	9.85688
CS10_Body_ATCGAGTCACGGTTTA-1	CS10	Body	Epi_CLDN6+		4.41597	-9.6235
CS10_Body_ATCGAGTGTCACAAGG-1	CS10	Body	Mes_HAND1+		1.10462	0.539706
CS10_Body_ATCGAGTGTCCATGAT-1	CS10	Body	Meso_MEOX1+		-4.35566	0.375459
CS10_Body_ATCGAGTGTCTAACGT-1	CS10	Body	Meso_TBX6+		4.16383	6.95179
CS10_Body_ATCGAGTGTGGTAACG-1	CS10	Body	Mes_SOX2+		2.72062	-5.40141
CS10_Body_ATCGAGTTCATCGGAT-1	CS10	Body	Mes_NGFR+		-3.65727	-7.73808
CS10_Body_ATCGAGTTCCTTTACA-1	CS10	Body	Mes_HAND1+		3.91378	0.820848
CS10_Body_ATCGAGTTCTCTTGAT-1	CS10	Body	Mes_SOX2+		-0.321447	-6.31503
CS10_Body_ATCGAGTTCTGGGCCA-1	CS10	Body	Epi_CLDN6+		5.40651	-6.77661
CS10_Body_ATCTACTAGAACAATC-1	CS10	Body	Mes_SOX2+		-0.784552	-7.30035
CS10_Body_ATCTACTAGACATAAC-1	CS10	Body	Hema		-8.80401	4.4563
CS10_Body_ATCTACTAGCACAGGT-1	CS10	Body	Meso_TBX6+		4.09003	10.3882
CS10_Body_ATCTACTAGCATGGCA-1	CS10	Body	Endo		-8.80574	0.952416
CS10_Body_ATCTACTCAGCTGTAT-1	CS10	Body	Mes_HAND1+		6.59613	0.114118
CS10_Body_ATCTACTCATAGGATA-1	CS10	Body	Meso_MEOX1+		-1.92708	1.68949
CS10_Body_ATCTACTCATATGAGA-1	CS10	Body	Endo		-9.9343	-0.0231216
CS10_Body_ATCTACTGTACCCAAT-1	CS10	Body	Meso_TBX6+		-0.928371	8.85993
CS10_Body_ATCTACTGTCAATACC-1	CS10	Body	Mes_SOX2+		-0.412582	-3.77328
CS10_Body_ATCTACTTCATAACCG-1	CS10	Body	Meso_TBX6+		1.72019	4.4237
CS10_Body_ATCTGCCAGATCGATA-1	CS10	Body	Meso_MEOX1+		-2.1018	1.66347
CS10_Body_ATCTGCCAGATCGGGT-1	CS10	Body	Meso_TBX6+		3.76214	7.86178
CS10_Body_ATCTGCCAGCGATATA-1	CS10	Body	Mes_SOX2+		3.7187	-5.47339
CS10_Body_ATCTGCCAGGCTATCT-1	CS10	Body	Meso_TBX6+		5.81128	7.38761
CS10_Body_ATCTGCCAGGGTTCCC-1	CS10	Body	Meso_TBX6+		-1.77157	5.19837
CS10_Body_ATCTGCCAGTCAAGCG-1	CS10	Body	Meso_TBX6+		2.92528	8.81805
CS10_Body_ATCTGCCAGTGGAGAA-1	CS10	Body	Meso_MEOX1+		-1.68068	1.89402
CS10_Body_ATCTGCCCAATGAATG-1	CS10	Body	Meso_TBX6+		0.905127	8.62373
CS10_Body_ATCTGCCCACATCCGG-1	CS10	Body	Meso_TBX6+		1.23311	9.74926
CS10_Body_ATCTGCCCAGGAACGT-1	CS10	Body	Hema		-7.84503	8.31003
CS10_Body_ATCTGCCCAGTAACGG-1	CS10	Body	Meso_TBX6+		1.58092	7.78369
CS10_Body_ATCTGCCCAGTATGCT-1	CS10	Body	Myocyte		-8.94656	-6.81141
CS10_Body_ATCTGCCCATAGACTC-1	CS10	Body	Meso_TBX6+		4.44283	4.5819
CS10_Body_ATCTGCCCATGCAATC-1	CS10	Body	Mes_SOX2+		-0.216149	-5.65827
CS10_Body_ATCTGCCCATTATCTC-1	CS10	Body	Mes_SOX2+		-1.48548	-4.76821
CS10_Body_ATCTGCCGTAGAAAGG-1	CS10	Body	Meso_TBX6+		3.30163	5.17574
CS10_Body_ATCTGCCGTATAAACG-1	CS10	Body	Meso_TBX6+		1.81539	7.63178
CS10_Body_ATCTGCCGTTGCCTCT-1	CS10	Body	Mes_HAND1+		2.87603	-0.888609
CS10_Body_ATCTGCCTCACTATTC-1	CS10	Body	Meso_MEOX1+		-4.39061	2.18189
CS10_Body_ATCTGCCTCCAATGGT-1	CS10	Body	Meso_MEOX1+		0.294288	4.56989
CS10_Body_ATCTGCCTCCTCCTAG-1	CS10	Body	Mes_HAND1+		4.43321	1.63923
CS10_Body_ATCTGCCTCTCGGACG-1	CS10	Body	Meso_TBX6+		4.89859	5.4481
CS10_Body_ATGAGGGAGACGCAAC-1	CS10	Body	Meso_TBX6+		-0.0641027	5.56033
CS10_Body_ATGAGGGAGCACACAG-1	CS10	Body	Mes_SOX2+		3.20453	-5.42686
CS10_Body_ATGAGGGAGCTGAAAT-1	CS10	Body	Meso_MEOX1+		-0.761285	0.810863
CS10_Body_ATGAGGGAGGCTCATT-1	CS10	Body	Mes_SOX2+		-0.360519	-6.68078
CS10_Body_ATGAGGGCAGAGTGTG-1	CS10	Body	Meso_TBX6+		1.89281	3.58427
CS10_Body_ATGAGGGCAGCGAACA-1	CS10	Body	Meso_TBX6+		4.15548	10.6064
CS10_Body_ATGAGGGCAGTACACT-1	CS10	Body	Meso_TBX6+		0.211545	9.23625
CS10_Body_ATGAGGGGTACCGTAT-1	CS10	Body	Meso_TBX6+		3.77021	4.53113
CS10_Body_ATGAGGGGTTAAGAAC-1	CS10	Body	Meso_TBX6+		-1.44714	6.66122
CS10_Body_ATGAGGGGTTTAGCTG-1	CS10	Body	Meso_TBX6+		2.65536	3.9875
CS10_Body_ATGAGGGTCACGACTA-1	CS10	Body	Mes_SOX2+		-2.57667	-6.86519
CS10_Body_ATGAGGGTCGGTTAAC-1	CS10	Body	Mes_SOX2+		-0.696173	-4.75514
CS10_Body_ATGAGGGTCGTTACAG-1	CS10	Body	Endo		-8.4228	-0.104301
CS10_Body_ATGAGGGTCTGCTTGC-1	CS10	Body	Meso_MEOX1+		-0.866572	4.16761
CS10_Body_ATGCGATAGAGACGAA-1	CS10	Body	Myocyte		-8.4726	-6.61944
CS10_Body_ATGCGATAGAGACTAT-1	CS10	Body	Mes_SOX2+		1.18417	-5.80392
CS10_Body_ATGCGATAGATGCGAC-1	CS10	Body	Meso_TBX6+		4.21569	10.7017
CS10_Body_ATGCGATAGGAGCGAG-1	CS10	Body	Mes_SOX2+		1.25737	-5.27548
CS10_Body_ATGCGATAGGGTCGAT-1	CS10	Body	Mes_HAND1+		6.87306	-0.602221
CS10_Body_ATGCGATCAATAACGA-1	CS10	Body	Meso_TBX6+		2.52736	4.62026
CS10_Body_ATGCGATCACCCATGG-1	CS10	Body	Meso_TBX6+		0.714867	8.6241
CS10_Body_ATGCGATCACGACTCG-1	CS10	Body	Mes_SOX2+		3.59275	-3.92359
CS10_Body_ATGCGATGTCGCGTGT-1	CS10	Body	Hema		-8.77571	2.59742
CS10_Body_ATGCGATGTCTGATTG-1	CS10	Body	Hema		-7.42567	8.17165
CS10_Body_ATGCGATGTGAACCTT-1	CS10	Body	Endo		-8.00642	-1.26946
CS10_Body_ATGCGATGTGATAAAC-1	CS10	Body	Mes_SOX2+		-0.612146	-1.84536
CS10_Body_ATGCGATGTGGACGAT-1	CS10	Body	Mes_HAND1+		4.32925	2.32287
CS10_Body_ATGCGATTCATGTAGC-1	CS10	Body	Mes_HAND1+		2.48786	1.57308
CS10_Body_ATGCGATTCCGCTGTT-1	CS10	Body	Endo		-8.48182	1.08459
CS10_Body_ATGCGATTCGTGGGAA-1	CS10	Body	Meso_MEOX1+		-4.22613	1.8425
CS10_Body_ATGGGAGAGATGTCGG-1	CS10	Body	Mes_SOX2+		2.7284	-5.45628
CS10_Body_ATGGGAGAGCCACTAT-1	CS10	Body	Mes_HAND1+		2.83762	-1.08501
CS10_Body_ATGGGAGAGGGTCGAT-1	CS10	Body	Epi_CLDN6+		8.40534	-7.33243
CS10_Body_ATGGGAGAGTACGATA-1	CS10	Body	Meso_TBX6+		-0.691216	4.84653
CS10_Body_ATGGGAGCACATTAGC-1	CS10	Body	Mes_HAND1+		0.681698	0.338938
CS10_Body_ATGGGAGCAGCGAACA-1	CS10	Body	Mes_HAND1+		2.73665	0.312296
CS10_Body_ATGGGAGCATCATCCC-1	CS10	Body	Mes_SOX2+		-1.14743	-5.21386
CS10_Body_ATGGGAGCATTTGCCC-1	CS10	Body	Meso_TBX6+		5.01791	5.39458
CS10_Body_ATGGGAGGTACTTCTT-1	CS10	Body	Meso_TBX6+		3.73764	8.5441
CS10_Body_ATGGGAGTCACCGGGT-1	CS10	Body	Meso_TBX6+		2.05915	7.78572
CS10_Body_ATGGGAGTCACTATTC-1	CS10	Body	Meso_TBX6+		4.29102	5.84942
CS10_Body_ATGGGAGTCGCCTGTT-1	CS10	Body	Meso_TBX6+		3.62037	8.47879
CS10_Body_ATGGGAGTCTCGAGTA-1	CS10	Body	Meso_TBX6+		4.1983	10.379
CS10_Body_ATGGGAGTCTCTGTCG-1	CS10	Body	Meso_TBX6+		0.845692	3.7897
CS10_Body_ATGTGTGAGAAACGCC-1	CS10	Body	Hema		-7.86505	8.33706
CS10_Body_ATGTGTGAGACATAAC-1	CS10	Body	Mes_SOX2+		-0.514583	-7.27131
CS10_Body_ATGTGTGAGATGTCGG-1	CS10	Body	Mac		-14.8524	-4.15591
CS10_Body_ATGTGTGAGCAGACTG-1	CS10	Body	Mes_HAND1+		2.98326	2.27404
CS10_Body_ATGTGTGAGCATCATC-1	CS10	Body	Meso_TBX6+		-0.369012	5.95636
CS10_Body_ATGTGTGAGCTGTCTA-1	CS10	Body	Meso_TBX6+		4.79584	8.89164
CS10_Body_ATGTGTGAGGAGCGTT-1	CS10	Body	Mes_HAND1+		4.14798	-2.1754
CS10_Body_ATGTGTGAGTCGCCGT-1	CS10	Body	Meso_TBX6+		4.81088	9.17349
CS10_Body_ATGTGTGCAGTATAAG-1	CS10	Body	Meso_MEOX1+		-0.19292	2.28842
CS10_Body_ATGTGTGGTCCTAGCG-1	CS10	Body	Endo		-8.17629	-1.53147
CS10_Body_ATGTGTGGTGATGCCC-1	CS10	Body	Meso_TBX6+		1.15872	3.88542
CS10_Body_ATGTGTGGTGTAATGA-1	CS10	Body	Epi_CLDN6+		5.73275	-9.39027
CS10_Body_ATGTGTGTCCTCATTA-1	CS10	Body	Mes_SOX2+		-0.641548	-4.12214
CS10_Body_ATGTGTGTCTAACGGT-1	CS10	Body	Meso_TBX6+		4.48938	8.02045
CS10_Body_ATTACTCAGATAGTCA-1	CS10	Body	Endo		-9.36393	-0.994865
CS10_Body_ATTACTCAGCCATCGC-1	CS10	Body	Mes_HAND1+		3.4384	-0.899598
CS10_Body_ATTACTCAGCTAGTCT-1	CS10	Body	Epi_CLDN6+		9.99085	-7.13141
CS10_Body_ATTACTCAGGATGGTC-1	CS10	Body	Meso_MEOX1+		0.0543488	3.51126
CS10_Body_ATTACTCAGGCGCTCT-1	CS10	Body	Meso_TBX6+		2.77029	5.06669
CS10_Body_ATTACTCAGGGCTTGA-1	CS10	Body	Meso_T+		7.56972	3.79511
CS10_Body_ATTACTCAGTGTACCT-1	CS10	Body	Meso_TBX6+		-0.204617	4.67243
CS10_Body_ATTACTCCAGTATAAG-1	CS10	Body	Meso_MEOX1+		-3.719	-0.159995
CS10_Body_ATTACTCCATGTCTCC-1	CS10	Body	Mes_SOX2+		1.24854	-4.06121
CS10_Body_ATTACTCCATTGGTAC-1	CS10	Body	Mes_HAND1+		3.52877	-1.09492
CS10_Body_ATTACTCGTAAACGCG-1	CS10	Body	Meso_TBX6+		4.12444	7.91692
CS10_Body_ATTACTCGTATTACCG-1	CS10	Body	Meso_TBX6+		2.13824	8.2519
CS10_Body_ATTACTCGTCAGAGGT-1	CS10	Body	Meso_MEOX1+		-2.51588	2.02426
CS10_Body_ATTACTCGTCCATGAT-1	CS10	Body	Hema		-7.71197	8.19906
CS10_Body_ATTACTCGTCCTGCTT-1	CS10	Body	Meso_TBX6+		4.60148	6.27019
CS10_Body_ATTATCCAGACCTAGG-1	CS10	Body	Meso_TBX6+		2.56911	8.55162
CS10_Body_ATTATCCAGAGCAATT-1	CS10	Body	Epi_CLDN6+		5.21132	-7.27902
CS10_Body_ATTATCCCAAAGTGCG-1	CS10	Body	Meso_TBX6+		1.78775	9.66342
CS10_Body_ATTATCCCAGGGTATG-1	CS10	Body	Meso_TBX6+		0.278386	6.05355
CS10_Body_ATTATCCCATGGGACA-1	CS10	Body	Meso_MEOX1+		-1.40622	3.38186
CS10_Body_ATTATCCGTATTCTCT-1	CS10	Body	Mes_HAND1+		4.20458	3.26549
CS10_Body_ATTATCCGTCGAGATG-1	CS10	Body	Myocyte		-10.4046	-7.84021
CS10_Body_ATTATCCGTGGCTCCA-1	CS10	Body	Meso_TBX6+		3.26576	10.0956
CS10_Body_ATTATCCTCAGATAAG-1	CS10	Body	Mes_NGFR+		-3.96268	-8.4045
CS10_Body_ATTATCCTCAGTCAGT-1	CS10	Body	Meso_TBX6+		3.57593	6.84591
CS10_Body_ATTATCCTCTGCTGTC-1	CS10	Body	Mes_SOX2+		-3.00079	-6.96076
CS10_Body_ATTATCCTCTTATCTG-1	CS10	Body	Meso_TBX6+		6.53672	8.3194
CS10_Body_ATTCTACAGACTTTCG-1	CS10	Body	Meso_MEOX1+		-3.59485	0.398136
CS10_Body_ATTCTACAGCAATCTC-1	CS10	Body	Meso_TBX6+		-0.488831	4.87673
CS10_Body_ATTCTACAGCAGGCTA-1	CS10	Body	Meso_MEOX1+		-1.35965	-0.094473
CS10_Body_ATTCTACAGTTTGCGT-1	CS10	Body	Endo		-10.3337	0.965512
CS10_Body_ATTCTACCAATAACGA-1	CS10	Body	Meso_MEOX1+		-3.49025	-0.213838
CS10_Body_ATTCTACCAGCGAACA-1	CS10	Body	Meso_TBX6+		2.51996	8.79263
CS10_Body_ATTCTACCAGCTCCGA-1	CS10	Body	Mes_HAND1+		1.37425	-0.272914
CS10_Body_ATTCTACCATGTTGAC-1	CS10	Body	Mes_SOX2+		1.08721	-4.04015
CS10_Body_ATTCTACGTGCAGTAG-1	CS10	Body	Meso_TBX6+		1.97478	7.36689
CS10_Body_ATTCTACTCACTATTC-1	CS10	Body	Meso_TBX6+		1.4117	8.08577
CS10_Body_ATTCTACTCTATCCTA-1	CS10	Body	Mes_HAND1+		4.54227	2.38141
CS10_Body_ATTCTACTCTCTTGAT-1	CS10	Body	Epi_CLDN6+		4.56236	-8.38522
CS10_Body_ATTGGACAGAAGATTC-1	CS10	Body	Meso_TBX6+		-0.841559	9.2879
CS10_Body_ATTGGACAGCCCAATT-1	CS10	Body	Meso_TBX6+		4.48585	6.96241
CS10_Body_ATTGGACAGTAGCGGT-1	CS10	Body	Mes_SOX2+		-0.698097	-6.25856
CS10_Body_ATTGGACCAACTGGCC-1	CS10	Body	Mes_HAND1+		1.99675	1.51514
CS10_Body_ATTGGACCAAGCCATT-1	CS10	Body	Meso_TBX6+		1.95926	2.76564
CS10_Body_ATTGGACCAAGCCGCT-1	CS10	Body	Mes_HAND1+		0.821329	1.03469
CS10_Body_ATTGGACCAAGCGCTC-1	CS10	Body	Meso_TBX6+		-0.245561	7.53504
CS10_Body_ATTGGACCACATTTCT-1	CS10	Body	Epi_CLDN6+		4.73649	-7.51427
CS10_Body_ATTGGACCAGCAGTTT-1	CS10	Body	Meso_MEOX1+		0.744177	1.49846
CS10_Body_ATTGGACCATCATCCC-1	CS10	Body	Meso_TBX6+		6.30052	8.46725
CS10_Body_ATTGGACGTAAATACG-1	CS10	Body	Meso_TBX6+		1.72753	3.13286
CS10_Body_ATTGGACGTCGCGGTT-1	CS10	Body	Meso_MEOX1+		0.143293	3.37846
CS10_Body_ATTGGACGTGTTTGTG-1	CS10	Body	Endo		-8.86167	-1.57101
CS10_Body_ATTGGACTCGGTGTTA-1	CS10	Body	Mes_SOX2+		0.0932394	-4.49858
CS10_Body_ATTGGACTCTACTTAC-1	CS10	Body	Mes_HAND1+		2.94523	-1.39081
CS10_Body_ATTGGACTCTCTGTCG-1	CS10	Body	Mes_SOX2+		-2.28883	-6.04597
CS10_Body_ATTGGTGAGCTCTCGG-1	CS10	Body	Mes_HAND1+		3.79255	2.43562
CS10_Body_ATTGGTGCAAGCGATG-1	CS10	Body	Meso_TBX6+		1.91683	7.14999
CS10_Body_ATTGGTGCACTGAAGG-1	CS10	Body	Endo		-8.24542	-0.157103
CS10_Body_ATTGGTGCAGTTCATG-1	CS10	Body	Meso_TBX6+		6.31215	6.31318
CS10_Body_ATTGGTGCATGCCCGA-1	CS10	Body	Meso_MEOX1+		-4.73691	2.85409
CS10_Body_ATTGGTGCATTCTCAT-1	CS10	Body	Meso_TBX6+		3.35709	5.55937
CS10_Body_ATTGGTGGTCTTGCGG-1	CS10	Body	Endo		-9.11859	1.0473
CS10_Body_ATTGGTGGTGACAAAT-1	CS10	Body	Mes_SOX2+		5.17042	-5.05363
CS10_Body_ATTGGTGTCGGCATCG-1	CS10	Body	Meso_MEOX1+		-0.0261511	0.997821
CS10_Body_ATTGGTGTCTGGTGTA-1	CS10	Body	Meso_TBX6+		2.89841	5.47354
CS10_Body_ATTGGTGTCTGTCAAG-1	CS10	Body	Mes_SOX2+		1.17722	-4.76435
CS10_Body_ATTGGTGTCTTATCTG-1	CS10	Body	Meso_TBX6+		2.43356	5.2418
CS10_Body_ATTTCTGAGACCGGAT-1	CS10	Body	Meso_TBX6+		4.72663	7.36006
CS10_Body_ATTTCTGAGATGAGAG-1	CS10	Body	Mes_SOX2+		-1.21377	-6.11531
CS10_Body_ATTTCTGAGATGTGTA-1	CS10	Body	Meso_TBX6+		0.286907	7.85165
CS10_Body_ATTTCTGAGGATCGCA-1	CS10	Body	Mes_SOX2+		4.89124	-5.08195
CS10_Body_ATTTCTGAGTGGCACA-1	CS10	Body	Meso_TBX6+		3.2333	9.05318
CS10_Body_ATTTCTGAGTTAAGTG-1	CS10	Body	Endo		-8.59396	-0.935481
CS10_Body_ATTTCTGCACAACGCC-1	CS10	Body	Meso_MEOX1+		-2.72469	2.55518
CS10_Body_ATTTCTGCATCTCCCA-1	CS10	Body	Mes_SOX2+		3.35359	-4.28946
CS10_Body_ATTTCTGGTCTTGATG-1	CS10	Body	Meso_T+		7.68329	3.17395
CS10_Body_ATTTCTGGTGGGTATG-1	CS10	Body	Meso_TBX6+		4.34748	5.02635
CS10_Body_ATTTCTGGTTACGTCA-1	CS10	Body	Endo		-9.65445	1.08145
CS10_Body_ATTTCTGGTTATTCTC-1	CS10	Body	Meso_MEOX1+		-3.137	0.186198
CS10_Body_ATTTCTGTCAGCAACT-1	CS10	Body	Meso_MEOX1+		-3.34966	-0.207177
CS10_Body_ATTTCTGTCAGTCCCT-1	CS10	Body	Meso_T+		7.54805	2.26929
CS10_Body_ATTTCTGTCCGTCAAA-1	CS10	Body	Mes_HAND1+		7.9422	0.0130662
CS10_Body_ATTTCTGTCCTTTCGG-1	CS10	Body	Meso_TBX6+		5.10076	8.5118
CS10_Body_ATTTCTGTCGGTCTAA-1	CS10	Body	Endo		-9.75513	0.0975257
CS10_Body_ATTTCTGTCGTGGTCG-1	CS10	Body	Mac		-14.746	-3.19312
CS10_Body_ATTTCTGTCTACCTGC-1	CS10	Body	Meso_TBX6+		1.03326	6.79859
CS10_Body_ATTTCTGTCTTGAGGT-1	CS10	Body	Meso_MEOX1+		-1.27002	3.8344
CS10_Body_CAACCAAAGAGCAATT-1	CS10	Body	Mes_SOX2+		4.72878	-5.08695
CS10_Body_CAACCAAAGATGCGAC-1	CS10	Body	Meso_TBX6+		1.0263	5.86842
CS10_Body_CAACCAAAGGACGAAA-1	CS10	Body	Meso_MEOX1+		-3.62063	0.642453
CS10_Body_CAACCAACAACAACCT-1	CS10	Body	Meso_TBX6+		1.08999	6.22802
CS10_Body_CAACCAACACACTGCG-1	CS10	Body	Meso_TBX6+		1.77011	7.66826
CS10_Body_CAACCAACAGCCTATA-1	CS10	Body	Mes_SOX2+		0.257589	-5.65182
CS10_Body_CAACCAACAGCCTGTG-1	CS10	Body	Mes_SOX2+		0.707517	-4.04907
CS10_Body_CAACCAACATTGCGGC-1	CS10	Body	Meso_MEOX1+		-2.50829	1.69681
CS10_Body_CAACCAAGTAGGGTAC-1	CS10	Body	Mes_SOX2+		0.914011	-5.76586
CS10_Body_CAACCAAGTCAGAATA-1	CS10	Body	Meso_TBX6+		6.72798	7.71895
CS10_Body_CAACCAAGTCTGCGGT-1	CS10	Body	Meso_TBX6+		2.13813	8.54548
CS10_Body_CAACCAATCCGCATAA-1	CS10	Body	Mes_SOX2+		2.9071	-5.15515
CS10_Body_CAACCAATCGCCCTTA-1	CS10	Body	Mes_SOX2+		1.66183	-3.40214
CS10_Body_CAACCAATCGGATGTT-1	CS10	Body	Meso_TBX6+		1.7814	5.94807
CS10_Body_CAACCAATCGTTTAGG-1	CS10	Body	Meso_TBX6+		2.66717	5.27599
CS10_Body_CAACCAATCTGGTATG-1	CS10	Body	Mes_SOX2+		5.57593	-4.35564
CS10_Body_CAACCTCAGAGTCTGG-1	CS10	Body	Meso_MEOX1+		-1.1053	0.816542
CS10_Body_CAACCTCAGGATATAC-1	CS10	Body	Mes_HAND1+		1.69461	-0.0196034
CS10_Body_CAACCTCAGTAGGTGC-1	CS10	Body	Meso_TBX6+		3.22694	6.45453
CS10_Body_CAACCTCCACATGACT-1	CS10	Body	Endo		-9.44224	-0.0525639
CS10_Body_CAACCTCCAGACGCAA-1	CS10	Body	Meso_TBX6+		4.29935	7.39842
CS10_Body_CAACCTCCAGCATGAG-1	CS10	Body	Epi_CLDN6+		9.54366	-7.30055
CS10_Body_CAACCTCGTCACCTAA-1	CS10	Body	Mac		-14.0384	-2.6142
CS10_Body_CAACCTCGTCTGATTG-1	CS10	Body	Meso_TBX6+		3.8772	5.77672
CS10_Body_CAACCTCTCTACTATC-1	CS10	Body	Meso_TBX6+		4.15308	10.9726
CS10_Body_CAACCTCTCTCGAGTA-1	CS10	Body	Meso_MEOX1+		-0.322923	1.24894
CS10_Body_CAACCTCTCTTACCGC-1	CS10	Body	Meso_TBX6+		1.12424	6.93405
CS10_Body_CAACCTCTCTTGTATC-1	CS10	Body	Meso_MEOX1+		-3.04665	0.303904
CS10_Body_CAACTAGAGAGGTAGA-1	CS10	Body	Endo		-8.27141	0.96079
CS10_Body_CAACTAGAGCTAAGAT-1	CS10	Body	Meso_MEOX1+		-0.744506	1.3745
CS10_Body_CAACTAGCAAGCTGTT-1	CS10	Body	Mes_HAND1+		2.29743	0.972134
CS10_Body_CAACTAGCATGAACCT-1	CS10	Body	Mes_NGFR+		-3.96306	-7.70372
CS10_Body_CAACTAGCATGCAATC-1	CS10	Body	Endo		-9.38228	1.31351
CS10_Body_CAACTAGCATGCCTTC-1	CS10	Body	Meso_MEOX1+		-1.39022	2.94021
CS10_Body_CAACTAGGTATCTGCA-1	CS10	Body	Meso_TBX6+		4.1722	5.71585
CS10_Body_CAACTAGGTCCGACGT-1	CS10	Body	Meso_TBX6+		3.12263	3.01286
CS10_Body_CAACTAGGTCGCGTGT-1	CS10	Body	Meso_MEOX1+		-1.87783	3.00047
CS10_Body_CAACTAGGTGCACTTA-1	CS10	Body	Meso_MEOX1+		-3.07888	1.77082
CS10_Body_CAACTAGGTTCAGTAC-1	CS10	Body	Meso_TBX6+		7.45192	6.01649
CS10_Body_CAACTAGGTTTGTTGG-1	CS10	Body	Meso_MEOX1+		-2.57179	0.259669
CS10_Body_CAACTAGTCATGCAAC-1	CS10	Body	Meso_TBX6+		3.69397	8.68184
CS10_Body_CAACTAGTCTAACTGG-1	CS10	Body	Meso_MEOX1+		-0.76256	3.99386
CS10_Body_CAACTAGTCTATCCCG-1	CS10	Body	Endo		-8.66486	-1.79226
CS10_Body_CAAGAAAAGAAGGACA-1	CS10	Body	Mes_SOX2+		1.07602	-3.77132
CS10_Body_CAAGAAAAGAGAACAG-1	CS10	Body	Meso_MEOX1+		-4.56272	2.82476
CS10_Body_CAAGAAAAGATGTCGG-1	CS10	Body	Meso_TBX6+		1.41926	5.5134
CS10_Body_CAAGAAAAGATGTGGC-1	CS10	Body	Mes_SOX2+		-0.177912	-5.30105
CS10_Body_CAAGAAAAGCTAAACA-1	CS10	Body	Meso_TBX6+		1.47972	8.854
CS10_Body_CAAGAAAAGGACGAAA-1	CS10	Body	Mes_SOX2+		-0.818142	-5.4181
CS10_Body_CAAGAAAAGGGTCTCC-1	CS10	Body	Mes_SOX2+		3.465	-5.10609
CS10_Body_CAAGAAACAGCCTATA-1	CS10	Body	Mes_HAND1+		3.44574	-2.22369
CS10_Body_CAAGAAACATGCAACT-1	CS10	Body	Endo		-8.47098	-0.687007
CS10_Body_CAAGAAAGTACCATCA-1	CS10	Body	Meso_TBX6+		3.03935	7.39214
CS10_Body_CAAGAAAGTGCACTTA-1	CS10	Body	Meso_TBX6+		0.343369	9.0511
CS10_Body_CAAGAAATCAGCTGGC-1	CS10	Body	Mes_HAND1+		1.51857	-0.167639
CS10_Body_CAAGAAATCGCCAGCA-1	CS10	Body	Meso_TBX6+		0.727862	6.11949
CS10_Body_CAAGAAATCGGTCTAA-1	CS10	Body	Mes_SOX2+		3.52906	-4.6876
CS10_Body_CAAGATCAGATGTAAC-1	CS10	Body	Hema		-7.88852	7.43068
CS10_Body_CAAGATCAGCCAGAAC-1	CS10	Body	Meso_TBX6+		-0.0965973	5.20109
CS10_Body_CAAGATCAGGTGCTAG-1	CS10	Body	Meso_TBX6+		3.61891	5.25683
CS10_Body_CAAGATCAGTGTCCCG-1	CS10	Body	Epi_CLDN6+		4.13322	-8.0251
CS10_Body_CAAGATCCAATCCGAT-1	CS10	Body	Hema		-7.97407	6.24008
CS10_Body_CAAGATCCACTTCGAA-1	CS10	Body	Mes_SOX2+		0.48463	-5.07782
CS10_Body_CAAGATCGTAAACGCG-1	CS10	Body	Mes_HAND1+		6.03087	-1.11451
CS10_Body_CAAGATCGTACAGTTC-1	CS10	Body	Meso_TBX6+		4.14221	8.9051
CS10_Body_CAAGATCGTAGTACCT-1	CS10	Body	Meso_TBX6+		-1.67414	5.53489
CS10_Body_CAAGATCGTCATACTG-1	CS10	Body	Endo		-11.7886	-2.01892
CS10_Body_CAAGATCGTGAAATCA-1	CS10	Body	Epi_CLDN6+		8.93076	-7.82889
CS10_Body_CAAGATCGTTACGTCA-1	CS10	Body	Epi_CLDN6+		4.05359	-9.33364
CS10_Body_CAAGATCGTTAGTGGG-1	CS10	Body	Mes_SOX2+		3.07892	-3.93613
CS10_Body_CAAGATCTCACATAGC-1	CS10	Body	Endo		-10.1914	0.466196
CS10_Body_CAAGATCTCCAGTATG-1	CS10	Body	Endo		-8.48156	-1.43816
CS10_Body_CAAGATCTCCGTAGGC-1	CS10	Body	Epi_CLDN6+		4.31329	-8.34316
CS10_Body_CAAGATCTCCTCAACC-1	CS10	Body	Meso_TBX6+		6.45447	7.82855
CS10_Body_CAAGATCTCGGCTACG-1	CS10	Body	Mes_SOX2+		3.99985	-4.44579
CS10_Body_CAAGATCTCTATGTGG-1	CS10	Body	Mes_HAND1+		4.43838	1.70551
CS10_Body_CAAGATCTCTCGAGTA-1	CS10	Body	Mes_SOX2+		4.10477	-4.27666
CS10_Body_CAAGGCCAGGATATAC-1	CS10	Body	Mes_HAND1+		4.4156	0.815124
CS10_Body_CAAGGCCAGTCGTACT-1	CS10	Body	Meso_T+		7.87147	4.62877
CS10_Body_CAAGGCCAGTTAAGTG-1	CS10	Body	Meso_TBX6+		2.19632	9.83061
CS10_Body_CAAGGCCCAACTGCTA-1	CS10	Body	Hema		-7.45146	8.20786
CS10_Body_CAAGGCCCAAGAGTCG-1	CS10	Body	Meso_TBX6+		6.54377	5.60749
CS10_Body_CAAGGCCCAATCTGCA-1	CS10	Body	Meso_TBX6+		6.10596	7.99535
CS10_Body_CAAGGCCCACCTATCC-1	CS10	Body	Meso_TBX6+		6.52253	8.02033
CS10_Body_CAAGGCCCACGGATAG-1	CS10	Body	Mes_HAND1+		3.81893	2.91439
CS10_Body_CAAGGCCCACTGCCAG-1	CS10	Body	Mac		-13.9361	-2.63951
CS10_Body_CAAGGCCCACTTCTGC-1	CS10	Body	Mes_HAND1+		9.13296	-1.21376
CS10_Body_CAAGGCCCAGCCACCA-1	CS10	Body	Epi_CLDN6+		4.91165	-10.612
CS10_Body_CAAGGCCCAGCTCGCA-1	CS10	Body	Meso_TBX6+		2.67486	4.24835
CS10_Body_CAAGGCCCAGGGTTAG-1	CS10	Body	Epi_CLDN6+		4.81094	-7.48523
CS10_Body_CAAGGCCGTGCCTTGG-1	CS10	Body	Meso_MEOX1+		-1.35171	-0.0909537
CS10_Body_CAAGGCCGTTATTCTC-1	CS10	Body	Mes_SOX2+		0.445643	-5.16949
CS10_Body_CAAGGCCTCACCACCT-1	CS10	Body	Meso_T+		7.42952	4.95988
CS10_Body_CAAGGCCTCACCGTAA-1	CS10	Body	Meso_MEOX1+		-0.138353	2.4836
CS10_Body_CAAGGCCTCACGAAGG-1	CS10	Body	Meso_TBX6+		4.49613	9.68151
CS10_Body_CAAGGCCTCCGTCATC-1	CS10	Body	Mes_SOX2+		-1.85793	-6.99517
CS10_Body_CAAGGCCTCGGAGCAA-1	CS10	Body	Mes_SOX2+		4.00559	-4.85146
CS10_Body_CAAGGCCTCTGATTCT-1	CS10	Body	Meso_TBX6+		2.81081	7.93282
CS10_Body_CAAGTTGAGAAACCTA-1	CS10	Body	Meso_MEOX1+		-4.68246	2.90957
CS10_Body_CAAGTTGAGTATGACA-1	CS10	Body	Meso_TBX6+		1.19264	7.43087
CS10_Body_CAAGTTGAGTTTGCGT-1	CS10	Body	Mac		-14.1244	-3.58672
CS10_Body_CAAGTTGCAAGTTGTC-1	CS10	Body	Mes_SOX2+		0.254963	-4.3702
CS10_Body_CAAGTTGCACGTCAGC-1	CS10	Body	Meso_TBX6+		4.02566	5.00656
CS10_Body_CAAGTTGCATGAACCT-1	CS10	Body	Hema		-9.37598	2.86939
CS10_Body_CAAGTTGGTACAGACG-1	CS10	Body	Mes_HAND1+		0.583759	3.00219
CS10_Body_CAAGTTGGTACAGTTC-1	CS10	Body	Meso_TBX6+		0.26179	4.62379
CS10_Body_CAAGTTGGTCTAGCGC-1	CS10	Body	Meso_MEOX1+		-1.62965	4.16131
CS10_Body_CAAGTTGGTCTTGATG-1	CS10	Body	Meso_TBX6+		3.58627	3.64513
CS10_Body_CAAGTTGTCAACGAAA-1	CS10	Body	Mes_HAND1+		2.71957	2.63063
CS10_Body_CAAGTTGTCGGCATCG-1	CS10	Body	Meso_TBX6+		3.72129	9.05915
CS10_Body_CAAGTTGTCGTGACAT-1	CS10	Body	Meso_TBX6+		1.43303	3.6492
CS10_Body_CACAAACAGACAGAGA-1	CS10	Body	Epi_CLDN6+		10.0913	-7.30591
CS10_Body_CACAAACAGCGTTTAC-1	CS10	Body	Meso_TBX6+		6.02571	5.13067
CS10_Body_CACAAACCAACGATCT-1	CS10	Body	Meso_TBX6+		-0.762805	5.0153
CS10_Body_CACAAACCAAGCGAGT-1	CS10	Body	Meso_MEOX1+		-0.556302	4.22491
CS10_Body_CACAAACCAATCTGCA-1	CS10	Body	Meso_TBX6+		-0.289153	7.58808
CS10_Body_CACAAACCACCCATGG-1	CS10	Body	Meso_TBX6+		-0.886169	5.01414
CS10_Body_CACAAACCAGGATTGG-1	CS10	Body	Mes_SOX2+		0.259997	-3.91361
CS10_Body_CACAAACGTAGCTGCC-1	CS10	Body	Epi_CLDN6+		4.14991	-8.00168
CS10_Body_CACAAACGTATTAGCC-1	CS10	Body	Meso_MEOX1+		-2.71124	1.73358
CS10_Body_CACAAACTCAGCTCTC-1	CS10	Body	Meso_TBX6+		2.12849	3.41323
CS10_Body_CACAAACTCCAGAGGA-1	CS10	Body	Meso_TBX6+		1.32292	3.73107
CS10_Body_CACAAACTCTCTTATG-1	CS10	Body	Mes_SOX2+		-2.10464	-3.40977
CS10_Body_CACACAAAGCGGCTTC-1	CS10	Body	Meso_TBX6+		1.71202	5.77445
CS10_Body_CACACAAAGGCATGTG-1	CS10	Body	Meso_TBX6+		1.8902	3.01413
CS10_Body_CACACAAAGGTGTTAA-1	CS10	Body	Meso_TBX6+		4.08467	10.5625
CS10_Body_CACACAAAGGTTACCT-1	CS10	Body	Meso_MEOX1+		-3.92881	-0.0816961
CS10_Body_CACACAACAAAGTGCG-1	CS10	Body	Mes_SOX2+		4.15313	-5.4958
CS10_Body_CACACAACAAGCTGGA-1	CS10	Body	Meso_MEOX1+		-1.65151	3.13372
CS10_Body_CACACAACACCATGTA-1	CS10	Body	Meso_MEOX1+		-0.820971	2.67845
CS10_Body_CACACAACACTTCTGC-1	CS10	Body	Mes_SOX2+		-1.83197	-4.89618
CS10_Body_CACACAACATGTTGAC-1	CS10	Body	Meso_TBX6+		-1.56382	6.99446
CS10_Body_CACACAATCAATAAGG-1	CS10	Body	Hema		-8.69141	4.73687
CS10_Body_CACACAATCACGAAGG-1	CS10	Body	Mes_HAND1+		3.91864	1.66874
CS10_Body_CACACAATCAGAGCTT-1	CS10	Body	Meso_T+		7.51496	4.33671
CS10_Body_CACACAATCCGCTGTT-1	CS10	Body	Mes_SOX2+		0.201281	-5.59295
CS10_Body_CACACAATCCTGTAGA-1	CS10	Body	Endo		-9.49557	-1.96714
CS10_Body_CACACAATCGTAGGTT-1	CS10	Body	Meso_MEOX1+		-2.09715	0.981661
CS10_Body_CACACCTAGACTACAA-1	CS10	Body	Meso_MEOX1+		-3.09689	0.203594
CS10_Body_CACACCTAGATCCGAG-1	CS10	Body	Epi_CLDN6+		5.95435	-7.49106
CS10_Body_CACACCTAGCTACCGC-1	CS10	Body	Meso_MEOX1+		-2.73025	2.5103
CS10_Body_CACACCTAGGTGCTAG-1	CS10	Body	Meso_TBX6+		4.49645	10.7535
CS10_Body_CACACCTAGTCATGCT-1	CS10	Body	Meso_TBX6+		5.17594	6.9082
CS10_Body_CACACCTCACACTGCG-1	CS10	Body	Mes_HAND1+		3.70802	3.71927
CS10_Body_CACACCTGTACCCAAT-1	CS10	Body	Mes_SOX2+		-0.427737	-5.41339
CS10_Body_CACACCTGTATCAGTC-1	CS10	Body	Mes_SOX2+		0.546391	-5.096
CS10_Body_CACACCTGTCAGAATA-1	CS10	Body	Mes_SOX2+		5.29652	-4.23929
CS10_Body_CACACCTGTGTGACCC-1	CS10	Body	Mes_SOX2+		2.13101	-5.43138
CS10_Body_CACACCTTCACTCCTG-1	CS10	Body	Meso_TBX6+		4.66114	10.6296
CS10_Body_CACACCTTCGATGAGG-1	CS10	Body	Hema		-7.88885	7.6803
CS10_Body_CACACCTTCGGTCCGA-1	CS10	Body	Meso_TBX6+		4.81109	7.89158
CS10_Body_CACACCTTCGGTGTTA-1	CS10	Body	Meso_MEOX1+		-3.80616	0.559086
CS10_Body_CACACCTTCTGCGGCA-1	CS10	Body	Meso_TBX6+		6.31454	6.50746
CS10_Body_CACACTCAGAAGGCCT-1	CS10	Body	Meso_TBX6+		1.29884	8.40597
CS10_Body_CACACTCAGCGAAGGG-1	CS10	Body	Mes_SOX2+		-0.279372	-5.88068
CS10_Body_CACACTCCACCCATTC-1	CS10	Body	Meso_TBX6+		-0.0444635	5.09928
CS10_Body_CACACTCCACGTCAGC-1	CS10	Body	Mes_SOX2+		-0.699321	-5.51793
CS10_Body_CACACTCCACTGAAGG-1	CS10	Body	Mes_SOX2+		0.00235525	-4.8753
CS10_Body_CACACTCCATGCCCGA-1	CS10	Body	Epi_CLDN6+		6.23037	-7.58311
CS10_Body_CACACTCCATGTAAGA-1	CS10	Body	Meso_TBX6+		1.78554	4.85474
CS10_Body_CACACTCCATTTCAGG-1	CS10	Body	Meso_MEOX1+		-2.07237	3.49293
CS10_Body_CACACTCGTAGCTTGT-1	CS10	Body	Endo		-9.50885	-1.62821
CS10_Body_CACACTCGTCACAAGG-1	CS10	Body	Mes_SOX2+		-2.00758	-5.57258
CS10_Body_CACACTCGTCCATGAT-1	CS10	Body	Mes_HAND1+		4.50523	-2.10214
CS10_Body_CACACTCGTCTGCGGT-1	CS10	Body	Epi_CLDN6+		5.43834	-9.46093
CS10_Body_CACACTCGTGTTAAGA-1	CS10	Body	Mes_SOX2+		-0.246862	-5.35583
CS10_Body_CACACTCTCCATGAAC-1	CS10	Body	Meso_T+		7.76883	2.19792
CS10_Body_CACACTCTCCGAGCCA-1	CS10	Body	Mes_HAND1+		3.75935	-0.70221
CS10_Body_CACACTCTCGCGATCG-1	CS10	Body	Hema		-8.54768	4.53537
CS10_Body_CACACTCTCTCACATT-1	CS10	Body	Meso_MEOX1+		-0.150319	1.75765
CS10_Body_CACACTCTCTTAGAGC-1	CS10	Body	Meso_TBX6+		4.2607	6.85518
CS10_Body_CACAGGCAGCAGCCTC-1	CS10	Body	Mes_SOX2+		0.630764	-4.30761
CS10_Body_CACAGGCAGCAGGCTA-1	CS10	Body	Mes_HAND1+		7.39093	-0.0341009
CS10_Body_CACAGGCAGTCCATAC-1	CS10	Body	Meso_TBX6+		4.57855	5.18551
CS10_Body_CACAGGCCAAGAGGCT-1	CS10	Body	Meso_MEOX1+		-0.550726	2.55442
CS10_Body_CACAGGCCAGCGTCCA-1	CS10	Body	Mes_NGFR+		-2.98225	-7.24503
CS10_Body_CACAGGCCATGCCTAA-1	CS10	Body	Meso_MEOX1+		-2.44352	2.0852
CS10_Body_CACAGGCGTCGGGTCT-1	CS10	Body	Mac		-14.9541	-4.05077
CS10_Body_CACAGGCGTGAAGGCT-1	CS10	Body	Meso_MEOX1+		-0.68594	1.34933
CS10_Body_CACAGGCGTGGAAAGA-1	CS10	Body	Meso_TBX6+		-0.613151	5.57228
CS10_Body_CACAGGCTCAACGCTA-1	CS10	Body	Meso_TBX6+		2.06813	8.19496
CS10_Body_CACAGGCTCAGAAATG-1	CS10	Body	Meso_TBX6+		-1.95512	4.86416
CS10_Body_CACAGGCTCATGCTCC-1	CS10	Body	Epi_CLDN6+		5.46911	-7.12442
CS10_Body_CACAGGCTCGCGATCG-1	CS10	Body	Mes_HAND1+		3.80186	1.17631
CS10_Body_CACAGGCTCTCCTATA-1	CS10	Body	Meso_TBX6+		4.62341	8.53514
CS10_Body_CACAGGCTCTGCTGCT-1	CS10	Body	Meso_TBX6+		3.18803	7.18878
CS10_Body_CACAGGCTCTTTCCTC-1	CS10	Body	Meso_TBX6+		2.48664	8.65721
CS10_Body_CACAGTAAGAAGCCCA-1	CS10	Body	Mes_HAND1+		5.28825	-1.93914
CS10_Body_CACAGTAAGCGATCCC-1	CS10	Body	Mes_SOX2+		-1.89503	-7.58669
CS10_Body_CACAGTACACGACTCG-1	CS10	Body	Epi_CLDN6+		3.38581	-9.6882
CS10_Body_CACAGTACACGGCTAC-1	CS10	Body	Mes_HAND1+		2.94648	1.94957
CS10_Body_CACAGTACATACGCTA-1	CS10	Body	Meso_TBX6+		3.70093	4.17688
CS10_Body_CACAGTACATGTTGAC-1	CS10	Body	Mes_HAND1+		1.93321	0.298479
CS10_Body_CACAGTAGTCAAACTC-1	CS10	Body	Meso_TBX6+		3.37565	10.23
CS10_Body_CACAGTAGTCGCATCG-1	CS10	Body	Hema		-8.66188	2.43213
CS10_Body_CACAGTAGTGGTACAG-1	CS10	Body	Meso_TBX6+		4.99812	5.88675
CS10_Body_CACAGTATCACAACGT-1	CS10	Body	Meso_TBX6+		1.75123	4.68489
CS10_Body_CACAGTATCACATGCA-1	CS10	Body	Mes_HAND1+		7.68779	-0.117235
CS10_Body_CACAGTATCTATCGCC-1	CS10	Body	Myocyte		-9.44492	-7.58933
CS10_Body_CACATAGAGACGCACA-1	CS10	Body	Mes_SOX2+		-1.95328	-5.45502
CS10_Body_CACATAGAGGACACCA-1	CS10	Body	Mes_SOX2+		-0.950801	-5.35777
CS10_Body_CACATAGAGTGTTAGA-1	CS10	Body	Mes_HAND1+		4.63816	2.90196
CS10_Body_CACATAGAGTTTGCGT-1	CS10	Body	Endo		-10.1213	0.0166622
CS10_Body_CACATAGCAAGCCATT-1	CS10	Body	Hema		-8.86619	3.08376
CS10_Body_CACATAGCACATCTTT-1	CS10	Body	Hema		-7.8981	8.46295
CS10_Body_CACATAGCAGCCTGTG-1	CS10	Body	Meso_TBX6+		4.95286	6.46781
CS10_Body_CACATAGCATTTCAGG-1	CS10	Body	Endo		-9.41898	-1.28492
CS10_Body_CACATAGTCCAGATCA-1	CS10	Body	Endo		-11.285	-1.87749
CS10_Body_CACATAGTCGCGCCAA-1	CS10	Body	Mes_SOX2+		0.49958	-4.84225
CS10_Body_CACATAGTCTCCGGTT-1	CS10	Body	Meso_T+		8.22139	2.03178
CS10_Body_CACATAGTCTTCAACT-1	CS10	Body	Meso_TBX6+		4.57092	9.69513
CS10_Body_CACATTTAGATCTGAA-1	CS10	Body	Mes_SOX2+		4.50592	-5.13365
CS10_Body_CACATTTAGCCCAATT-1	CS10	Body	Mes_SOX2+		-0.279867	-4.84326
CS10_Body_CACATTTCAAACAACA-1	CS10	Body	Meso_TBX6+		5.17683	9.29563
CS10_Body_CACATTTCACCGGAAA-1	CS10	Body	Epi_CLDN6+		4.99188	-9.48126
CS10_Body_CACATTTCACGAAGCA-1	CS10	Body	Meso_MEOX1+		-2.73825	2.16651
CS10_Body_CACATTTCAGATCCAT-1	CS10	Body	Epi_CLDN6+		3.21287	-10.0047
CS10_Body_CACATTTCAGCATACT-1	CS10	Body	Meso_TBX6+		3.94628	8.83906
CS10_Body_CACATTTCAGCCTATA-1	CS10	Body	Meso_MEOX1+		-1.30529	3.81155
CS10_Body_CACATTTCAGCGATCC-1	CS10	Body	Mes_SOX2+		-3.41575	-7.12785
CS10_Body_CACATTTCATGGAATA-1	CS10	Body	Meso_MEOX1+		-1.79966	3.59638
CS10_Body_CACATTTCATTTGCCC-1	CS10	Body	Mes_SOX2+		3.78663	-5.38349
CS10_Body_CACATTTGTAAATACG-1	CS10	Body	Mes_SOX2+		-0.96994	-5.96599
CS10_Body_CACATTTGTAGCCTCG-1	CS10	Body	Meso_TBX6+		3.8597	6.3933
CS10_Body_CACATTTGTATCAGTC-1	CS10	Body	Mac		-14.592	-2.95788
CS10_Body_CACATTTGTCATACTG-1	CS10	Body	Meso_T+		-2.39296	-2.38189
CS10_Body_CACATTTGTCCGACGT-1	CS10	Body	Meso_TBX6+		2.91726	8.3177
CS10_Body_CACATTTGTGTTAAGA-1	CS10	Body	Mes_SOX2+		2.5681	-5.33288
CS10_Body_CACATTTTCATGTGGT-1	CS10	Body	Mes_SOX2+		-0.614831	-4.31802
CS10_Body_CACATTTTCTCGAGTA-1	CS10	Body	Meso_MEOX1+		-3.23962	2.65342
CS10_Body_CACATTTTCTCTTGAT-1	CS10	Body	Meso_MEOX1+		-0.48779	2.22366
CS10_Body_CACCACTAGACTAGAT-1	CS10	Body	Meso_MEOX1+		-1.71729	2.61552
CS10_Body_CACCACTAGATGAGAG-1	CS10	Body	Mes_HAND1+		2.96114	-1.40108
CS10_Body_CACCACTAGATGGCGT-1	CS10	Body	Mes_SOX2+		-1.59264	-6.45494
CS10_Body_CACCACTAGCAGGTCA-1	CS10	Body	Meso_TBX6+		1.68753	10.5265
CS10_Body_CACCACTAGGCGCTCT-1	CS10	Body	Epi_CLDN6+		8.71571	-7.37402
CS10_Body_CACCACTAGTGTTAGA-1	CS10	Body	Meso_TBX6+		4.43351	5.74123
CS10_Body_CACCACTCAATCGGTT-1	CS10	Body	Meso_T+		6.97212	2.61611
CS10_Body_CACCACTCAGCTCGCA-1	CS10	Body	Meso_TBX6+		2.74609	3.82205
CS10_Body_CACCACTCAGTCCTTC-1	CS10	Body	Epi_CLDN6+		8.25428	-7.39372
CS10_Body_CACCACTCATTACCTT-1	CS10	Body	Endo		-11.7669	-1.77892
CS10_Body_CACCACTGTACACCGC-1	CS10	Body	Meso_MEOX1+		-4.39573	0.654544
CS10_Body_CACCACTGTACAGTTC-1	CS10	Body	Meso_MEOX1+		-2.74784	0.33921
CS10_Body_CACCACTGTGGACGAT-1	CS10	Body	Meso_TBX6+		3.13312	7.96322
CS10_Body_CACCACTGTTGAGTTC-1	CS10	Body	Mes_SOX2+		3.48245	-5.52495
CS10_Body_CACCACTGTTGGAGGT-1	CS10	Body	Epi_CLDN6+		4.2835	-7.51403
CS10_Body_CACCACTTCAATCTCT-1	CS10	Body	Meso_TBX6+		6.33021	8.59729
CS10_Body_CACCACTTCAGGCCCA-1	CS10	Body	Mes_SOX2+		-2.20963	-5.93095
CS10_Body_CACCACTTCCGTTGCT-1	CS10	Body	Meso_TBX6+		1.37221	6.809
CS10_Body_CACCACTTCTGACCTC-1	CS10	Body	Meso_TBX6+		1.14961	6.43262
CS10_Body_CACCAGGAGAGCAATT-1	CS10	Body	Meso_MEOX1+		-3.05158	0.565768
CS10_Body_CACCAGGAGCAATCTC-1	CS10	Body	Meso_MEOX1+		-1.12504	3.02106
CS10_Body_CACCAGGAGCCTCGTG-1	CS10	Body	Meso_MEOX1+		-1.04397	4.47588
CS10_Body_CACCAGGAGGATCGCA-1	CS10	Body	Meso_TBX6+		-0.851537	5.17723
CS10_Body_CACCAGGAGGCAGTCA-1	CS10	Body	Meso_MEOX1+		-4.56964	2.11767
CS10_Body_CACCAGGAGTGTGGCA-1	CS10	Body	Meso_TBX6+		4.88797	9.72006
CS10_Body_CACCAGGCAGATTGCT-1	CS10	Body	Mes_SOX2+		1.10499	-5.21062
CS10_Body_CACCAGGTCTCTGCTG-1	CS10	Body	Meso_TBX6+		1.41207	4.05729
CS10_Body_CACCTTGAGCCAGTAG-1	CS10	Body	Meso_TBX6+		-0.379805	5.12435
CS10_Body_CACCTTGAGCCAGTTT-1	CS10	Body	Epi_CLDN6+		9.51512	-7.31799
CS10_Body_CACCTTGAGCGTGTCC-1	CS10	Body	Mes_HAND1+		4.62096	-1.74893
CS10_Body_CACCTTGAGTTGCAGG-1	CS10	Body	Meso_TBX6+		-0.210881	8.12688
CS10_Body_CACCTTGCAACCGCCA-1	CS10	Body	Mes_SOX2+		-0.172949	-6.65381
CS10_Body_CACCTTGCAAGCCATT-1	CS10	Body	Meso_TBX6+		1.62689	2.87951
CS10_Body_CACCTTGCAGCATGAG-1	CS10	Body	Mes_SOX2+		5.21328	-4.43571
CS10_Body_CACCTTGCAGCCTATA-1	CS10	Body	Mes_HAND1+		5.08836	-1.63093
CS10_Body_CACCTTGCAGCTGTAT-1	CS10	Body	Meso_TBX6+		-0.854205	5.80689
CS10_Body_CACCTTGCATCTCCCA-1	CS10	Body	Meso_TBX6+		2.14543	9.12072
CS10_Body_CACCTTGCATGACGGA-1	CS10	Body	Meso_TBX6+		4.59624	4.70491
CS10_Body_CACCTTGCATGGAATA-1	CS10	Body	Mes_HAND1+		2.95047	0.128537
CS10_Body_CACCTTGGTAAGGGAA-1	CS10	Body	Meso_TBX6+		6.56612	7.5452
CS10_Body_CACCTTGGTACGCTGC-1	CS10	Body	Meso_MEOX1+		1.03133	0.747607
CS10_Body_CACCTTGGTCGCCATG-1	CS10	Body	Mes_SOX2+		5.25117	-4.60306
CS10_Body_CACCTTGGTTCACCTC-1	CS10	Body	Meso_TBX6+		4.08116	5.731
CS10_Body_CACCTTGTCACAACGT-1	CS10	Body	Mes_HAND1+		5.45739	-1.72434
CS10_Body_CACCTTGTCCCTAACC-1	CS10	Body	Endo		-10.1823	-1.21906
CS10_Body_CACCTTGTCGCATGGC-1	CS10	Body	Meso_TBX6+		2.33603	9.23605
CS10_Body_CACCTTGTCGCGTAGC-1	CS10	Body	Mes_SOX2+		3.753	-4.46214
CS10_Body_CACTCCAAGTACACCT-1	CS10	Body	Mes_SOX2+		-2.87472	-8.20468
CS10_Body_CACTCCACAGCATGAG-1	CS10	Body	Mes_SOX2+		4.82032	-4.57896
CS10_Body_CACTCCACATGAAGTA-1	CS10	Body	Meso_MEOX1+		-2.76049	1.37816
CS10_Body_CACTCCAGTCTGCCAG-1	CS10	Body	Meso_TBX6+		2.86717	3.62855
CS10_Body_CACTCCAGTTCACGGC-1	CS10	Body	Meso_TBX6+		4.28783	10.7752
CS10_Body_CACTCCAGTTTGGCGC-1	CS10	Body	Mes_SOX2+		-1.71736	-5.46419
CS10_Body_CACTCCATCACGACTA-1	CS10	Body	Mes_SOX2+		0.135861	-4.65007
CS10_Body_CACTCCATCGCCAGCA-1	CS10	Body	Mac		-14.503	-4.04656
CS10_Body_CACTCCATCTGAGGGA-1	CS10	Body	Mes_HAND1+		4.30303	2.36433
CS10_Body_CAGAATCAGCACCGCT-1	CS10	Body	Meso_T+		8.06092	4.15302
CS10_Body_CAGAATCCAACGCACC-1	CS10	Body	Mes_NGFR+		-3.66317	-8.53341
CS10_Body_CAGAATCCAGCTCCGA-1	CS10	Body	Meso_TBX6+		4.67215	6.86433
CS10_Body_CAGAATCCAGTGGAGT-1	CS10	Body	Meso_MEOX1+		-1.71211	1.7327
CS10_Body_CAGAATCCATAGTAAG-1	CS10	Body	Meso_MEOX1+		-4.05203	0.0861266
CS10_Body_CAGAATCGTCACAAGG-1	CS10	Body	Meso_TBX6+		6.16653	9.24456
CS10_Body_CAGAATCGTCACTTCC-1	CS10	Body	Mes_HAND1+		6.60364	-0.829348
CS10_Body_CAGAATCGTCGATTGT-1	CS10	Body	Meso_TBX6+		3.56567	9.687
CS10_Body_CAGAATCGTCTAGTCA-1	CS10	Body	Epi_CLDN6+		4.3118	-8.13746
CS10_Body_CAGAATCTCATTGCGA-1	CS10	Body	Meso_TBX6+		1.7828	5.89517
CS10_Body_CAGAATCTCCGCGTTT-1	CS10	Body	Mes_SOX2+		0.129977	-5.06657
CS10_Body_CAGAGAGAGAGCTGGT-1	CS10	Body	Meso_MEOX1+		-3.4499	-0.315445
CS10_Body_CAGAGAGAGTGATCGG-1	CS10	Body	Meso_MEOX1+		-1.84092	1.76154
CS10_Body_CAGAGAGAGTGGAGTC-1	CS10	Body	Mes_SOX2+		-1.91331	-6.57769
CS10_Body_CAGAGAGAGTGTTTGC-1	CS10	Body	Meso_TBX6+		5.7124	9.66556
CS10_Body_CAGAGAGCACGGACAA-1	CS10	Body	Meso_MEOX1+		-2.42846	1.92721
CS10_Body_CAGAGAGCACGTGAGA-1	CS10	Body	Meso_TBX6+		0.893306	7.84583
CS10_Body_CAGAGAGCAGCCTTTC-1	CS10	Body	Mes_SOX2+		4.74124	-4.80321
CS10_Body_CAGAGAGGTCCGAACC-1	CS10	Body	Endo		-8.68794	-0.205509
CS10_Body_CAGAGAGGTCTCTCGT-1	CS10	Body	Mes_SOX2+		1.02139	-5.20333
CS10_Body_CAGAGAGGTGACCAAG-1	CS10	Body	Mes_HAND1+		3.73932	-2.44183
CS10_Body_CAGAGAGGTTGCGTTA-1	CS10	Body	Meso_TBX6+		-0.491144	7.41765
CS10_Body_CAGAGAGTCATGTCCC-1	CS10	Body	Hema		-7.4651	8.3683
CS10_Body_CAGAGAGTCCCTTGTG-1	CS10	Body	Mes_HAND1+		2.39602	-0.182226
CS10_Body_CAGAGAGTCCGCAAGC-1	CS10	Body	Meso_TBX6+		4.96265	6.51997
CS10_Body_CAGATCAAGACTAGGC-1	CS10	Body	Mes_SOX2+		-0.412351	-4.19635
CS10_Body_CAGATCAAGGACCACA-1	CS10	Body	Meso_MEOX1+		-0.280109	1.73072
CS10_Body_CAGATCAAGGCACATG-1	CS10	Body	Epi_CLDN6+		5.07279	-8.72561
CS10_Body_CAGATCAAGGCAGTCA-1	CS10	Body	Meso_TBX6+		7.34016	7.46007
CS10_Body_CAGATCACAAGTCATC-1	CS10	Body	Meso_TBX6+		6.33354	7.57087
CS10_Body_CAGATCACACGACGAA-1	CS10	Body	Endo		-10.2802	0.558333
CS10_Body_CAGATCACAGCCTATA-1	CS10	Body	Mes_SOX2+		-1.31192	-5.62771
CS10_Body_CAGATCACATTTCAGG-1	CS10	Body	Meso_T+		7.65457	2.5491
CS10_Body_CAGATCAGTAGGGACT-1	CS10	Body	Meso_TBX6+		5.79428	8.97935
CS10_Body_CAGATCAGTAGTGAAT-1	CS10	Body	Meso_TBX6+		4.38967	9.70289
CS10_Body_CAGATCAGTTAAAGAC-1	CS10	Body	Meso_MEOX1+		-1.58916	3.40955
CS10_Body_CAGATCAGTTCCACTC-1	CS10	Body	Meso_MEOX1+		-2.64113	1.0812
CS10_Body_CAGATCAGTTGAACTC-1	CS10	Body	Mes_SOX2+		-0.687489	-4.66095
CS10_Body_CAGATCATCAACGCTA-1	CS10	Body	Mes_HAND1+		4.22984	-1.32696
CS10_Body_CAGATCATCAGCACAT-1	CS10	Body	Mes_SOX2+		4.54833	-4.66507
CS10_Body_CAGATCATCGTGGTCG-1	CS10	Body	Meso_TBX6+		4.60563	9.36702
CS10_Body_CAGATCATCTGCAAGT-1	CS10	Body	Meso_MEOX1+		-1.62549	0.438985
CS10_Body_CAGATCATCTGCTTGC-1	CS10	Body	Meso_TBX6+		6.69491	7.79214
CS10_Body_CAGATCATCTTACCGC-1	CS10	Body	Epi_CLDN6+		8.24492	-7.44469
CS10_Body_CAGATCATCTTGCAAG-1	CS10	Body	Meso_T+		7.2218	2.84321
CS10_Body_CAGCAGCAGATCGGGT-1	CS10	Body	Meso_MEOX1+		-0.0982655	4.12587
CS10_Body_CAGCAGCAGCTAAGAT-1	CS10	Body	Epi_CLDN6+		4.35044	-8.03035
CS10_Body_CAGCAGCAGGCATTGG-1	CS10	Body	Meso_MEOX1+		-1.7156	2.80386
CS10_Body_CAGCAGCAGTGTCCCG-1	CS10	Body	Meso_TBX6+		4.05063	5.03663
CS10_Body_CAGCAGCCACGAAACG-1	CS10	Body	Meso_TBX6+		2.67324	6.50017
CS10_Body_CAGCAGCCAGACAAAT-1	CS10	Body	Hema		-7.97589	8.30744
CS10_Body_CAGCAGCGTCTGGTCG-1	CS10	Body	Meso_TBX6+		3.36614	4.71914
CS10_Body_CAGCAGCGTGATAAGT-1	CS10	Body	Meso_TBX6+		-1.90886	5.05447
CS10_Body_CAGCAGCGTGCAACTT-1	CS10	Body	Meso_TBX6+		6.66797	8.38462
CS10_Body_CAGCAGCGTTTAAGCC-1	CS10	Body	Meso_MEOX1+		-1.14089	3.5942
CS10_Body_CAGCAGCTCAGAGACG-1	CS10	Body	Meso_TBX6+		-0.0526956	9.28106
CS10_Body_CAGCAGCTCATTCACT-1	CS10	Body	Meso_TBX6+		3.18376	10.78
CS10_Body_CAGCAGCTCTGCGACG-1	CS10	Body	Meso_MEOX1+		-1.28614	3.03302
CS10_Body_CAGCATAAGAGTTGGC-1	CS10	Body	Meso_TBX6+		1.29874	5.33072
CS10_Body_CAGCATAAGGAGTAGA-1	CS10	Body	Myocyte		-9.18464	-7.15905
CS10_Body_CAGCATAAGGAGTTTA-1	CS10	Body	Meso_TBX6+		1.73868	8.6607
CS10_Body_CAGCATAAGGGAAACA-1	CS10	Body	Meso_TBX6+		2.77418	8.96083
CS10_Body_CAGCATAAGTCATCCA-1	CS10	Body	Mes_SOX2+		0.0281778	-6.62887
CS10_Body_CAGCATAAGTTACGGG-1	CS10	Body	Mes_HAND1+		1.36574	0.494774
CS10_Body_CAGCATACACACATGT-1	CS10	Body	Mes_HAND1+		2.40544	2.01445
CS10_Body_CAGCATACAGCTCCGA-1	CS10	Body	Meso_MEOX1+		-2.59111	0.583167
CS10_Body_CAGCATACATGCATGT-1	CS10	Body	Meso_TBX6+		0.0110646	6.89527
CS10_Body_CAGCATAGTAAGTAGT-1	CS10	Body	Meso_TBX6+		1.29688	8.17715
CS10_Body_CAGCATAGTTCCGGCA-1	CS10	Body	Meso_TBX6+		-1.73671	6.20863
CS10_Body_CAGCATATCAACACCA-1	CS10	Body	Meso_TBX6+		7.31355	7.26218
CS10_Body_CAGCATATCAACACTG-1	CS10	Body	Meso_TBX6+		3.95078	7.71414
CS10_Body_CAGCATATCCACGCAG-1	CS10	Body	Mes_SOX2+		5.57248	-4.106
CS10_Body_CAGCATATCCTTTACA-1	CS10	Body	Hema		-8.91249	3.24499
CS10_Body_CAGCATATCTTTACAC-1	CS10	Body	Endo		-11.2438	-0.455804
CS10_Body_CAGCCGAAGACAAGCC-1	CS10	Body	Meso_TBX6+		5.71067	5.45777
CS10_Body_CAGCCGAAGACCTAGG-1	CS10	Body	Endo		-9.09699	-1.32162
CS10_Body_CAGCCGAAGAGCTGCA-1	CS10	Body	Meso_TBX6+		3.14445	10.1461
CS10_Body_CAGCCGAAGGCTCTTA-1	CS10	Body	Mes_SOX2+		-0.734319	-6.00431
CS10_Body_CAGCCGAAGTCATGCT-1	CS10	Body	Mes_SOX2+		3.98189	-4.33616
CS10_Body_CAGCCGACAAGTAATG-1	CS10	Body	Meso_MEOX1+		-1.93976	1.1182
CS10_Body_CAGCCGACACATGACT-1	CS10	Body	Meso_TBX6+		6.20432	6.94052
CS10_Body_CAGCCGAGTAAGTGGC-1	CS10	Body	Meso_TBX6+		2.53002	6.33823
CS10_Body_CAGCCGAGTACGACCC-1	CS10	Body	Meso_MEOX1+		-2.86947	2.21407
CS10_Body_CAGCCGAGTATCACCA-1	CS10	Body	Myocyte		-8.07213	-6.33661
CS10_Body_CAGCCGAGTCAAGCGA-1	CS10	Body	Meso_TBX6+		4.65254	8.40161
CS10_Body_CAGCCGAGTCAATGTC-1	CS10	Body	Mes_HAND1+		3.83228	-2.24178
CS10_Body_CAGCCGAGTCGATTGT-1	CS10	Body	Mes_SOX2+		0.274326	-5.13026
CS10_Body_CAGCCGAGTGCGAAAC-1	CS10	Body	Meso_TBX6+		0.791455	7.09207
CS10_Body_CAGCCGATCCATGCTC-1	CS10	Body	Mes_SOX2+		-3.47066	-7.67567
CS10_Body_CAGCCGATCTTGTTTG-1	CS10	Body	Endo		-9.2905	0.604333
CS10_Body_CAGCGACAGAATGTGT-1	CS10	Body	Meso_TBX6+		5.53923	9.07957
CS10_Body_CAGCGACAGAGCTGGT-1	CS10	Body	Epi_CLDN6+		4.10568	-8.53476
CS10_Body_CAGCGACAGTACCGGA-1	CS10	Body	Meso_TBX6+		-1.47782	4.48939
CS10_Body_CAGCGACAGTTAAGTG-1	CS10	Body	Meso_T+		7.66647	3.89724
CS10_Body_CAGCGACCAAGCTGTT-1	CS10	Body	Meso_TBX6+		3.18283	9.75657
CS10_Body_CAGCGACCAAGTAATG-1	CS10	Body	Meso_TBX6+		3.36538	6.5564
CS10_Body_CAGCGACCACACATGT-1	CS10	Body	Meso_MEOX1+		-3.38235	2.86224
CS10_Body_CAGCGACCAGTCCTTC-1	CS10	Body	Mes_SOX2+		1.76975	-3.21522
CS10_Body_CAGCGACCATCCGTGG-1	CS10	Body	Meso_TBX6+		6.2006	8.18765
CS10_Body_CAGCGACGTGAGGGTT-1	CS10	Body	Myocyte		-9.00473	-7.02035
CS10_Body_CAGCGACGTTAAAGAC-1	CS10	Body	Mes_SOX2+		3.81266	-5.46467
CS10_Body_CAGCGACTCATGTAGC-1	CS10	Body	Meso_TBX6+		1.26889	3.82169
CS10_Body_CAGCGACTCCAAACAC-1	CS10	Body	Meso_TBX6+		3.91521	4.57181
CS10_Body_CAGCGACTCCTCCTAG-1	CS10	Body	Meso_TBX6+		1.83554	8.07791
CS10_Body_CAGCGACTCGGTTCGG-1	CS10	Body	Hema		-7.56298	8.21219
CS10_Body_CAGCGACTCTCCAGGG-1	CS10	Body	Meso_TBX6+		6.90124	8.40203
CS10_Body_CAGCTAAAGCCAGTTT-1	CS10	Body	Mes_SOX2+		-1.43087	-7.51824
CS10_Body_CAGCTAAAGTGTACCT-1	CS10	Body	Meso_TBX6+		3.54475	9.93143
CS10_Body_CAGCTAACAAGGTTCT-1	CS10	Body	Epi_CLDN6+		5.28345	-10.4789
CS10_Body_CAGCTAACACATCCGG-1	CS10	Body	Meso_TBX6+		1.92852	7.59743
CS10_Body_CAGCTAACACCAACCG-1	CS10	Body	Meso_TBX6+		6.42099	9.41039
CS10_Body_CAGCTAACACTACAGT-1	CS10	Body	Meso_TBX6+		3.13279	5.37564
CS10_Body_CAGCTAACATGCCTTC-1	CS10	Body	Endo		-10.2258	-0.596142
CS10_Body_CAGCTAACATGTTGAC-1	CS10	Body	Mes_SOX2+		1.34692	-4.12236
CS10_Body_CAGCTAAGTCATCGGC-1	CS10	Body	Myocyte		-9.77756	-7.33455
CS10_Body_CAGCTAAGTCCAAGTT-1	CS10	Body	Meso_TBX6+		-0.12357	5.18299
CS10_Body_CAGCTAAGTGGTCTCG-1	CS10	Body	Hema		-8.47697	2.09981
CS10_Body_CAGCTAAGTGGTGTAG-1	CS10	Body	Mes_SOX2+		5.41598	-4.95165
CS10_Body_CAGCTAATCACAGTAC-1	CS10	Body	Meso_TBX6+		0.489392	6.39374
CS10_Body_CAGCTAATCAGTGCAT-1	CS10	Body	Meso_T+		7.23071	4.21825
CS10_Body_CAGCTAATCAGTTGAC-1	CS10	Body	Meso_TBX6+		7.14801	7.41636
CS10_Body_CAGCTAATCATTTGGG-1	CS10	Body	Meso_TBX6+		6.6081	7.8598
CS10_Body_CAGCTAATCCACGTTC-1	CS10	Body	Mes_HAND1+		6.11817	-0.855937
CS10_Body_CAGCTAATCTACTATC-1	CS10	Body	Mes_HAND1+		5.53666	-0.900215
CS10_Body_CAGCTAATCTTGTATC-1	CS10	Body	Endo		-9.7795	-1.58205
CS10_Body_CAGCTGGAGGGATGGG-1	CS10	Body	Meso_TBX6+		-1.81031	6.77164
CS10_Body_CAGCTGGCACGAAAGC-1	CS10	Body	Meso_TBX6+		0.679828	9.34435
CS10_Body_CAGCTGGCAGCTGCTG-1	CS10	Body	Meso_TBX6+		3.86014	11.0453
CS10_Body_CAGCTGGCAGGAATCG-1	CS10	Body	Mes_HAND1+		2.41305	0.125008
CS10_Body_CAGCTGGCAGGATTGG-1	CS10	Body	Meso_TBX6+		1.78039	6.86031
CS10_Body_CAGCTGGCATGCCCGA-1	CS10	Body	Mes_HAND1+		1.77547	-0.407108
CS10_Body_CAGCTGGCATTGGGCC-1	CS10	Body	Meso_TBX6+		3.25904	8.70498
CS10_Body_CAGCTGGGTAGAGCTG-1	CS10	Body	Hema		-7.66675	8.10933
CS10_Body_CAGCTGGGTAGGGTAC-1	CS10	Body	Mes_SOX2+		4.83602	-4.27993
CS10_Body_CAGCTGGGTCTCATCC-1	CS10	Body	Meso_TBX6+		2.27178	3.87784
CS10_Body_CAGCTGGGTGCAGACA-1	CS10	Body	Meso_TBX6+		4.5207	7.40828
CS10_Body_CAGCTGGGTTCAGTAC-1	CS10	Body	Mes_SOX2+		-0.092675	-4.6254
CS10_Body_CAGCTGGTCAACGAAA-1	CS10	Body	Meso_TBX6+		6.66225	7.09419
CS10_Body_CAGCTGGTCACGAAGG-1	CS10	Body	Mes_HAND1+		3.58676	-0.875162
CS10_Body_CAGCTGGTCATTCACT-1	CS10	Body	Meso_MEOX1+		-1.0501	4.06989
CS10_Body_CAGCTGGTCGGCTTGG-1	CS10	Body	Meso_TBX6+		-1.03562	6.72774
CS10_Body_CAGCTGGTCTAACCGA-1	CS10	Body	Mes_HAND1+		2.88011	-2.24962
CS10_Body_CAGGTGCAGACGCTTT-1	CS10	Body	Meso_TBX6+		3.81296	6.83872
CS10_Body_CAGGTGCAGCCAGAAC-1	CS10	Body	Meso_MEOX1+		-2.38699	0.360209
CS10_Body_CAGGTGCCAATCACAC-1	CS10	Body	Meso_TBX6+		3.58604	4.16309
CS10_Body_CAGGTGCCAGCTGGCT-1	CS10	Body	Hema		-8.5561	5.01271
CS10_Body_CAGGTGCCATGCATGT-1	CS10	Body	Meso_TBX6+		3.42626	6.38861
CS10_Body_CAGGTGCGTCGAATCT-1	CS10	Body	Mes_SOX2+		-3.2291	-7.98882
CS10_Body_CAGGTGCGTGTGACGA-1	CS10	Body	Mes_HAND1+		3.90104	3.50686
CS10_Body_CAGGTGCTCCCTCAGT-1	CS10	Body	Mes_HAND1+		0.665947	3.05146
CS10_Body_CAGTAACAGACACTAA-1	CS10	Body	Mes_SOX2+		3.41729	-4.96877
CS10_Body_CAGTAACAGACGCACA-1	CS10	Body	Meso_TBX6+		1.48165	5.7846
CS10_Body_CAGTAACAGGACATTA-1	CS10	Body	Mes_SOX2+		-2.01419	-3.37014
CS10_Body_CAGTAACAGGAGTTGC-1	CS10	Body	Mes_HAND1+		3.25471	-2.03032
CS10_Body_CAGTAACAGTAGTGCG-1	CS10	Body	Endo		-8.37393	-0.00533142
CS10_Body_CAGTAACAGTCACGCC-1	CS10	Body	Endo		-10.113	-1.47676
CS10_Body_CAGTAACAGTCCATAC-1	CS10	Body	Mes_SOX2+		1.39003	-3.78709
CS10_Body_CAGTAACCAACTGGCC-1	CS10	Body	Epi_CLDN6+		4.77324	-7.38371
CS10_Body_CAGTAACCATTTGCTT-1	CS10	Body	Mes_HAND1+		3.40728	-1.55748
CS10_Body_CAGTAACGTACGAAAT-1	CS10	Body	Meso_TBX6+		3.30708	9.84636
CS10_Body_CAGTAACGTCCTAGCG-1	CS10	Body	Meso_TBX6+		3.03312	9.45483
CS10_Body_CAGTAACGTCTCATCC-1	CS10	Body	Mes_HAND1+		6.67446	-0.987373
CS10_Body_CAGTAACGTGCAACTT-1	CS10	Body	Mes_SOX2+		-1.92408	-6.04307
CS10_Body_CAGTAACGTTCGGGCT-1	CS10	Body	Meso_TBX6+		-1.14807	6.18696
CS10_Body_CAGTAACGTTGATTCG-1	CS10	Body	Mes_SOX2+		-2.06413	-5.55463
CS10_Body_CAGTAACTCCAACCAA-1	CS10	Body	Mes_SOX2+		3.88872	-3.93085
CS10_Body_CAGTAACTCGGCGGTT-1	CS10	Body	Meso_TBX6+		5.65903	7.33135
CS10_Body_CAGTAACTCTGTGCAA-1	CS10	Body	Epi_CLDN6+		5.39112	-8.80445
CS10_Body_CAGTAACTCTTGCATT-1	CS10	Body	Epi_CLDN6+		5.07872	-10.4689
CS10_Body_CAGTCCTAGAAACGAG-1	CS10	Body	Hema		-7.3515	4.47735
CS10_Body_CAGTCCTAGACTAGGC-1	CS10	Body	Mes_HAND1+		0.963263	0.078154
CS10_Body_CAGTCCTAGAGCAATT-1	CS10	Body	Mes_NGFR+		-4.43579	-7.75427
CS10_Body_CAGTCCTAGGCTAGAC-1	CS10	Body	Endo		-9.92388	-0.848814
CS10_Body_CAGTCCTAGTTTGCGT-1	CS10	Body	Mes_HAND1+		6.11964	0.231452
CS10_Body_CAGTCCTCAACTGGCC-1	CS10	Body	Mes_SOX2+		-0.00631683	-3.19666
CS10_Body_CAGTCCTCACCACGTG-1	CS10	Body	Meso_TBX6+		-0.363106	4.60197
CS10_Body_CAGTCCTCACGAAATA-1	CS10	Body	Mes_SOX2+		3.63536	-5.0378
CS10_Body_CAGTCCTCAGTGACAG-1	CS10	Body	Mes_SOX2+		-2.60037	-5.98898
CS10_Body_CAGTCCTGTGCATCTA-1	CS10	Body	Meso_TBX6+		-1.8455	6.22581
CS10_Body_CAGTCCTTCACAGTAC-1	CS10	Body	Mes_HAND1+		3.56806	2.71906
CS10_Body_CAGTCCTTCGTTTAGG-1	CS10	Body	Endo		-11.6244	-2.00326
CS10_Body_CAGTCCTTCTGCCCTA-1	CS10	Body	Meso_MEOX1+		-1.25236	4.29746
CS10_Body_CATATGGAGATCCCAT-1	CS10	Body	Meso_TBX6+		3.43224	6.9948
CS10_Body_CATATGGAGATCGGGT-1	CS10	Body	Mes_SOX2+		3.91878	-4.38296
CS10_Body_CATATGGAGCCAGTAG-1	CS10	Body	Meso_MEOX1+		-4.19207	2.90174
CS10_Body_CATATGGAGCGACGTA-1	CS10	Body	Meso_TBX6+		4.66272	9.63899
CS10_Body_CATATGGAGTCCTCCT-1	CS10	Body	Meso_MEOX1+		-2.24703	3.45892
CS10_Body_CATATGGCAAGCGCTC-1	CS10	Body	Epi_CLDN6+		4.37684	-9.33673
CS10_Body_CATATGGCAAGTCATC-1	CS10	Body	Meso_TBX6+		-1.657	6.86472
CS10_Body_CATATGGCATCAGTCA-1	CS10	Body	Meso_MEOX1+		-1.68483	0.721751
CS10_Body_CATATGGGTAGCACGA-1	CS10	Body	Meso_TBX6+		6.07307	8.91952
CS10_Body_CATATGGGTCGCCATG-1	CS10	Body	Meso_TBX6+		2.42518	8.19171
CS10_Body_CATATGGGTTCCGGCA-1	CS10	Body	Meso_MEOX1+		-1.23858	1.74593
CS10_Body_CATATGGTCAAGGTAA-1	CS10	Body	Mes_HAND1+		4.57052	1.93883
CS10_Body_CATATGGTCAGGTTCA-1	CS10	Body	Meso_T+		7.93143	2.03734
CS10_Body_CATATGGTCCATGCTC-1	CS10	Body	Meso_TBX6+		1.1249	4.9017
CS10_Body_CATATGGTCGATGAGG-1	CS10	Body	Meso_TBX6+		-0.463342	7.35549
CS10_Body_CATATGGTCGCATGGC-1	CS10	Body	Meso_MEOX1+		-2.26603	0.473151
CS10_Body_CATATTCAGACGCACA-1	CS10	Body	Meso_TBX6+		3.52836	9.68916
CS10_Body_CATATTCAGCGTGTCC-1	CS10	Body	Endo		-10.1179	-0.828123
CS10_Body_CATATTCCAAGCCGCT-1	CS10	Body	Meso_TBX6+		5.11202	7.16202
CS10_Body_CATATTCCACCAGTTA-1	CS10	Body	Epi_CLDN6+		5.38772	-9.31862
CS10_Body_CATATTCCATTTCAGG-1	CS10	Body	Endo		-8.96208	-0.583714
CS10_Body_CATATTCGTCTCTTTA-1	CS10	Body	Mes_HAND1+		4.84535	-2.06979
CS10_Body_CATATTCGTGACAAAT-1	CS10	Body	Meso_TBX6+		3.21117	8.49859
CS10_Body_CATATTCGTGCTCTTC-1	CS10	Body	Meso_TBX6+		2.01333	7.48201
CS10_Body_CATATTCGTGTGGCTC-1	CS10	Body	Meso_MEOX1+		-0.0325914	1.63504
CS10_Body_CATATTCTCACCGTAA-1	CS10	Body	Meso_TBX6+		5.83772	7.75097
CS10_Body_CATATTCTCGAACGGA-1	CS10	Body	Epi_CLDN6+		5.50228	-9.41937
CS10_Body_CATATTCTCTGCTTGC-1	CS10	Body	Myocyte		-10.41	-7.92907
[truncated: 8,849 more rows]

## Sheet: 10X_EC_HEC_combine
cell_index	stage	cluster
CS10_Body_AAACCTGCAATGAAAC-1	CS10	early_AEC
CS10_Body_AAACCTGGTGGTGTAG-1	CS10	early_Ery
CS10_Body_AAACCTGGTGTTCTTT-1	CS10	early_AEC
CS10_Body_AAACGGGCACATCTTT-1	CS10	early_cEC
CS10_Body_AAAGATGAGCGTCTAT-1	CS10	early_AEC
CS10_Body_AAAGCAAGTTACCGAT-1	CS10	early_EC
CS10_Body_AAAGTAGAGACAATAC-1	CS10	early_Mega
CS10_Body_AAATGCCGTACTTGAC-1	CS10	early_AEC
CS10_Body_AAATGCCTCATCACCC-1	CS10	early_Ery
CS10_Body_AACACGTCAAGTAGTA-1	CS10	early_Mega
CS10_Body_AACACGTGTGTTTGTG-1	CS10	early_EC
CS10_Body_AACACGTGTTTGTGTG-1	CS10	early_cEC
CS10_Body_AACCGCGCAACACCCG-1	CS10	early_EC
CS10_Body_AACGTTGAGGATGTAT-1	CS10	early_AEC
CS10_Body_AACTCAGCAAACCCAT-1	CS10	early_Ery
CS10_Body_AACTCAGCATTTGCCC-1	CS10	early_Ery
CS10_Body_AACTCAGGTGTGGTTT-1	CS10	early_EC
CS10_Body_AACTCCCAGACAAAGG-1	CS10	early_AEC
CS10_Body_AACTCCCAGACAGAGA-1	CS10	early_EC
CS10_Body_AACTTTCTCAGGCAAG-1	CS10	early_AEC
CS10_Body_AAGACCTTCTTCATGT-1	CS10	early_EC
CS10_Body_AAGCCGCGTCTCACCT-1	CS10	early_Ery
CS10_Body_AAGCCGCTCTGATTCT-1	CS10	early_AEC
CS10_Body_AAGGAGCGTAAGCACG-1	CS10	early_Mega
CS10_Body_AAGGAGCTCATTGCGA-1	CS10	early_AEC
CS10_Body_AAGGAGCTCCCAGGTG-1	CS10	early_AEC
CS10_Body_AAGGTTCCAGCCAATT-1	CS10	early_EC
CS10_Body_AATCCAGAGCCACCTG-1	CS10	early_EC
CS10_Body_AATCCAGAGTAGGCCA-1	CS10	early_EC
CS10_Body_AATCGGTCACATAACC-1	CS10	early_AEC
CS10_Body_AATCGGTCACCTATCC-1	CS10	early_AEC
CS10_Body_AATCGGTCACGGACAA-1	CS10	early_Ery
CS10_Body_AATCGGTTCAATACCG-1	CS10	early_cEC
CS10_Body_ACACCAATCGCCGTGA-1	CS10	early_EC
CS10_Body_ACACCCTAGGAGTACC-1	CS10	early_AEC
CS10_Body_ACACCCTCATGCAATC-1	CS10	early_AEC
CS10_Body_ACACCCTGTCATATGC-1	CS10	early_AEC
CS10_Body_ACACCCTGTGTTGAGG-1	CS10	early_cEC
CS10_Body_ACACCGGCATTCACTT-1	CS10	early_HC
CS10_Body_ACACTGAAGTTACGGG-1	CS10	early_AEC
CS10_Body_ACACTGACAATCGGTT-1	CS10	early_Ery
CS10_Body_ACACTGACACGCCAGT-1	CS10	early_AEC
CS10_Body_ACACTGATCATACGGT-1	CS10	early_HEC
CS10_Body_ACATCAGGTTGTGGAG-1	CS10	early_EC
CS10_Body_ACCAGTACAAATCCGT-1	CS10	early_HC
CS10_Body_ACCAGTAGTCCATGAT-1	CS10	early_EC
CS10_Body_ACCAGTATCGTACCGG-1	CS10	early_AEC
CS10_Body_ACCCACTGTCGGGTCT-1	CS10	early_HC
CS10_Body_ACCGTAACATGCAACT-1	CS10	early_EC
CS10_Body_ACCTTTAAGATGTCGG-1	CS10	early_EC
CS10_Body_ACGAGCCAGCTGAACG-1	CS10	early_AEC
CS10_Body_ACGAGCCCACGGCCAT-1	CS10	early_EC
CS10_Body_ACGAGGAAGGCTCAGA-1	CS10	early_AEC
CS10_Body_ACGATACAGTGGGATC-1	CS10	early_AEC
CS10_Body_ACGATACTCCGAATGT-1	CS10	early_AEC
CS10_Body_ACGATGTTCGGAGCAA-1	CS10	early_EC
CS10_Body_ACGCAGCTCATTGCGA-1	CS10	early_AEC
CS10_Body_ACGCCGAAGGCATGGT-1	CS10	early_EC
CS10_Body_ACGCCGACAGTCGATT-1	CS10	early_AEC
CS10_Body_ACGCCGACATCACGAT-1	CS10	early_Mega
CS10_Body_ACGGCCAAGCGATGAC-1	CS10	early_AEC
CS10_Body_ACGGCCAGTGTGAAAT-1	CS10	early_EC
CS10_Body_ACGGGCTTCAAAGACA-1	CS10	early_cEC
CS10_Body_ACGGGTCTCTACTATC-1	CS10	early_HC
CS10_Body_ACGTCAACATTACCTT-1	CS10	early_AEC
CS10_Body_ACTATCTGTTCCACAA-1	CS10	early_AEC
CS10_Body_ACTGAACCAATGTAAG-1	CS10	early_AEC
CS10_Body_ACTGAACCATAGTAAG-1	CS10	early_AEC
CS10_Body_ACTGAACGTCTTGATG-1	CS10	early_EC
CS10_Body_ACTGAACTCCCTAACC-1	CS10	early_AEC
CS10_Body_ACTGAGTAGATGTAAC-1	CS10	early_EC
CS10_Body_ACTGAGTAGCTAGTCT-1	CS10	early_EC
CS10_Body_ACTGAGTCATTAGCCA-1	CS10	early_HEC
CS10_Body_ACTGCTCCACCCAGTG-1	CS10	early_cEC
CS10_Body_ACTGCTCCACGGATAG-1	CS10	early_HC
CS10_Body_ACTGTCCCATTGAGCT-1	CS10	early_AEC
CS10_Body_ACTGTCCCATTTCAGG-1	CS10	early_EC
CS10_Body_ACTGTCCGTTAAGATG-1	CS10	early_Ery
CS10_Body_ACTTACTAGCGTAGTG-1	CS10	early_AEC
CS10_Body_ACTTACTTCACTGGGC-1	CS10	early_HC
CS10_Body_ACTTTCAGTGCAACTT-1	CS10	early_EC
CS10_Body_AGAATAGGTTTGCATG-1	CS10	early_HC
CS10_Body_AGACGTTCAGGGTACA-1	CS10	early_Mega
CS10_Body_AGACGTTGTCTAGTCA-1	CS10	early_HC
CS10_Body_AGACGTTGTTAAGATG-1	CS10	early_HEC
CS10_Body_AGAGCGAAGACCACGA-1	CS10	early_EC
CS10_Body_AGAGCGACATGTAAGA-1	CS10	early_Ery
CS10_Body_AGATCTGGTGTTTGGT-1	CS10	early_cEC
CS10_Body_AGATTGCGTAGCGCTC-1	CS10	early_AEC
CS10_Body_AGATTGCTCAAAGTAG-1	CS10	early_EC
CS10_Body_AGATTGCTCGCTTGTC-1	CS10	early_Ery
CS10_Body_AGCATACAGAATTCCC-1	CS10	early_AEC
CS10_Body_AGCATACCAAAGTGCG-1	CS10	early_EC
CS10_Body_AGCCTAAAGCGTGTCC-1	CS10	early_cEC
CS10_Body_AGCCTAAGTGATAAGT-1	CS10	early_Mega
CS10_Body_AGCCTAATCATGCATG-1	CS10	early_Ery
CS10_Body_AGCCTAATCTTCATGT-1	CS10	early_Mega
CS10_Body_AGCGGTCAGCTAGTCT-1	CS10	early_HEC
CS10_Body_AGCGGTCAGTAGGTGC-1	CS10	early_Ery
CS10_Body_AGCGGTCCATCTCGCT-1	CS10	early_EC
CS10_Body_AGCGTATCAAGGTTTC-1	CS10	early_Ery
CS10_Body_AGCGTATCAAGTTAAG-1	CS10	early_AEC
CS10_Body_AGCGTATCACGGACAA-1	CS10	early_HEC
CS10_Body_AGCGTATCATTCACTT-1	CS10	early_EC
CS10_Body_AGCGTATTCAACACGT-1	CS10	early_EC
CS10_Body_AGCTCCTAGGGTGTTG-1	CS10	early_AEC
CS10_Body_AGCTCCTAGGTTCCTA-1	CS10	early_EC
CS10_Body_AGCTCCTAGTTCGATC-1	CS10	early_Ery
CS10_Body_AGCTCCTTCATTCACT-1	CS10	early_EC
CS10_Body_AGCTCTCCAATAAGCA-1	CS10	early_Mega
CS10_Body_AGCTCTCGTTGAGGTG-1	CS10	early_EC
CS10_Body_AGCTCTCTCATCACCC-1	CS10	early_EC
CS10_Body_AGCTTGACATAGGATA-1	CS10	early_AEC
CS10_Body_AGCTTGAGTCGAGATG-1	CS10	early_Mega
CS10_Body_AGGCCACCAGATTGCT-1	CS10	early_Ery
CS10_Body_AGGCCACGTCGCGTGT-1	CS10	early_Ery
CS10_Body_AGGCCGTAGAGTGAGA-1	CS10	early_AEC
CS10_Body_AGGGAGTGTAATCGTC-1	CS10	early_AEC
CS10_Body_AGGGATGCATCGACGC-1	CS10	early_AEC
CS10_Body_AGGGTGAGTCTCATCC-1	CS10	early_EC
CS10_Body_AGGTCATCACAGGAGT-1	CS10	early_AEC
CS10_Body_AGGTCATTCCTATGTT-1	CS10	early_HC
CS10_Body_AGGTCCGAGACAGACC-1	CS10	early_EC
CS10_Body_AGGTCCGTCGCGGATC-1	CS10	early_Ery
CS10_Body_AGTAGTCTCGCTTGTC-1	CS10	early_HC
CS10_Body_AGTCTTTTCAGAGGTG-1	CS10	early_Ery
CS10_Body_AGTCTTTTCTCCTATA-1	CS10	early_EC
CS10_Body_AGTCTTTTCTGGGCCA-1	CS10	early_AEC
CS10_Body_AGTGAGGAGCGTTGCC-1	CS10	early_AEC
CS10_Body_AGTGGGACACGGATAG-1	CS10	early_EC
CS10_Body_AGTGGGATCCAAACAC-1	CS10	early_EC
CS10_Body_AGTGTCACAGTCACTA-1	CS10	early_Ery
CS10_Body_AGTGTCATCGTGGGAA-1	CS10	early_Ery
CS10_Body_AGTTGGTGTGCGATAG-1	CS10	early_Mega
CS10_Body_ATAAGAGCAGGATTGG-1	CS10	early_EC
CS10_Body_ATAGACCGTAGCCTAT-1	CS10	early_AEC
CS10_Body_ATAGACCGTGCACCAC-1	CS10	early_EC
CS10_Body_ATCACGACACGAGAGT-1	CS10	early_cEC
CS10_Body_ATCATCTGTAGCGTGA-1	CS10	early_EC
CS10_Body_ATCATCTGTCTAGTGT-1	CS10	early_HEC
CS10_Body_ATCATCTGTCTCTTAT-1	CS10	early_EC
CS10_Body_ATCGAGTAGTGGGTTG-1	CS10	early_EC
CS10_Body_ATCGAGTCAACGCACC-1	CS10	early_AEC
CS10_Body_ATCTACTAGACATAAC-1	CS10	early_Mega
CS10_Body_ATCTACTAGCATGGCA-1	CS10	early_AEC
CS10_Body_ATCTACTCATATGAGA-1	CS10	early_AEC
CS10_Body_ATCTGCCCAGGAACGT-1	CS10	early_Ery
CS10_Body_ATGAGGGTCGTTACAG-1	CS10	early_EC
CS10_Body_ATGCGATGTCGCGTGT-1	CS10	early_HEC
CS10_Body_ATGCGATGTCTGATTG-1	CS10	early_Ery
CS10_Body_ATGCGATGTGAACCTT-1	CS10	early_EC
CS10_Body_ATGCGATTCCGCTGTT-1	CS10	early_EC
CS10_Body_ATGTGTGAGAAACGCC-1	CS10	early_Ery
CS10_Body_ATGTGTGGTCCTAGCG-1	CS10	early_EC
CS10_Body_ATTACTCAGATAGTCA-1	CS10	early_EC
CS10_Body_ATTACTCGTCCATGAT-1	CS10	early_Ery
CS10_Body_ATTCTACAGTTTGCGT-1	CS10	early_AEC
CS10_Body_ATTGGACGTGTTTGTG-1	CS10	early_EC
CS10_Body_ATTGGTGCACTGAAGG-1	CS10	early_EC
CS10_Body_ATTGGTGGTCTTGCGG-1	CS10	early_AEC
CS10_Body_ATTTCTGAGTTAAGTG-1	CS10	early_EC
CS10_Body_ATTTCTGGTTACGTCA-1	CS10	early_AEC
CS10_Body_ATTTCTGTCGGTCTAA-1	CS10	early_AEC
CS10_Body_CAACCTCCACATGACT-1	CS10	early_AEC
CS10_Body_CAACTAGAGAGGTAGA-1	CS10	early_EC
CS10_Body_CAACTAGCATGCAATC-1	CS10	early_AEC
CS10_Body_CAACTAGTCTATCCCG-1	CS10	early_EC
CS10_Body_CAAGAAACATGCAACT-1	CS10	early_EC
CS10_Body_CAAGATCAGATGTAAC-1	CS10	early_Ery
CS10_Body_CAAGATCCAATCCGAT-1	CS10	early_Mega
CS10_Body_CAAGATCGTCATACTG-1	CS10	early_cEC
CS10_Body_CAAGATCTCACATAGC-1	CS10	early_AEC
CS10_Body_CAAGATCTCCAGTATG-1	CS10	early_EC
CS10_Body_CAAGGCCCAACTGCTA-1	CS10	early_Ery
CS10_Body_CAAGTTGCATGAACCT-1	CS10	early_HC
CS10_Body_CACACAATCAATAAGG-1	CS10	early_Mega
CS10_Body_CACACAATCCTGTAGA-1	CS10	early_EC
CS10_Body_CACACCTTCGATGAGG-1	CS10	early_Ery
CS10_Body_CACACTCGTAGCTTGT-1	CS10	early_EC
CS10_Body_CACACTCTCGCGATCG-1	CS10	early_Mega
CS10_Body_CACAGTAGTCGCATCG-1	CS10	early_HC
CS10_Body_CACATAGAGTTTGCGT-1	CS10	early_AEC
CS10_Body_CACATAGCAAGCCATT-1	CS10	early_HC
CS10_Body_CACATAGCACATCTTT-1	CS10	early_Ery
CS10_Body_CACATAGCATTTCAGG-1	CS10	early_AEC
CS10_Body_CACATAGTCCAGATCA-1	CS10	early_cEC
CS10_Body_CACCACTCATTACCTT-1	CS10	early_cEC
CS10_Body_CACCTTGTCCCTAACC-1	CS10	early_AEC
CS10_Body_CAGAGAGGTCCGAACC-1	CS10	early_EC
CS10_Body_CAGAGAGTCATGTCCC-1	CS10	early_Ery
CS10_Body_CAGATCACACGACGAA-1	CS10	early_AEC
CS10_Body_CAGCAGCCAGACAAAT-1	CS10	early_Ery
CS10_Body_CAGCATATCCTTTACA-1	CS10	early_HEC
CS10_Body_CAGCATATCTTTACAC-1	CS10	early_cEC
CS10_Body_CAGCCGAAGACCTAGG-1	CS10	early_EC
CS10_Body_CAGCCGATCTTGTTTG-1	CS10	early_AEC
CS10_Body_CAGCGACTCGGTTCGG-1	CS10	early_Ery
CS10_Body_CAGCTAACATGCCTTC-1	CS10	early_AEC
CS10_Body_CAGCTAAGTGGTCTCG-1	CS10	early_HEC
CS10_Body_CAGCTAATCTTGTATC-1	CS10	early_AEC
CS10_Body_CAGCTGGGTAGAGCTG-1	CS10	early_Ery
CS10_Body_CAGGTGCCAGCTGGCT-1	CS10	early_Mega
CS10_Body_CAGTAACAGTAGTGCG-1	CS10	early_EC
CS10_Body_CAGTAACAGTCACGCC-1	CS10	early_AEC
CS10_Body_CAGTCCTAGAAACGAG-1	CS10	early_Mega
CS10_Body_CAGTCCTAGGCTAGAC-1	CS10	early_AEC
CS10_Body_CAGTCCTTCGTTTAGG-1	CS10	early_cEC
CS10_Body_CATATTCAGCGTGTCC-1	CS10	early_AEC
CS10_Body_CATATTCCATTTCAGG-1	CS10	early_EC
CS10_Body_CATCAAGCATTCCTGC-1	CS10	early_Ery
CS10_Body_CATCAGACAGGACGTA-1	CS10	early_AEC
CS10_Body_CATCAGAGTATCGCAT-1	CS10	early_Mega
CS10_Body_CATCAGATCCATGAGT-1	CS10	early_EC
CS10_Body_CATCGGGCAGTTCCCT-1	CS10	early_Mega
CS10_Body_CATGACAAGAAACCTA-1	CS10	early_AEC
CS10_Body_CATGCCTGTTGCGCAC-1	CS10	early_Ery
CS10_Body_CATGGCGAGTACGATA-1	CS10	early_EC
CS10_Body_CATGGCGGTAGGAGTC-1	CS10	early_AEC
CS10_Body_CATGGCGGTGGACGAT-1	CS10	early_Ery
CS10_Body_CATTCGCAGAAGGTTT-1	CS10	early_Ery
CS10_Body_CATTCGCAGATGTTAG-1	CS10	early_AEC
CS10_Body_CATTCGCAGTCGCCGT-1	CS10	early_AEC
CS10_Body_CATTCGCGTAAGGATT-1	CS10	early_EC
CS10_Body_CATTCGCTCCCAAGTA-1	CS10	early_EC
CS10_Body_CCAATCCAGTCGAGTG-1	CS10	early_EC
CS10_Body_CCACCTACAAACGTGG-1	CS10	early_AEC
CS10_Body_CCACCTACAGTCACTA-1	CS10	early_Ery
CS10_Body_CCACCTAGTCCGACGT-1	CS10	early_AEC
CS10_Body_CCACCTAGTGTCAATC-1	CS10	early_EC
CS10_Body_CCACGGAGTGCCTGTG-1	CS10	early_Mega
CS10_Body_CCACTACAGCCAGAAC-1	CS10	early_AEC
CS10_Body_CCAGCGAAGGGTTTCT-1	CS10	early_AEC
CS10_Body_CCAGCGACAAGTTGTC-1	CS10	early_AEC
CS10_Body_CCAGCGAGTTCCGTCT-1	CS10	early_EC
CS10_Body_CCAGCGATCGCCCTTA-1	CS10	early_Ery
CS10_Body_CCAGCGATCTCGTTTA-1	CS10	early_Mega
CS10_Body_CCATGTCAGGAGCGTT-1	CS10	early_AEC
CS10_Body_CCATTCGCATCACGAT-1	CS10	early_HEC
CS10_Body_CCATTCGGTGCAGACA-1	CS10	early_AEC
CS10_Body_CCATTCGTCGAACTGT-1	CS10	early_Mega
CS10_Body_CCCAATCAGCACCGTC-1	CS10	early_cEC
CS10_Body_CCCAATCAGCTTCGCG-1	CS10	early_Mega
CS10_Body_CCCAATCAGTCTTGCA-1	CS10	early_HC
CS10_Body_CCCAATCTCGCAGGCT-1	CS10	early_Mega
CS10_Body_CCCTCCTCAAGGTGTG-1	CS10	early_EC
CS10_Body_CCCTCCTCAGATCTGT-1	CS10	early_EC
CS10_Body_CCGGGATAGCGATCCC-1	CS10	early_AEC
CS10_Body_CCGGGATTCGAACTGT-1	CS10	early_AEC
CS10_Body_CCGGTAGAGGTGATTA-1	CS10	early_Ery
CS10_Body_CCGGTAGGTTAGTGGG-1	CS10	early_cEC
CS10_Body_CCGTTCATCAGTGTTG-1	CS10	early_Ery
CS10_Body_CCTACACAGAGACTAT-1	CS10	early_EC
CS10_Body_CCTACCAAGTAATCCC-1	CS10	early_cEC
CS10_Body_CCTAGCTAGGCTACGA-1	CS10	early_cEC
CS10_Body_CCTAGCTCACAAGCCC-1	CS10	early_cEC
CS10_Body_CCTCAGTTCGCACTCT-1	CS10	early_EC
CS10_Body_CCTCTGAGTAATCACC-1	CS10	early_AEC
CS10_Body_CCTCTGAGTCTTCGTC-1	CS10	early_AEC
CS10_Body_CCTCTGAGTTCGTTGA-1	CS10	early_Ery
CS10_Body_CCTCTGATCAGCTCTC-1	CS10	early_Ery
CS10_Body_CCTTACGTCACATAGC-1	CS10	early_EC
CS10_Body_CCTTCCCAGGACGAAA-1	CS10	early_AEC
CS10_Body_CCTTCGAGTGTCTGAT-1	CS10	early_Mega
CS10_Body_CCTTTCTCAATCGGTT-1	CS10	early_Mega
CS10_Body_CGAATGTCAACACCCG-1	CS10	early_AEC
CS10_Body_CGAATGTGTCACTTCC-1	CS10	early_Ery
CS10_Body_CGACCTTCACGAAGCA-1	CS10	early_cEC
CS10_Body_CGACTTCTCCTTGCCA-1	CS10	early_HC
CS10_Body_CGACTTCTCCTTTACA-1	CS10	early_Mega
CS10_Body_CGAGAAGCAGGACCCT-1	CS10	early_Mega
CS10_Body_CGAGCACAGGATTCGG-1	CS10	early_Mega
CS10_Body_CGAGCCAAGGGAAACA-1	CS10	early_AEC
CS10_Body_CGAGCCATCGGCCGAT-1	CS10	early_AEC
CS10_Body_CGATGTAAGCTGTTCA-1	CS10	early_Ery
CS10_Body_CGATGTAGTTGGAGGT-1	CS10	early_Ery
CS10_Body_CGCGTTTAGAAGCCCA-1	CS10	early_AEC
CS10_Body_CGCGTTTCAATAGCAA-1	CS10	early_AEC
CS10_Body_CGCGTTTCACCTTGTC-1	CS10	early_HC
CS10_Body_CGCGTTTGTGAAATCA-1	CS10	early_Mega
CS10_Body_CGCTATCTCGGTGTCG-1	CS10	early_Mega
CS10_Body_CGCTATCTCGGTTAAC-1	CS10	early_AEC
CS10_Body_CGCTGGAAGCATCATC-1	CS10	early_AEC
CS10_Body_CGCTTCAGTAGAGTGC-1	CS10	early_Ery
CS10_Body_CGGACGTAGACAGGCT-1	CS10	early_Ery
CS10_Body_CGGACTGCACCAGCAC-1	CS10	early_Ery
CS10_Body_CGGACTGGTCCGAATT-1	CS10	early_HEC
CS10_Body_CGGAGCTCATGCAATC-1	CS10	early_cEC
CS10_Body_CGGAGCTGTACCAGTT-1	CS10	early_AEC
CS10_Body_CGGCTAGGTAGATTAG-1	CS10	early_EC
CS10_Body_CGGCTAGTCAACACAC-1	CS10	early_EC
CS10_Body_CGGGTCAGTAGCACGA-1	CS10	early_EC
CS10_Body_CGGTTAACATAGGATA-1	CS10	early_EC
CS10_Body_CGGTTAATCATACGGT-1	CS10	early_cEC
CS10_Body_CGTAGCGCAAGTTGTC-1	CS10	early_HC
CS10_Body_CGTAGCGGTAAATGAC-1	CS10	early_Ery
CS10_Body_CGTAGCGGTGCACCAC-1	CS10	early_AEC
CS10_Body_CGTAGCGTCGGTCTAA-1	CS10	early_HC
CS10_Body_CGTAGGCGTACGAAAT-1	CS10	early_cEC
CS10_Body_CGTAGGCTCGCGTTTC-1	CS10	early_EC
CS10_Body_CGTCACTCACGTCAGC-1	CS10	early_EC
CS10_Body_CGTCACTGTATTACCG-1	CS10	early_EC
CS10_Body_CGTCAGGTCATTTGGG-1	CS10	early_Mega
CS10_Body_CGTCCATAGAGGTAGA-1	CS10	early_cEC
CS10_Body_CGTCCATAGTGAAGTT-1	CS10	early_AEC
CS10_Body_CGTCTACGTTGACGTT-1	CS10	early_EC
CS10_Body_CGTGTCTAGTTAGGTA-1	CS10	early_Mega
CS10_Body_CGTGTCTGTGTGAAAT-1	CS10	early_AEC
CS10_Body_CGTGTCTGTTGATTCG-1	CS10	early_Mega
CS10_Body_CGTTAGATCTACCAGA-1	CS10	early_Ery
CS10_Body_CGTTCTGAGCTCCTTC-1	CS10	early_HC
CS10_Body_CGTTCTGCATGCCACG-1	CS10	early_AEC
CS10_Body_CGTTGGGCAAGCCATT-1	CS10	early_Ery
CS10_Body_CGTTGGGCAAGGACTG-1	CS10	early_AEC
CS10_Body_CTAAGACGTGAGCGAT-1	CS10	early_Ery
CS10_Body_CTAATGGAGGATGGAA-1	CS10	early_Ery
CS10_Body_CTACATTAGTTAACGA-1	CS10	early_AEC
CS10_Body_CTACCCAAGCGACGTA-1	CS10	early_AEC
CS10_Body_CTACCCACAAAGCAAT-1	CS10	early_AEC
CS10_Body_CTACCCATCGGAATCT-1	CS10	early_AEC
CS10_Body_CTAGAGTGTCGGGTCT-1	CS10	early_AEC
CS10_Body_CTAGAGTTCGCAAACT-1	CS10	early_Mega
CS10_Body_CTAGAGTTCTCATTCA-1	CS10	early_EC
CS10_Body_CTAGCCTGTAGTACCT-1	CS10	early_cEC
CS10_Body_CTAGTGAAGTCTCGGC-1	CS10	early_Ery
CS10_Body_CTCACACAGAGTAATC-1	CS10	early_EC
CS10_Body_CTCACACGTATGGTTC-1	CS10	early_Mega
CS10_Body_CTCACACTCCCAGGTG-1	CS10	early_EC
CS10_Body_CTCAGAACATGCATGT-1	CS10	early_Ery
CS10_Body_CTCAGAAGTATAGGTA-1	CS10	early_EC
CS10_Body_CTCATTAGTGATGTCT-1	CS10	early_HC
CS10_Body_CTCCTAGCAATCGGTT-1	CS10	early_EC
CS10_Body_CTCGAAAGTGACCAAG-1	CS10	early_AEC
CS10_Body_CTCGAAAGTTTAAGCC-1	CS10	early_EC
CS10_Body_CTCGAGGCATCGGAAG-1	CS10	early_Ery
CS10_Body_CTCGAGGTCGAACGGA-1	CS10	early_EC
CS10_Body_CTCGGAGAGAACTGTA-1	CS10	early_EC
CS10_Body_CTCGGAGAGAATCTCC-1	CS10	early_Mega
CS10_Body_CTCGGAGAGATCCCGC-1	CS10	early_Ery
CS10_Body_CTCGGAGAGGGAAACA-1	CS10	early_Mega
CS10_Body_CTCGGAGGTCATATGC-1	CS10	early_EC
CS10_Body_CTCGGGATCCACGTTC-1	CS10	early_AEC
CS10_Body_CTCTACGCATGCTGGC-1	CS10	early_Mega
CS10_Body_CTCTACGGTCGAACAG-1	CS10	early_AEC
CS10_Body_CTCTGGTAGCAGCGTA-1	CS10	early_HC
CS10_Body_CTCTGGTAGTAGCCGA-1	CS10	early_Mega
CS10_Body_CTCTGGTCAAAGGCGT-1	CS10	early_HEC
CS10_Body_CTCTGGTTCACATAGC-1	CS10	early_cEC
CS10_Body_CTGATCCTCAACACGT-1	CS10	early_AEC
CS10_Body_CTGCCTAAGATGTAAC-1	CS10	early_AEC
CS10_Body_CTGCGGAAGAGCCCAA-1	CS10	early_HC
CS10_Body_CTGCTGTCAGATGGGT-1	CS10	early_AEC
CS10_Body_CTGCTGTTCCACTCCA-1	CS10	early_EC
CS10_Body_CTGGTCTCAGTAGAGC-1	CS10	early_EC
CS10_Body_CTGGTCTTCACCTCGT-1	CS10	early_Mega
CS10_Body_CTGTGCTCAAGAGGCT-1	CS10	early_EC
CS10_Body_CTTACCGGTAGAAGGA-1	CS10	early_EC
CS10_Body_CTTACCGTCGCCATAA-1	CS10	early_cEC
CS10_Body_CTTAGGAGTGGAAAGA-1	CS10	early_AEC
CS10_Body_CTTGGCTGTAGGGTAC-1	CS10	early_AEC
CS10_Body_CTTTGCGGTGTCTGAT-1	CS10	early_AEC
CS10_Body_CTTTGCGTCGAATGCT-1	CS10	early_Ery
CS10_Body_GAAATGACAACAACCT-1	CS10	early_AEC
CS10_Body_GAACATCGTCTCTTTA-1	CS10	early_Mega
CS10_Body_GAACATCGTGCACTTA-1	CS10	early_Ery
CS10_Body_GAACGGAAGTCCTCCT-1	CS10	early_EC
CS10_Body_GAAGCAGAGACCTAGG-1	CS10	early_EC
CS10_Body_GAAGCAGAGTCCGGTC-1	CS10	early_cEC
CS10_Body_GAATAAGGTGCAGTAG-1	CS10	early_AEC
CS10_Body_GAATAAGTCCTGCCAT-1	CS10	early_AEC
CS10_Body_GAATGAACATAAAGGT-1	CS10	early_AEC
CS10_Body_GACACGCAGACCGGAT-1	CS10	early_AEC
CS10_Body_GACACGCCAGGTCGTC-1	CS10	early_EC
CS10_Body_GACAGAGTCTATCGCC-1	CS10	early_EC
CS10_Body_GACCAATTCGAACGGA-1	CS10	early_Ery
CS10_Body_GACCTGGCATGCTAGT-1	CS10	early_EC
CS10_Body_GACGCGTGTGTCAATC-1	CS10	early_AEC
CS10_Body_GACGGCTGTGTTAAGA-1	CS10	early_Ery
CS10_Body_GACGTGCCATTGGTAC-1	CS10	early_AEC
CS10_Body_GACGTGCGTGATAAGT-1	CS10	early_Mega
CS10_Body_GACGTTAGTCAGTGGA-1	CS10	early_EC
CS10_Body_GACTAACAGTGGTAGC-1	CS10	early_Ery
CS10_Body_GACTAACCAAAGAATC-1	CS10	early_HEC
CS10_Body_GACTAACCAGGTGCCT-1	CS10	early_EC
CS10_Body_GACTGCGAGTATCTCG-1	CS10	early_Mega
CS10_Body_GAGCAGACACATCCGG-1	CS10	early_Mega
CS10_Body_GAGCAGAGTAGCCTCG-1	CS10	early_Mega
CS10_Body_GAGCAGAGTAGCGCTC-1	CS10	early_AEC
CS10_Body_GAGGTGACAAACGTGG-1	CS10	early_Ery
CS10_Body_GATCGATTCCGTTGCT-1	CS10	early_AEC
CS10_Body_GATCGCGGTCGCATCG-1	CS10	early_AEC
CS10_Body_GATCGCGTCTCTTATG-1	CS10	early_AEC
CS10_Body_GATCGCGTCTTGCATT-1	CS10	early_cEC
CS10_Body_GATCGTAAGGCATGTG-1	CS10	early_Ery
CS10_Body_GATCGTAAGGCGCTCT-1	CS10	early_EC
CS10_Body_GATCGTAGTCAGATAA-1	CS10	early_AEC
CS10_Body_GATCGTATCTGAAAGA-1	CS10	early_Ery
CS10_Body_GATGAAAAGTAGCGGT-1	CS10	early_Mega
CS10_Body_GATTCAGAGGGTGTTG-1	CS10	early_HEC
CS10_Body_GCAATCATCTACCAGA-1	CS10	early_EC
CS10_Body_GCACTCTCATGCTGGC-1	CS10	early_EC
CS10_Body_GCAGCCAGTCTCTCGT-1	CS10	early_EC
CS10_Body_GCAGTTAAGCCCAACC-1	CS10	early_Ery
CS10_Body_GCAGTTAGTCCAAGTT-1	CS10	early_AEC
CS10_Body_GCATACAAGCCAGTTT-1	CS10	early_EC
CS10_Body_GCATACAGTCTTCGTC-1	CS10	early_cEC
CS10_Body_GCATACAGTGAGGGAG-1	CS10	early_AEC
CS10_Body_GCATGATGTGCAACTT-1	CS10	early_AEC
CS10_Body_GCATGATTCCTTGGTC-1	CS10	early_Ery
CS10_Body_GCATGTAAGGATGGTC-1	CS10	early_EC
CS10_Body_GCCTCTAAGATCGGGT-1	CS10	early_cEC
CS10_Body_GCCTCTACATCAGTCA-1	CS10	early_HEC
CS10_Body_GCGAGAAAGCGTGTCC-1	CS10	early_AEC
CS10_Body_GCGAGAACATCAGTAC-1	CS10	early_AEC
CS10_Body_GCGCAGTTCACTTCAT-1	CS10	early_AEC
CS10_Body_GCGCCAACAGGCTCAC-1	CS10	early_AEC
CS10_Body_GCGGGTTCATCACCCT-1	CS10	early_AEC
CS10_Body_GCTCCTACAGCCTTTC-1	CS10	early_EC
CS10_Body_GCTCTGTGTTGACGTT-1	CS10	early_cEC
CS10_Body_GCTCTGTTCGACGGAA-1	CS10	early_EC
CS10_Body_GCTGCAGAGAATGTGT-1	CS10	early_EC
CS10_Body_GCTGCAGGTTCATGGT-1	CS10	early_Ery
CS10_Body_GCTGCGAAGCTCAACT-1	CS10	early_cEC
CS10_Body_GCTGCGAGTTGAACTC-1	CS10	early_EC
CS10_Body_GCTGCGATCAGTACGT-1	CS10	early_AEC
CS10_Body_GCTGCTTAGAACTCGG-1	CS10	early_AEC
CS10_Body_GCTGCTTAGACGCTTT-1	CS10	early_AEC
CS10_Body_GCTTCCAGTAGGGTAC-1	CS10	early_HEC
CS10_Body_GGAAAGCAGATATGGT-1	CS10	early_AEC
CS10_Body_GGAAAGCCAACAACCT-1	CS10	early_Ery
CS10_Body_GGAAAGCGTCTCAACA-1	CS10	early_AEC
CS10_Body_GGAACTTGTGGACGAT-1	CS10	early_cEC
CS10_Body_GGAATAAAGTGTCCAT-1	CS10	early_AEC
CS10_Body_GGACAAGGTCTGATCA-1	CS10	early_EC
CS10_Body_GGACAGAGTGATGCCC-1	CS10	early_EC
CS10_Body_GGACATTAGTGTTGAA-1	CS10	early_cEC
CS10_Body_GGACGTCGTTGTTTGG-1	CS10	early_Mega
CS10_Body_GGAGCAAAGAATGTGT-1	CS10	early_cEC
CS10_Body_GGAGCAAAGGAGTTGC-1	CS10	early_Mega
CS10_Body_GGAGCAACAGCTCGAC-1	CS10	early_AEC
CS10_Body_GGAGCAAGTTACAGAA-1	CS10	early_HC
CS10_Body_GGATGTTTCTACTTAC-1	CS10	early_EC
CS10_Body_GGCAATTTCTCGTATT-1	CS10	early_EC
CS10_Body_GGCGACTAGGCTACGA-1	CS10	early_AEC
CS10_Body_GGCGACTCATCTCCCA-1	CS10	early_HC
CS10_Body_GGCGTGTTCGCTTGTC-1	CS10	early_cEC
CS10_Body_GGCTCGACATGGTCAT-1	CS10	early_EC
CS10_Body_GGCTCGAGTATAGTAG-1	CS10	early_AEC
CS10_Body_GGCTGGTGTTGTACAC-1	CS10	early_cEC
CS10_Body_GGGAGATGTAAGTAGT-1	CS10	early_Mega
CS10_Body_GGGAGATTCTGGTATG-1	CS10	early_AEC
CS10_Body_GGGATGAGTGCCTGTG-1	CS10	early_AEC
CS10_Body_GGGATGATCTCTGTCG-1	CS10	early_HC
CS10_Body_GGGCATCGTACAAGTA-1	CS10	early_HEC
CS10_Body_GGGTCTGGTACAGACG-1	CS10	early_Mega
CS10_Body_GGGTCTGTCCAGTAGT-1	CS10	early_AEC
CS10_Body_GGGTTGCCACGGTAAG-1	CS10	early_Mega
CS10_Body_GGGTTGCTCGGGAGTA-1	CS10	early_Mega
CS10_Body_GGTATTGAGGACCACA-1	CS10	early_cEC
CS10_Body_GGTGAAGCATATACCG-1	CS10	early_HC
CS10_Body_GGTGAAGGTCAATACC-1	CS10	early_EC
CS10_Body_GGTGAAGTCAATCACG-1	CS10	early_AEC
CS10_Body_GGTGAAGTCCGAAGAG-1	CS10	early_EC
CS10_Body_GGTGAAGTCGAGAGCA-1	CS10	early_AEC
CS10_Body_GGTGCGTCAAGTACCT-1	CS10	early_AEC
CS10_Body_GGTGTTAAGGTTCCTA-1	CS10	early_cEC
CS10_Body_GTAACGTGTCAGGACA-1	CS10	early_Mega
CS10_Body_GTAACTGAGACGCACA-1	CS10	early_EC
CS10_Body_GTAACTGTCCTCGCAT-1	CS10	early_AEC
CS10_Body_GTACGTATCCGCATCT-1	CS10	early_HC
CS10_Body_GTACTCCCATACTACG-1	CS10	early_HEC
CS10_Body_GTACTCCTCTTAGAGC-1	CS10	early_AEC
CS10_Body_GTACTTTCACGAAGCA-1	CS10	early_EC
CS10_Body_GTACTTTGTCCAGTGC-1	CS10	early_AEC
CS10_Body_GTAGGCCCACATGACT-1	CS10	early_AEC
CS10_Body_GTAGGCCGTACTTAGC-1	CS10	early_Ery
CS10_Body_GTATCTTGTCCGAGTC-1	CS10	early_AEC
CS10_Body_GTATTCTAGTGACTCT-1	CS10	early_Mega
CS10_Body_GTCAAGTGTTGATTCG-1	CS10	early_EC
CS10_Body_GTCACAATCAGCAACT-1	CS10	early_AEC
CS10_Body_GTCACGGCAAGTAGTA-1	CS10	early_EC
CS10_Body_GTCCTCAGTGCACCAC-1	CS10	early_EC
CS10_Body_GTCGTAACAAGTAATG-1	CS10	early_Mega
CS10_Body_GTCTCGTAGAGTACCG-1	CS10	early_EC
CS10_Body_GTCTTCGCACCATCCT-1	CS10	early_Mega
CS10_Body_GTGAAGGCATGTAGTC-1	CS10	early_AEC
CS10_Body_GTGCATATCAACCATG-1	CS10	early_EC
CS10_Body_GTGCTTCAGGGTTCCC-1	CS10	early_AEC
CS10_Body_GTGGGTCCAGTATAAG-1	CS10	early_EC
CS10_Body_GTGGGTCCATAGAAAC-1	CS10	early_cEC
CS10_Body_GTGTGCGAGTGGGATC-1	CS10	early_Ery
CS10_Body_GTGTTAGCATCCTTGC-1	CS10	early_AEC
CS10_Body_GTGTTAGGTGGCGAAT-1	CS10	early_AEC
CS10_Body_GTGTTAGTCCACGACG-1	CS10	early_Ery
CS10_Body_GTTAAGCAGCTAGTCT-1	CS10	early_AEC
CS10_Body_GTTAAGCAGGATGTAT-1	CS10	early_EC
CS10_Body_GTTAAGCTCATGTCCC-1	CS10	early_EC
CS10_Body_GTTACAGAGTGAACGC-1	CS10	early_EC
CS10_Body_GTTCATTCAAGCCTAT-1	CS10	early_EC
CS10_Body_GTTCATTGTGTGCCTG-1	CS10	early_cEC
CS10_Body_TAAACCGTCCCATTTA-1	CS10	early_EC
CS10_Body_TAAGCGTAGAGACGAA-1	CS10	early_AEC
CS10_Body_TAAGCGTAGCAGATCG-1	CS10	early_Mega
CS10_Body_TAAGTGCTCAAGGTAA-1	CS10	early_Ery
CS10_Body_TAAGTGCTCAATAAGG-1	CS10	early_EC
CS10_Body_TACACGATCAAACAAG-1	CS10	early_AEC
CS10_Body_TACAGTGAGAATGTTG-1	CS10	early_cEC
CS10_Body_TACCTTAAGACGCACA-1	CS10	early_EC
CS10_Body_TACCTTAGTAGATTAG-1	CS10	early_Mega
CS10_Body_TACGGATTCCACGCAG-1	CS10	early_Ery
CS10_Body_TACGGGCTCTGTCAAG-1	CS10	early_Ery
CS10_Body_TACGGTAGTAGTGAAT-1	CS10	early_Mega
CS10_Body_TACGGTAGTTCCACGG-1	CS10	early_EC
CS10_Body_TACTCGCAGTGACTCT-1	CS10	early_cEC
CS10_Body_TACTCGCTCACCCGAG-1	CS10	early_HC
CS10_Body_TACTTACAGCCCTAAT-1	CS10	early_AEC
CS10_Body_TACTTGTAGTACGCGA-1	CS10	early_EC
CS10_Body_TACTTGTTCGCATGAT-1	CS10	early_cEC
CS10_Body_TAGACCAGTTCGCTAA-1	CS10	early_EC
CS10_Body_TAGAGCTGTGTGAATA-1	CS10	early_Ery
CS10_Body_TAGTGGTCAGTCACTA-1	CS10	early_EC
CS10_Body_TAGTGGTTCAATCACG-1	CS10	early_Mega
CS10_Body_TAGTTGGAGGTGTTAA-1	CS10	early_EC
CS10_Body_TATCAGGGTAGTACCT-1	CS10	early_Mega
CS10_Body_TATCTCAAGAGTTGGC-1	CS10	early_AEC
CS10_Body_TATGCCCAGCCACCTG-1	CS10	early_HC
CS10_Body_TATGCCCAGCGCTCCA-1	CS10	early_Mega
CS10_Body_TATGCCCCAAAGAATC-1	CS10	early_Ery
CS10_Body_TATGCCCCAGATGGCA-1	CS10	early_EC
CS10_Body_TATGCCCCATGGGACA-1	CS10	early_AEC
CS10_Body_TCAACGAAGTAGGTGC-1	CS10	early_cEC
CS10_Body_TCAACGACATGGGAAC-1	CS10	early_EC
CS10_Body_TCACAAGAGCTGCAAG-1	CS10	early_AEC
CS10_Body_TCAGATGCAATCCGAT-1	CS10	early_EC
CS10_Body_TCAGATGGTGCTGTAT-1	CS10	early_AEC
CS10_Body_TCAGCTCCAATCAGAA-1	CS10	early_AEC
CS10_Body_TCAGGATCAAGGTGTG-1	CS10	early_AEC
CS10_Body_TCAGGATGTACTCAAC-1	CS10	early_HEC
CS10_Body_TCAGGATGTGCAGGTA-1	CS10	early_AEC
CS10_Body_TCAGGATGTTCCGTCT-1	CS10	early_EC
CS10_Body_TCAGGTAAGACAGACC-1	CS10	early_HEC
CS10_Body_TCAGGTATCCGCTGTT-1	CS10	early_EC
CS10_Body_TCCACACCAGCCTTGG-1	CS10	early_Ery
CS10_Body_TCCCGATCAGGGAGAG-1	CS10	early_HC
CS10_Body_TCGAGGCTCGTCACGG-1	CS10	early_AEC
CS10_Body_TCGCGAGGTACACCGC-1	CS10	early_Ery
CS10_Body_TCGCGAGTCAACGGGA-1	CS10	early_AEC
CS10_Body_TCGGGACAGATTACCC-1	CS10	early_Ery
CS10_Body_TCGGTAATCGCCGTGA-1	CS10	early_EC
CS10_Body_TCGTACCCATGTCTCC-1	CS10	early_Mega
CS10_Body_TCGTACCGTACACCGC-1	CS10	early_EC
CS10_Body_TCGTACCGTCACTGGC-1	CS10	early_cEC
CS10_Body_TCGTACCTCATGTAGC-1	CS10	early_HC
CS10_Body_TCGTAGACATGCTGGC-1	CS10	early_AEC
CS10_Body_TCTATTGAGCAACGGT-1	CS10	early_AEC
CS10_Body_TCTATTGCAAAGGAAG-1	CS10	early_AEC
CS10_Body_TCTATTGCACAAGCCC-1	CS10	early_EC
CS10_Body_TCTCATAAGAATTGTG-1	CS10	early_Ery
CS10_Body_TCTCATAGTCCGTGAC-1	CS10	early_Ery
CS10_Body_TCTCATATCCAAATGC-1	CS10	early_cEC
CS10_Body_TCTCTAACACATTCGA-1	CS10	early_cEC
CS10_Body_TCTCTAAGTCGCTTCT-1	CS10	early_EC
CS10_Body_TCTGAGATCGTCCGTT-1	CS10	early_Mega
CS10_Body_TCTGGAACAAGCTGGA-1	CS10	early_Mega
CS10_Body_TCTGGAATCTCGAGTA-1	CS10	early_HEC
CS10_Body_TCTTCGGAGTGAACAT-1	CS10	early_cEC
CS10_Body_TCTTTCCGTTCTCATT-1	CS10	early_HC
CS10_Body_TCTTTCCTCAACACAC-1	CS10	early_Mega
CS10_Body_TGAAAGAAGGCATGGT-1	CS10	early_Mega
CS10_Body_TGAAAGACACGCTTTC-1	CS10	early_HEC
CS10_Body_TGACAACAGCGCTCCA-1	CS10	early_EC
CS10_Body_TGACAACCATTTGCCC-1	CS10	early_EC
CS10_Body_TGACGGCAGGAGCGTT-1	CS10	early_AEC
CS10_Body_TGACGGCCAGAGTGTG-1	CS10	early_Ery
CS10_Body_TGACTAGAGAGTACCG-1	CS10	early_EC
CS10_Body_TGACTAGAGATGTTAG-1	CS10	early_Mega
CS10_Body_TGACTAGAGGCTCATT-1	CS10	early_EC
CS10_Body_TGAGAGGCAACGATGG-1	CS10	early_cEC
CS10_Body_TGAGCATAGAACAACT-1	CS10	early_Ery
CS10_Body_TGAGCATCAGGTGGAT-1	CS10	early_AEC
CS10_Body_TGAGCATGTGACGCCT-1	CS10	early_AEC
CS10_Body_TGAGCATTCAGTTGAC-1	CS10	early_Ery
CS10_Body_TGAGGGAAGTCACGCC-1	CS10	early_HEC
CS10_Body_TGAGGGACAGCTGTAT-1	CS10	early_AEC
CS10_Body_TGAGGGAGTCCTCCAT-1	CS10	early_AEC
CS10_Body_TGATTTCTCGTTTATC-1	CS10	early_AEC
CS10_Body_TGCACCTAGTATCTCG-1	CS10	early_Mega
CS10_Body_TGCCAAAGTCCAACTA-1	CS10	early_HEC
CS10_Body_TGCCCATCAAAGCGGT-1	CS10	early_AEC
CS10_Body_TGCCCATCAGACGTAG-1	CS10	early_Mega
CS10_Body_TGCCCATCATTGAGCT-1	CS10	early_Mega
CS10_Body_TGCCCATTCCTGTACC-1	CS10	early_EC
CS10_Body_TGCCCATTCGGAGCAA-1	CS10	early_Mega
CS10_Body_TGCCCTACACACGCTG-1	CS10	early_EC
CS10_Body_TGCCCTATCACATGCA-1	CS10	early_Mega
CS10_Body_TGCGGGTCAAGTAATG-1	CS10	early_Ery
CS10_Body_TGCGTGGGTTGAACTC-1	CS10	early_Ery
CS10_Body_TGGACGCTCACTATTC-1	CS10	early_EC
CS10_Body_TGGACGCTCATAAAGG-1	CS10	early_AEC
CS10_Body_TGGCCAGTCATCTGTT-1	CS10	early_cEC
CS10_Body_TGGCGCAAGGGCACTA-1	CS10	early_cEC
CS10_Body_TGGCTGGAGTAGCCGA-1	CS10	early_EC
CS10_Body_TGGCTGGCAGATCTGT-1	CS10	early_EC
CS10_Body_TGGCTGGCATCCCACT-1	CS10	early_AEC
CS10_Body_TGGGAAGTCACTTCAT-1	CS10	early_AEC
CS10_Body_TGGGCGTCAATCCGAT-1	CS10	early_AEC
CS10_Body_TGGTTAGCAGGACGTA-1	CS10	early_AEC
CS10_Body_TGGTTAGGTTAGATGA-1	CS10	early_Ery
CS10_Body_TGGTTAGTCCTATGTT-1	CS10	early_Ery
CS10_Body_TGGTTCCCATGCTAGT-1	CS10	early_Ery
CS10_Body_TGGTTCCGTGGCCCTA-1	CS10	early_HC
CS10_Body_TGGTTCCTCCAATGGT-1	CS10	early_Ery
CS10_Body_TGTATTCGTTACCGAT-1	CS10	early_HC
CS10_Body_TGTGGTATCAGAGCTT-1	CS10	early_EC
CS10_Body_TGTGTTTCATTGAGCT-1	CS10	early_HEC
CS10_Body_TGTGTTTTCGGTGTTA-1	CS10	early_Ery
CS10_Body_TGTGTTTTCTCGATGA-1	CS10	early_EC
CS10_Body_TGTTCCGGTACATGTC-1	CS10	early_EC
CS10_Body_TGTTCCGTCATCGCTC-1	CS10	early_cEC
CS10_Body_TTAACTCAGGGCTCTC-1	CS10	early_EC
CS10_Body_TTAACTCCAAAGCGGT-1	CS10	early_EC
CS10_Body_TTAGGACGTGTAACGG-1	CS10	early_AEC
CS10_Body_TTAGTTCGTATCTGCA-1	CS10	early_EC
CS10_Body_TTAGTTCGTCTGGAGA-1	CS10	early_EC
CS10_Body_TTAGTTCGTTGGTTTG-1	CS10	early_EC
CS10_Body_TTAGTTCTCCGTCATC-1	CS10	early_AEC
CS10_Body_TTATGCTAGTCCTCCT-1	CS10	early_cEC
CS10_Body_TTATGCTCAATACGCT-1	CS10	early_EC
CS10_Body_TTCCCAGAGTAGTGCG-1	CS10	early_cEC
CS10_Body_TTCCCAGCATGGTCTA-1	CS10	early_Ery
CS10_Body_TTCGAAGCAAGCTGGA-1	CS10	early_Ery
CS10_Body_TTCGAAGCACCAGCAC-1	CS10	early_AEC
CS10_Body_TTCGGTCGTACTCTCC-1	CS10	early_AEC
CS10_Body_TTCTACACATACAGCT-1	CS10	early_AEC
CS10_Body_TTCTACAGTATCACCA-1	CS10	early_cEC
CS10_Body_TTCTCAAGTGTGACCC-1	CS10	early_EC
CS10_Body_TTCTCCTCAATCGAAA-1	CS10	early_AEC
CS10_Body_TTCTCCTTCACCAGGC-1	CS10	early_Ery
CS10_Body_TTCTTAGGTTGTCTTT-1	CS10	early_EC
CS10_Body_TTGAACGCAAAGGCGT-1	CS10	early_Ery
CS10_Body_TTGACTTCACACAGAG-1	CS10	early_EC
CS10_Body_TTGACTTCACCGATAT-1	CS10	early_AEC
CS10_Body_TTGCCGTCAAGCTGTT-1	CS10	early_Mega
CS10_Body_TTGCGTCAGCGTGAAC-1	CS10	early_HEC
CS10_Body_TTGGAACGTTGAGGTG-1	CS10	early_EC
CS10_Body_TTGGCAAAGGTCGGAT-1	CS10	early_AEC
CS10_Body_TTGGCAACAAAGCAAT-1	CS10	early_Mega
CS10_Body_TTGGCAAGTGAAGGCT-1	CS10	early_EC
CS10_Body_TTGGCAAGTTTGGGCC-1	CS10	early_AEC
CS10_Body_TTGGCAATCTGTGCAA-1	CS10	early_EC
CS10_Body_TTGTAGGTCGCTTAGA-1	CS10	early_EC
CS10_Body_TTTATGCTCAGGCCCA-1	CS10	early_cEC
CS10_Body_TTTCCTCAGCGAGAAA-1	CS10	early_AEC
CS10_Body_TTTGCGCGTGTGCCTG-1	CS10	early_EC
CS10_Body_TTTGCGCTCATTATCC-1	CS10	early_AEC
CS10_Body_TTTGGTTAGGGCTCTC-1	CS10	early_AEC
CS10_Body_TTTGGTTCAGACGCTC-1	CS10	early_AEC
CS10_Body_TTTGTCAAGTTCGATC-1	CS10	early_EC
CS11_CH_AAACGGGCAGGTGGAT-1	CS11	early_AEC
CS11_CH_AAACGGGGTCTGATCA-1	CS11	early_AEC
CS11_CH_AAAGATGGTTGCTCCT-1	CS11	early_EC
CS11_CH_AAAGCAACAGTTCCCT-1	CS11	early_EC
CS11_CH_AAAGCAACATGCCTAA-1	CS11	early_AEC
CS11_CH_AAAGCAAGTGTCAATC-1	CS11	early_AEC
CS11_CH_AAAGTAGAGGTGATAT-1	CS11	early_HEC
CS11_CH_AAAGTAGCAAACCTAC-1	CS11	early_EC
CS11_CH_AAAGTAGCACAAGACG-1	CS11	early_AEC
CS11_CH_AAATGCCAGCCTATGT-1	CS11	early_AEC
CS11_CH_AAATGCCGTCCATGAT-1	CS11	early_AEC
CS11_CH_AACACGTAGGACATTA-1	CS11	early_EC
CS11_CH_AACACGTGTATCGCAT-1	CS11	early_AEC
CS11_CH_AACCATGTCGCCAAAT-1	CS11	early_EC
CS11_CH_AACGTTGCATGACGGA-1	CS11	early_EC
CS11_CH_AACTCAGCATACTACG-1	CS11	early_EC
CS11_CH_AACTGGTAGGCTCATT-1	CS11	early_EC
CS11_CH_AACTTTCAGAGTAATC-1	CS11	early_Ery
CS11_CH_AAGACCTAGAATCTCC-1	CS11	early_cEC
CS11_CH_AAGACCTAGCCCGAAA-1	CS11	early_EC
CS11_CH_AAGTCTGAGCGCCTTG-1	CS11	early_Mega
CS11_CH_AATCCAGAGCAGGCTA-1	CS11	early_EC
CS11_CH_AATCCAGAGCGTCAAG-1	CS11	early_AEC
CS11_CH_AATCCAGCATACAGCT-1	CS11	early_cEC
CS11_CH_AATCCAGGTAGCCTAT-1	CS11	early_AEC
CS11_CH_AATCGGTCAACGATGG-1	CS11	early_EC
CS11_CH_AATCGGTCAACTGCTA-1	CS11	early_EC
CS11_CH_ACACCAACAATAAGCA-1	CS11	early_AEC
CS11_CH_ACACCCTAGAGAGCTC-1	CS11	early_EC
CS11_CH_ACACCGGTCAGAAATG-1	CS11	early_AEC
CS11_CH_ACAGCCGGTTACGCGC-1	CS11	early_EC
CS11_CH_ACAGCCGGTTCATGGT-1	CS11	early_AEC
CS11_CH_ACAGCTACAAGAGTCG-1	CS11	early_EC
CS11_CH_ACAGCTACAGGCAGTA-1	CS11	early_AEC
CS11_CH_ACAGCTAGTTAAAGTG-1	CS11	early_cEC
CS11_CH_ACATACGAGACAGGCT-1	CS11	early_cEC
CS11_CH_ACATACGCAACTTGAC-1	CS11	early_EC
CS11_CH_ACATACGCAATGTAAG-1	CS11	early_cEC
CS11_CH_ACATGGTCACACCGCA-1	CS11	early_cEC
CS11_CH_ACCAGTAAGATCACGG-1	CS11	early_cEC
CS11_CH_ACCCACTGTGCCTGCA-1	CS11	early_cEC
CS11_CH_ACCGTAAAGAGTAAGG-1	CS11	early_EC
CS11_CH_ACCGTAACAAAGCAAT-1	CS11	early_EC
CS11_CH_ACCTTTAAGTGACTCT-1	CS11	early_EC
CS11_CH_ACGAGCCTCACGATGT-1	CS11	early_EC
CS11_CH_ACGAGGAGTCGAGATG-1	CS11	early_AEC
CS11_CH_ACGAGGAGTGTGCCTG-1	CS11	early_AEC
CS11_CH_ACGATACGTGTGCGTC-1	CS11	early_AEC
CS11_CH_ACGATGTGTCTGCGGT-1	CS11	early_EC
CS11_CH_ACGATGTTCTCGTATT-1	CS11	early_EC
CS11_CH_ACGCCAGGTCCAGTTA-1	CS11	early_AEC
CS11_CH_ACGCCGAGTGCAGGTA-1	CS11	early_cEC
CS11_CH_ACGGAGACAACCGCCA-1	CS11	early_EC
CS11_CH_ACGGCCACAAGGTGTG-1	CS11	early_AEC
CS11_CH_ACGGGCTTCCTGTAGA-1	CS11	early_EC
CS11_CH_ACGGGTCCATGCCACG-1	CS11	early_EC
CS11_CH_ACGGGTCGTGTTCGAT-1	CS11	early_EC
CS11_CH_ACTGAACAGACTTGAA-1	CS11	early_AEC
CS11_CH_ACTGAACGTACTCGCG-1	CS11	early_AEC
CS11_CH_ACTGAACTCAAACGGG-1	CS11	early_AEC
CS11_CH_ACTGAGTGTCCGAACC-1	CS11	early_EC
CS11_CH_ACTGATGAGTTCGCAT-1	CS11	early_AEC
CS11_CH_ACTGCTCTCAACGGGA-1	CS11	early_EC
CS11_CH_ACTGTCCTCTTCATGT-1	CS11	early_cEC
CS11_CH_ACTTACTAGTAAGTAC-1	CS11	early_AEC
CS11_CH_ACTTACTCAATGAAAC-1	CS11	early_cEC
CS11_CH_ACTTGTTCAGCATGAG-1	CS11	early_AEC
CS11_CH_ACTTGTTTCGACCAGC-1	CS11	early_EC
CS11_CH_ACTTTCAGTAGGCTGA-1	CS11	early_EC
CS11_CH_AGAATAGAGAGTAATC-1	CS11	early_EC
CS11_CH_AGAATAGTCACAAACC-1	CS11	early_cEC
CS11_CH_AGACGTTTCGAGCCCA-1	CS11	early_AEC
CS11_CH_AGAGCGATCAACACCA-1	CS11	early_EC
CS11_CH_AGAGCTTTCTCAACTT-1	CS11	early_EC
CS11_CH_AGAGTGGTCTACTCAT-1	CS11	early_AEC
CS11_CH_AGATCTGCAAGTTAAG-1	CS11	early_EC
CS11_CH_AGATCTGGTCACAAGG-1	CS11	early_AEC
CS11_CH_AGATCTGTCTCAAGTG-1	CS11	early_EC
CS11_CH_AGATTGCGTGAAGGCT-1	CS11	early_EC
CS11_CH_AGCAGCCGTCAGCTAT-1	CS11	early_AEC
CS11_CH_AGCATACCATCACCCT-1	CS11	early_EC
CS11_CH_AGCATACGTAGAAAGG-1	CS11	early_AEC
CS11_CH_AGCATACGTATCAGTC-1	CS11	early_Ery
CS11_CH_AGCATACTCCTTGACC-1	CS11	early_cEC
CS11_CH_AGCGTATCAATAACGA-1	CS11	early_cEC
CS11_CH_AGCGTATCAATGAAAC-1	CS11	early_cEC
CS11_CH_AGCTCCTGTGTGAAAT-1	CS11	early_EC
CS11_CH_AGCTCCTGTTAGAACA-1	CS11	early_EC
CS11_CH_AGCTCTCCAGCTGTTA-1	CS11	early_cEC
CS11_CH_AGCTCTCGTTCGGCAC-1	CS11	early_EC
CS11_CH_AGCTTGAAGAGTCTGG-1	CS11	early_AEC
CS11_CH_AGGCCGTAGTTGAGTA-1	CS11	early_EC
CS11_CH_AGGGAGTTCATACGGT-1	CS11	early_EC
CS11_CH_AGGGATGCAGACAGGT-1	CS11	early_AEC
CS11_CH_AGTAGTCAGATGGCGT-1	CS11	early_AEC
CS11_CH_AGTAGTCAGGGATGGG-1	CS11	early_AEC
CS11_CH_AGTGTCAAGCCGGTAA-1	CS11	early_Ery
CS11_CH_AGTGTCAAGGCCATAG-1	CS11	early_EC
CS11_CH_ATAACGCAGGCAGTCA-1	CS11	early_EC
CS11_CH_ATAACGCCACGACGAA-1	CS11	early_EC
CS11_CH_ATAACGCGTTCCGTCT-1	CS11	early_EC
CS11_CH_ATAAGAGCATCTCCCA-1	CS11	early_EC
CS11_CH_ATAGACCCAGAAGCAC-1	CS11	early_EC
CS11_CH_ATCACGAGTCGACTGC-1	CS11	early_EC
CS11_CH_ATCATCTAGATGCGAC-1	CS11	early_EC
CS11_CH_ATCATGGGTATTCGTG-1	CS11	early_EC
CS11_CH_ATCATGGGTCTCTCTG-1	CS11	early_AEC
CS11_CH_ATCCGAATCTTATCTG-1	CS11	early_EC
CS11_CH_ATCGAGTGTCAGCTAT-1	CS11	early_AEC
CS11_CH_ATCTACTAGCAACGGT-1	CS11	early_EC
CS11_CH_ATCTACTAGGCTCATT-1	CS11	early_cEC
CS11_CH_ATCTGCCCATGGATGG-1	CS11	early_cEC
CS11_CH_ATGAGGGAGCTCCTCT-1	CS11	early_Ery
CS11_CH_ATGAGGGCAGCGTAAG-1	CS11	early_AEC
CS11_CH_ATGCGATTCAGCGACC-1	CS11	early_EC
CS11_CH_ATGCGATTCTAACTCT-1	CS11	early_EC
CS11_CH_ATGGGAGCAGATGGGT-1	CS11	early_AEC
CS11_CH_ATGGGAGGTAGCGTAG-1	CS11	early_AEC
CS11_CH_ATGTGTGAGCTCCTTC-1	CS11	early_AEC
CS11_CH_ATGTGTGAGCTGAAAT-1	CS11	early_AEC
CS11_CH_ATTACTCGTTTAAGCC-1	CS11	early_cEC
CS11_CH_ATTATCCAGACAGACC-1	CS11	early_cEC
CS11_CH_ATTATCCCAAGTCATC-1	CS11	early_Ery
CS11_CH_ATTATCCCACTCTGTC-1	CS11	early_EC
CS11_CH_ATTGGTGTCCCAAGTA-1	CS11	early_cEC
CS11_CH_CAACCAAGTACTCAAC-1	CS11	early_EC
CS11_CH_CAACCTCTCATGTCCC-1	CS11	early_Mega
CS11_CH_CAACCTCTCATTGCGA-1	CS11	early_AEC
CS11_CH_CAACTAGTCATACGGT-1	CS11	early_EC
CS11_CH_CAAGGCCAGATAGTCA-1	CS11	early_EC
CS11_CH_CAAGGCCCACAACTGT-1	CS11	early_EC
CS11_CH_CAAGTTGCAAGGACAC-1	CS11	early_cEC
CS11_CH_CACAAACAGTACGACG-1	CS11	early_EC
CS11_CH_CACAAACTCGAGGTAG-1	CS11	early_EC
CS11_CH_CACACTCTCATGTCCC-1	CS11	early_EC
CS11_CH_CACAGTAAGCTAGTGG-1	CS11	early_Mega
CS11_CH_CACAGTATCAGGCAAG-1	CS11	early_AEC
CS11_CH_CACAGTATCGTGACAT-1	CS11	early_EC
CS11_CH_CACATTTGTCCGAACC-1	CS11	early_EC
CS11_CH_CACATTTTCAGTTTGG-1	CS11	early_EC
CS11_CH_CACCACTGTCGCCATG-1	CS11	early_EC
CS11_CH_CACCAGGTCCGTTGTC-1	CS11	early_EC
CS11_CH_CACCTTGCACACGCTG-1	CS11	early_EC
CS11_CH_CACCTTGCATGCGCAC-1	CS11	early_EC
CS11_CH_CACTCCACATCACCCT-1	CS11	early_EC
CS11_CH_CAGAGAGCACGAAAGC-1	CS11	early_EC
CS11_CH_CAGAGAGCAGACGCTC-1	CS11	early_cEC
CS11_CH_CAGCAGCAGCGGCTTC-1	CS11	early_EC
CS11_CH_CAGCATAGTACTTAGC-1	CS11	early_AEC
CS11_CH_CAGCATAGTCGAATCT-1	CS11	early_EC
CS11_CH_CAGCTAAAGCTAGCCC-1	CS11	early_AEC
CS11_CH_CAGCTAAGTCACTGGC-1	CS11	early_EC
CS11_CH_CAGGTGCGTGGTACAG-1	CS11	early_EC
CS11_CH_CAGGTGCTCGCAAACT-1	CS11	early_EC
CS11_CH_CAGTAACCACGTCAGC-1	CS11	early_EC
CS11_CH_CAGTAACGTTGAGTTC-1	CS11	early_EC
CS11_CH_CAGTCCTAGATGTCGG-1	CS11	early_EC
CS11_CH_CAGTCCTGTCGCCATG-1	CS11	early_cEC
CS11_CH_CATATGGAGTAGGCCA-1	CS11	early_EC
CS11_CH_CATCAAGAGCTCCTTC-1	CS11	early_cEC
CS11_CH_CATCAAGGTGTAATGA-1	CS11	early_EC
CS11_CH_CATCAGAAGACTAAGT-1	CS11	early_cEC
CS11_CH_CATCAGAAGTGACTCT-1	CS11	early_cEC
CS11_CH_CATCAGACACCATGTA-1	CS11	early_EC
CS11_CH_CATCAGAGTCTCTTAT-1	CS11	early_EC
CS11_CH_CATCCACTCGAATGCT-1	CS11	early_AEC
CS11_CH_CATCCACTCGCCATAA-1	CS11	early_cEC
CS11_CH_CATCGAAAGTTTCCTT-1	CS11	early_EC
CS11_CH_CATCGAACACCAGATT-1	CS11	early_EC
CS11_CH_CATCGAAGTTTAGCTG-1	CS11	early_EC
CS11_CH_CATGACAAGCGTCTAT-1	CS11	early_AEC
CS11_CH_CATGACATCTCTGAGA-1	CS11	early_AEC
CS11_CH_CATTATCAGTTCCACA-1	CS11	early_EC
CS11_CH_CATTCGCAGACACGAC-1	CS11	early_AEC
CS11_CH_CATTCGCAGTCCTCCT-1	CS11	early_EC
CS11_CH_CATTCGCCATTCTCAT-1	CS11	early_AEC
CS11_CH_CCACCTAGTATGAAAC-1	CS11	early_cEC
CS11_CH_CCACCTATCTTGACGA-1	CS11	early_AEC
CS11_CH_CCACGGAAGTTAACGA-1	CS11	early_AEC
CS11_CH_CCACGGACAGGTGGAT-1	CS11	early_EC
CS11_CH_CCACGGACATCCAACA-1	CS11	early_EC
CS11_CH_CCACGGAGTCTCACCT-1	CS11	early_EC
CS11_CH_CCACGGATCATGTCCC-1	CS11	early_EC
CS11_CH_CCACTACAGGCCGAAT-1	CS11	early_EC
CS11_CH_CCAGCGAGTTGACGTT-1	CS11	early_EC
CS11_CH_CCATTCGCATAACCTG-1	CS11	early_EC
CS11_CH_CCCAATCTCTGGCGAC-1	CS11	early_AEC
CS11_CH_CCCAATCTCTGGTATG-1	CS11	early_AEC
CS11_CH_CCCATACGTCATTAGC-1	CS11	early_AEC
CS11_CH_CCCATACGTTCTGTTT-1	CS11	early_cEC
CS11_CH_CCCTCCTGTAGCTTGT-1	CS11	early_AEC
CS11_CH_CCGGGATTCTAACTTC-1	CS11	early_EC
CS11_CH_CCGTACTTCTCGTATT-1	CS11	early_cEC
CS11_CH_CCGTGGACAATAGCGG-1	CS11	early_EC
CS11_CH_CCTAAAGAGATGCGAC-1	CS11	early_AEC
CS11_CH_CCTAGCTTCAAGATCC-1	CS11	early_EC
CS11_CH_CCTATTATCGAATGGG-1	CS11	early_AEC
CS11_CH_CCTATTATCGCAAGCC-1	CS11	early_EC
CS11_CH_CCTCTGAGTGACGCCT-1	CS11	early_AEC
CS11_CH_CCTTCGATCAACACCA-1	CS11	early_AEC
CS11_CH_CGAACATGTCTCATCC-1	CS11	early_cEC
CS11_CH_CGAACATTCGGTTCGG-1	CS11	early_EC
CS11_CH_CGACCTTGTACTTGAC-1	CS11	early_EC
CS11_CH_CGACTTCGTACCGTAT-1	CS11	early_EC
CS11_CH_CGAGCACGTGTGAATA-1	CS11	early_AEC
CS11_CH_CGATGTAAGCTGCAAG-1	CS11	early_cEC
CS11_CH_CGATGTATCCCTTGTG-1	CS11	early_cEC
CS11_CH_CGATTGATCTTGCCGT-1	CS11	early_EC
CS11_CH_CGCCAAGGTTGGACCC-1	CS11	early_cEC
CS11_CH_CGCGGTACAAGGACTG-1	CS11	early_EC
CS11_CH_CGCGTTTAGGCGACAT-1	CS11	early_EC
CS11_CH_CGCGTTTCAGGGAGAG-1	CS11	early_AEC
CS11_CH_CGCGTTTGTCCAAGTT-1	CS11	early_cEC
CS11_CH_CGCTATCGTTCCGTCT-1	CS11	early_EC
CS11_CH_CGCTATCTCGGCGCTA-1	CS11	early_cEC
CS11_CH_CGCTTCACAGATGAGC-1	CS11	early_cEC
CS11_CH_CGGACGTAGCGCTTAT-1	CS11	early_EC
CS11_CH_CGGACGTCACAAGTAA-1	CS11	early_EC
CS11_CH_CGGACTGGTGGTAACG-1	CS11	early_EC
CS11_CH_CGGAGCTCAGATGGGT-1	CS11	early_EC
CS11_CH_CGGCTAGCAAGCTGAG-1	CS11	early_cEC
CS11_CH_CGTAGCGGTGCACCAC-1	CS11	early_AEC
CS11_CH_CGTAGCGTCTTATCTG-1	CS11	early_AEC
CS11_CH_CGTAGGCAGCATGGCA-1	CS11	early_EC
CS11_CH_CGTCACTGTTGATTGC-1	CS11	early_cEC
CS11_CH_CGTCAGGCAGATCCAT-1	CS11	early_EC
CS11_CH_CGTCAGGCAGTATAAG-1	CS11	early_EC
CS11_CH_CGTCCATCACCAACCG-1	CS11	early_AEC
CS11_CH_CGTCTACTCTGGCGTG-1	CS11	early_AEC
CS11_CH_CGTGTAAGTAGCTTGT-1	CS11	early_cEC
CS11_CH_CGTGTCTAGATTACCC-1	CS11	early_EC
CS11_CH_CGTGTCTGTACCCAAT-1	CS11	early_cEC
CS11_CH_CGTTAGATCATAACCG-1	CS11	early_Ery
CS11_CH_CGTTCTGAGTGGTAAT-1	CS11	early_EC
CS11_CH_CGTTCTGGTCAGAGGT-1	CS11	early_Mega
CS11_CH_CGTTGGGAGTGATCGG-1	CS11	early_cEC
CS11_CH_CTAATGGCACTGTGTA-1	CS11	early_EC
CS11_CH_CTACACCGTGAACCTT-1	CS11	early_EC
CS11_CH_CTACCCAGTGTCAATC-1	CS11	early_EC
CS11_CH_CTAGAGTTCACCTCGT-1	CS11	early_Ery
CS11_CH_CTAGTGATCCTTAATC-1	CS11	early_EC
CS11_CH_CTCACACCACCTCGGA-1	CS11	early_EC
CS11_CH_CTCAGAAGTATAGGGC-1	CS11	early_EC
CS11_CH_CTCAGAAGTCGACTAT-1	CS11	early_AEC
CS11_CH_CTCAGAATCTTAGAGC-1	CS11	early_EC
CS11_CH_CTCATTAAGCAGCGTA-1	CS11	early_cEC
CS11_CH_CTCATTAAGTTACCCA-1	CS11	early_AEC
CS11_CH_CTCCTAGAGACTACAA-1	CS11	early_EC
CS11_CH_CTCGGAGAGGCTCATT-1	CS11	early_EC
CS11_CH_CTCGGGACACAACTGT-1	CS11	early_AEC
CS11_CH_CTCGGGACATAAGACA-1	CS11	early_EC
CS11_CH_CTCGTACTCACAACGT-1	CS11	early_AEC
CS11_CH_CTCGTCAAGGGTCTCC-1	CS11	early_EC
CS11_CH_CTCGTCAGTAGCTGCC-1	CS11	early_EC
CS11_CH_CTCGTCAGTTGGTTTG-1	CS11	early_cEC
CS11_CH_CTCTACGGTCATGCAT-1	CS11	early_EC
CS11_CH_CTCTGGTCAACAACCT-1	CS11	early_EC
CS11_CH_CTGAAACTCGTAGATC-1	CS11	early_AEC
CS11_CH_CTGAAACTCTGGTTCC-1	CS11	early_cEC
CS11_CH_CTGAAGTCATCCCACT-1	CS11	early_AEC
CS11_CH_CTGCCTAAGCGCCTCA-1	CS11	early_EC
CS11_CH_CTGCCTACAGGAATGC-1	CS11	early_AEC
CS11_CH_CTGCGGACAGGTCCAC-1	CS11	early_EC
CS11_CH_CTGCTGTTCCTGTACC-1	CS11	early_EC
CS11_CH_CTGGTCTAGAGCAATT-1	CS11	early_EC
CS11_CH_CTGGTCTGTTCCATGA-1	CS11	early_EC
CS11_CH_CTTAACTAGACCTTTG-1	CS11	early_cEC
CS11_CH_CTTAACTAGCCAGTTT-1	CS11	early_cEC
CS11_CH_CTTAACTGTCCTCTTG-1	CS11	early_EC
CS11_CH_CTTAGGAGTCCATGAT-1	CS11	early_cEC
CS11_CH_CTTCTCTCAAAGGAAG-1	CS11	early_EC
CS11_CH_CTTGGCTGTACCCAAT-1	CS11	early_EC
CS11_CH_CTTGGCTGTCTTGATG-1	CS11	early_EC
CS11_CH_CTTGGCTTCATGTGGT-1	CS11	early_AEC
CS11_CH_CTTTGCGCAGCATACT-1	CS11	early_AEC
CS11_CH_GAACATCCACAGACAG-1	CS11	early_EC
CS11_CH_GAACATCTCCCTCTTT-1	CS11	early_AEC
CS11_CH_GAACGGAAGAATAGGG-1	CS11	early_EC
CS11_CH_GAACGGAAGTGAACAT-1	CS11	early_EC
CS11_CH_GAATGAATCTACTCAT-1	CS11	early_cEC
CS11_CH_GACACGCAGTGTGAAT-1	CS11	early_EC
CS11_CH_GACAGAGCAGATCGGA-1	CS11	early_Ery
CS11_CH_GACAGAGTCTTGAGAC-1	CS11	early_AEC
CS11_CH_GACCAATCACAGACTT-1	CS11	early_AEC
CS11_CH_GACCAATCACCACCAG-1	CS11	early_AEC
CS11_CH_GACGCGTAGGATATAC-1	CS11	early_EC
CS11_CH_GACGCGTAGTGGTAAT-1	CS11	early_EC
CS11_CH_GACGCGTTCATCTGCC-1	CS11	early_EC
CS11_CH_GACGCGTTCTTGGGTA-1	CS11	early_AEC
CS11_CH_GACGGCTTCTTGCCGT-1	CS11	early_EC
CS11_CH_GACTAACTCACCGTAA-1	CS11	early_AEC
CS11_CH_GACTACACACCAACCG-1	CS11	early_EC
CS11_CH_GACTACACACGTCAGC-1	CS11	early_EC
CS11_CH_GACTACAGTTACGCGC-1	CS11	early_EC
CS11_CH_GACTACATCCAATGGT-1	CS11	early_AEC
CS11_CH_GACTGCGTCACTCCTG-1	CS11	early_cEC
CS11_CH_GAGCAGAAGACGCAAC-1	CS11	early_EC
CS11_CH_GAGCAGATCATATCGG-1	CS11	early_EC
CS11_CH_GAGTCCGAGGCCCTTG-1	CS11	early_EC
CS11_CH_GATCGCGCATTGGGCC-1	CS11	early_AEC
CS11_CH_GATCGTATCTCAAACG-1	CS11	early_cEC
CS11_CH_GATCTAGAGGACAGAA-1	CS11	early_AEC
CS11_CH_GATGAGGAGATATGCA-1	CS11	early_EC
CS11_CH_GATGAGGGTTGAGGTG-1	CS11	early_Mega
CS11_CH_GCAAACTAGCACCGCT-1	CS11	early_cEC
CS11_CH_GCAATCACAATGGTCT-1	CS11	early_AEC
CS11_CH_GCAATCAGTCTCCCTA-1	CS11	early_EC
CS11_CH_GCAATCATCTTCATGT-1	CS11	early_EC
CS11_CH_GCACATAGTCTAGAGG-1	CS11	early_cEC
CS11_CH_GCACTCTGTGCACTTA-1	CS11	early_AEC
CS11_CH_GCAGCCAGTCGCATAT-1	CS11	early_AEC
CS11_CH_GCATGATAGAACAACT-1	CS11	early_EC
CS11_CH_GCATGCGCAGCTGCTG-1	CS11	early_EC
CS11_CH_GCATGTATCGGAATCT-1	CS11	early_EC
CS11_CH_GCGACCACACTATCTT-1	CS11	early_EC
CS11_CH_GCGACCAGTCAGAATA-1	CS11	early_EC
CS11_CH_GCGAGAACAGACAAGC-1	CS11	early_EC
CS11_CH_GCGAGAATCTACTATC-1	CS11	early_EC
CS11_CH_GCGCAACGTCATACTG-1	CS11	early_EC
CS11_CH_GCGCAACTCGTCCAGG-1	CS11	early_AEC
CS11_CH_GCGCAGTAGCCTTGAT-1	CS11	early_EC
CS11_CH_GCGCGATAGTCGTACT-1	CS11	early_EC
CS11_CH_GCGCGATCAAGTACCT-1	CS11	early_cEC
CS11_CH_GCGGGTTAGGTGCTAG-1	CS11	early_EC
CS11_CH_GCGGGTTAGTGAACGC-1	CS11	early_EC
CS11_CH_GCGGGTTGTCAGCTAT-1	CS11	early_EC
CS11_CH_GCGGGTTTCGGCCGAT-1	CS11	early_EC
CS11_CH_GCTCCTAAGTGCCATT-1	CS11	early_EC
CS11_CH_GCTCCTATCAGCTCGG-1	CS11	early_AEC
CS11_CH_GCTCTGTAGATGCCAG-1	CS11	early_EC
CS11_CH_GCTCTGTCAAGCCGTC-1	CS11	early_AEC
CS11_CH_GCTGCAGTCACCTTAT-1	CS11	early_cEC
CS11_CH_GCTGCGAGTAAGGGCT-1	CS11	early_EC
CS11_CH_GCTGCGAGTCCCTACT-1	CS11	early_EC
CS11_CH_GCTGGGTAGTACGACG-1	CS11	early_EC
CS11_CH_GCTGGGTCAAGCCTAT-1	CS11	early_EC
CS11_CH_GCTTCCAGTAGGGACT-1	CS11	early_AEC
CS11_CH_GCTTCCAGTCCGAATT-1	CS11	early_EC
CS11_CH_GCTTGAAGTAAGGATT-1	CS11	early_EC
CS11_CH_GCTTGAAGTTCCGGCA-1	CS11	early_EC
CS11_CH_GGAACTTAGTTCGCGC-1	CS11	early_AEC
CS11_CH_GGAACTTTCCGAGCCA-1	CS11	early_cEC
CS11_CH_GGAATAATCGCGGATC-1	CS11	early_AEC
CS11_CH_GGACAGAAGATATACG-1	CS11	early_AEC
CS11_CH_GGACAGATCAGAGGTG-1	CS11	early_EC
CS11_CH_GGACATTGTATGCTTG-1	CS11	early_AEC
CS11_CH_GGAGCAACACGTAAGG-1	CS11	early_AEC
CS11_CH_GGATGTTCATATGGTC-1	CS11	early_AEC
CS11_CH_GGATGTTTCGAACTGT-1	CS11	early_EC
CS11_CH_GGATTACCAAGCCATT-1	CS11	early_EC
CS11_CH_GGATTACGTCGACTAT-1	CS11	early_AEC
CS11_CH_GGCAATTTCTGCCAGG-1	CS11	early_EC
CS11_CH_GGCCGATAGGCAGGTT-1	CS11	early_EC
CS11_CH_GGCCGATCAAGTACCT-1	CS11	early_EC
CS11_CH_GGCGACTGTACTCAAC-1	CS11	early_AEC
CS11_CH_GGCGTGTCACCAGGCT-1	CS11	early_EC
CS11_CH_GGCTCGACACCTCGTT-1	CS11	early_AEC
CS11_CH_GGCTCGAGTAGCTGCC-1	CS11	early_cEC
CS11_CH_GGCTGGTCATGGTAGG-1	CS11	early_AEC
CS11_CH_GGGAATGAGCTTTGGT-1	CS11	early_AEC
CS11_CH_GGGAATGAGGCTAGAC-1	CS11	early_EC
CS11_CH_GGGACCTAGTCTTGCA-1	CS11	early_EC
CS11_CH_GGGAGATCACCAGGCT-1	CS11	early_EC
CS11_CH_GGGATGACAAGCCATT-1	CS11	early_EC
CS11_CH_GGGCACTGTCACTGGC-1	CS11	early_EC
CS11_CH_GGGCACTTCCTAGGGC-1	CS11	early_EC
CS11_CH_GGGCATCAGGGCTTCC-1	CS11	early_AEC
CS11_CH_GGGCATCCAGACTCGC-1	CS11	early_EC
CS11_CH_GGGCATCTCCGAACGC-1	CS11	early_AEC
CS11_CH_GGGTCTGAGATGCCTT-1	CS11	early_cEC
CS11_CH_GGGTCTGAGTCTTGCA-1	CS11	early_EC
CS11_CH_GGGTTGCAGTGTCCAT-1	CS11	early_EC
CS11_CH_GGGTTGCCATCGGGTC-1	CS11	early_EC
CS11_CH_GGGTTGCTCCTAGAAC-1	CS11	early_EC
CS11_CH_GGTATTGCATCACCCT-1	CS11	early_EC
CS11_CH_GGTGCGTTCTCGTATT-1	CS11	early_AEC
CS11_CH_GGTGTTACAGTTTACG-1	CS11	early_EC
CS11_CH_GTACGTAGTTGAGTTC-1	CS11	early_EC
CS11_CH_GTACTCCCATAAAGGT-1	CS11	early_EC
CS11_CH_GTACTCCCATGCAATC-1	CS11	early_EC
CS11_CH_GTAGTCAAGATCTGAA-1	CS11	early_EC
CS11_CH_GTAGTCAGTAAGTGGC-1	CS11	early_EC
CS11_CH_GTCAAGTCATGCCTAA-1	CS11	early_EC
CS11_CH_GTCAAGTTCAAACAAG-1	CS11	early_EC
CS11_CH_GTCACAAAGACCTAGG-1	CS11	early_AEC
CS11_CH_GTCACAAAGGCAATTA-1	CS11	early_cEC
CS11_CH_GTCATTTTCCTTGCCA-1	CS11	early_AEC
CS11_CH_GTCCTCATCCCTCAGT-1	CS11	early_AEC
CS11_CH_GTCGTAAAGCGTAGTG-1	CS11	early_AEC
CS11_CH_GTCTCGTTCCACGCAG-1	CS11	early_cEC
CS11_CH_GTCTTCGGTCTAGCCG-1	CS11	early_AEC
CS11_CH_GTCTTCGGTGCCTGTG-1	CS11	early_cEC
CS11_CH_GTGCAGCTCACTATTC-1	CS11	early_AEC
CS11_CH_GTGCATAGTGTCTGAT-1	CS11	early_AEC
CS11_CH_GTGCTTCAGGTGATTA-1	CS11	early_AEC
CS11_CH_GTGGGTCAGTTCGCGC-1	CS11	early_cEC
CS11_CH_GTGTTAGAGAGGGATA-1	CS11	early_cEC
CS11_CH_GTGTTAGAGCGCCTTG-1	CS11	early_EC
CS11_CH_GTGTTAGGTGGTCTCG-1	CS11	early_AEC
CS11_CH_GTGTTAGGTGTTCGAT-1	CS11	early_AEC
CS11_CH_GTGTTAGGTTGGTGGA-1	CS11	early_AEC
CS11_CH_GTTAAGCGTGTTTGGT-1	CS11	early_AEC
CS11_CH_GTTACAGTCGCGTAGC-1	CS11	early_Ery
CS11_CH_GTTCATTGTCCAGTTA-1	CS11	early_EC
CS11_CH_GTTCATTGTCTACCTC-1	CS11	early_EC
CS11_CH_GTTCATTTCAGCGATT-1	CS11	early_EC
CS11_CH_TAAACCGAGATATACG-1	CS11	early_AEC
CS11_CH_TAAACCGGTAGCGATG-1	CS11	early_EC
CS11_CH_TAAACCGTCTGAAAGA-1	CS11	early_EC
CS11_CH_TAAGTGCCAAACAACA-1	CS11	early_AEC
CS11_CH_TACACGACAAATACAG-1	CS11	early_cEC
CS11_CH_TACCTTAAGGGTTTCT-1	CS11	early_AEC
CS11_CH_TACGGATAGATGCCTT-1	CS11	early_EC
CS11_CH_TACGGATAGGAGCGAG-1	CS11	early_EC
CS11_CH_TACGGTAGTATATCCG-1	CS11	early_AEC
CS11_CH_TACTCATCAATGTAAG-1	CS11	early_EC
CS11_CH_TACTCATCAGGCTGAA-1	CS11	early_AEC
CS11_CH_TACTCATGTAATCACC-1	CS11	early_AEC
CS11_CH_TACTCGCGTTTGGCGC-1	CS11	early_EC
CS11_CH_TAGACCACACGGCTAC-1	CS11	early_EC
CS11_CH_TAGACCACAGTCGATT-1	CS11	early_cEC
CS11_CH_TAGAGCTAGCGGATCA-1	CS11	early_AEC
CS11_CH_TAGCCGGAGCGTTCCG-1	CS11	early_cEC
CS11_CH_TAGGCATAGATCACGG-1	CS11	early_AEC
CS11_CH_TAGTGGTAGACTGGGT-1	CS11	early_EC
CS11_CH_TAGTGGTCATTGGCGC-1	CS11	early_cEC
CS11_CH_TATTACCAGAGCTGCA-1	CS11	early_Ery
CS11_CH_TCAATCTAGTGTACGG-1	CS11	early_cEC
CS11_CH_TCAATCTGTAGCGTCC-1	CS11	early_EC
CS11_CH_TCACAAGGTATGCTTG-1	CS11	early_EC
CS11_CH_TCACAAGGTGTCGCTG-1	CS11	early_cEC
CS11_CH_TCACAAGGTTACGACT-1	CS11	early_EC
CS11_CH_TCACGAAGTAGCACGA-1	CS11	early_EC
CS11_CH_TCACGAAGTCAGAAGC-1	CS11	early_EC
CS11_CH_TCACGAAGTTGTACAC-1	CS11	early_Mega
CS11_CH_TCAGATGGTCAGAGGT-1	CS11	early_EC
CS11_CH_TCAGATGTCCTTTCTC-1	CS11	early_EC
CS11_CH_TCAGATGTCGAACTGT-1	CS11	early_AEC
CS11_CH_TCAGCAATCAGGCAAG-1	CS11	early_HEC
CS11_CH_TCAGCTCTCTTGAGGT-1	CS11	early_EC
CS11_CH_TCAGGATAGCGCTTAT-1	CS11	early_AEC
CS11_CH_TCAGGTACACGCGAAA-1	CS11	early_EC
CS11_CH_TCAGGTATCCACGTTC-1	CS11	early_AEC
CS11_CH_TCATTTGAGGGAACGG-1	CS11	early_AEC
CS11_CH_TCATTTGTCGCATGGC-1	CS11	early_EC
CS11_CH_TCCACACGTAAATGTG-1	CS11	early_cEC
CS11_CH_TCGGGACGTTACGACT-1	CS11	early_AEC
CS11_CH_TCGGTAAAGCGATATA-1	CS11	early_AEC
CS11_CH_TCGGTAAGTGCCTGCA-1	CS11	early_EC
CS11_CH_TCGTACCGTCTAGCGC-1	CS11	early_HEC
CS11_CH_TCGTACCGTGCCTGTG-1	CS11	early_AEC
CS11_CH_TCGTAGAAGACATAAC-1	CS11	early_cEC
CS11_CH_TCGTAGAAGGATGGAA-1	CS11	early_cEC
CS11_CH_TCTCATAAGGCGATAC-1	CS11	early_Ery
CS11_CH_TCTCATATCGCCAAAT-1	CS11	early_EC
CS11_CH_TCTCTAATCGTAGGTT-1	CS11	early_EC
CS11_CH_TCTGAGAAGCGGATCA-1	CS11	early_cEC
CS11_CH_TCTGAGACATACTCTT-1	CS11	early_EC
CS11_CH_TCTGGAAAGTCTCCTC-1	CS11	early_cEC
CS11_CH_TCTGGAAGTGCACGAA-1	CS11	early_AEC
CS11_CH_TCTGGAATCCGAGCCA-1	CS11	early_EC
CS11_CH_TGACGGCAGGCGCTCT-1	CS11	early_EC
CS11_CH_TGACGGCCACCGATAT-1	CS11	early_cEC
CS11_CH_TGACTAGAGCATGGCA-1	CS11	early_EC
CS11_CH_TGACTTTAGGAATTAC-1	CS11	early_AEC
CS11_CH_TGAGGGAAGACAGGCT-1	CS11	early_EC
CS11_CH_TGAGGGAGTGCTCTTC-1	CS11	early_EC
CS11_CH_TGAGGGATCAGATAAG-1	CS11	early_EC
CS11_CH_TGATTTCGTTATCACG-1	CS11	early_AEC
CS11_CH_TGCACCTAGGCTAGGT-1	CS11	early_AEC
CS11_CH_TGCACCTCACATCTTT-1	CS11	early_EC
CS11_CH_TGCCAAAAGTATTGGA-1	CS11	early_cEC
CS11_CH_TGCCAAAGTAATCGTC-1	CS11	early_cEC
CS11_CH_TGCCCATAGAAACGCC-1	CS11	early_AEC
CS11_CH_TGCCCATAGTGGGATC-1	CS11	early_cEC
CS11_CH_TGCCCTAGTTAGATGA-1	CS11	early_EC
CS11_CH_TGCCCTATCCACTGGG-1	CS11	early_AEC
CS11_CH_TGCGGGTTCACAACGT-1	CS11	early_EC
CS11_CH_TGCGTGGGTGTGAAAT-1	CS11	early_EC
CS11_CH_TGCTGCTAGCCCAATT-1	CS11	early_cEC
CS11_CH_TGCTGCTAGTACCGGA-1	CS11	early_EC
CS11_CH_TGCTGCTCACCGAATT-1	CS11	early_AEC
CS11_CH_TGGACGCGTCTGGTCG-1	CS11	early_Ery
CS11_CH_TGGCCAGGTAGCGATG-1	CS11	early_EC
CS11_CH_TGGCCAGTCAGGATCT-1	CS11	early_AEC
CS11_CH_TGGCGCAAGTGGCACA-1	CS11	early_cEC
CS11_CH_TGGCGCAGTCATGCCG-1	CS11	early_AEC
CS11_CH_TGGCGCAGTGCAACGA-1	CS11	early_EC
CS11_CH_TGGGCGTCATAGTAAG-1	CS11	early_cEC
CS11_CH_TGGTTAGAGTGCTGCC-1	CS11	early_cEC
CS11_CH_TGGTTAGCAGCATGAG-1	CS11	early_EC
CS11_CH_TGGTTAGGTAGCTCCG-1	CS11	early_AEC
CS11_CH_TGGTTCCAGTGTACTC-1	CS11	early_EC
CS11_CH_TGGTTCCCACCAGATT-1	CS11	early_cEC
CS11_CH_TGGTTCCTCGTCACGG-1	CS11	early_AEC
CS11_CH_TGTCCCAAGGACTGGT-1	CS11	early_cEC
CS11_CH_TGTGGTAAGGACGAAA-1	CS11	early_AEC
CS11_CH_TGTGGTACACTTACGA-1	CS11	early_AEC
CS11_CH_TGTGTTTGTCTCACCT-1	CS11	early_EC
CS11_CH_TGTTCCGGTGTGACCC-1	CS11	early_EC
CS11_CH_TGTTCCGTCCAACCAA-1	CS11	early_AEC
CS11_CH_TTAACTCGTACAAGTA-1	CS11	early_EC
CS11_CH_TTAGGACGTGGTTTCA-1	CS11	early_EC
CS11_CH_TTAGGACTCACGCATA-1	CS11	early_EC
CS11_CH_TTAGGCATCAGGTAAA-1	CS11	early_EC
CS11_CH_TTAGTTCAGCGTTCCG-1	CS11	early_AEC
CS11_CH_TTAGTTCTCGGCCGAT-1	CS11	early_EC
CS11_CH_TTATGCTAGGCTAGGT-1	CS11	early_EC
CS11_CH_TTATGCTCAAGTTGTC-1	CS11	early_EC
CS11_CH_TTCCCAGTCAGGCCCA-1	CS11	early_cEC
CS11_CH_TTCGAAGCAGTCGATT-1	CS11	early_EC
CS11_CH_TTCGAAGTCCAAATGC-1	CS11	early_AEC
CS11_CH_TTCTACAAGGATTCGG-1	CS11	early_EC
CS11_CH_TTCTCAAGTTCGTGAT-1	CS11	early_EC
CS11_CH_TTCTCCTGTAGGCTGA-1	CS11	early_EC
CS11_CH_TTCTTAGTCAGAGACG-1	CS11	early_EC
CS11_CH_TTGAACGAGTTCGCGC-1	CS11	early_EC
CS11_CH_TTGACTTTCGTAGGAG-1	CS11	early_cEC
CS11_CH_TTGCCGTAGGCAAAGA-1	CS11	early_EC
CS11_CH_TTGCCGTCAGTCAGCC-1	CS11	early_EC
CS11_CH_TTGCGTCCATCACGAT-1	CS11	early_EC
CS11_CH_TTGGAACGTCTAAACC-1	CS11	early_EC
CS11_CH_TTGGAACTCCCTAACC-1	CS11	early_EC
CS11_CH_TTGGCAACACCAGGCT-1	CS11	early_AEC
CS11_CH_TTGGCAACAGACGCTC-1	CS11	early_AEC
CS11_CH_TTGGCAAGTGTGGTTT-1	CS11	early_EC
CS11_CH_TTGTAGGAGCCAGTTT-1	CS11	early_cEC
CS11_CH_TTGTAGGGTGCAGACA-1	CS11	early_AEC
CS11_CH_TTGTAGGTCCCGGATG-1	CS11	early_AEC
CS11_CH_TTTATGCAGCTCCTTC-1	CS11	early_EC
CS11_CH_TTTATGCCAAATCCGT-1	CS11	early_cEC
CS11_CH_TTTATGCCAGTAGAGC-1	CS11	early_cEC
CS11_CH_TTTATGCGTGATGATA-1	CS11	early_AEC
CS11_CH_TTTCCTCTCTACTATC-1	CS11	early_AEC
CS11_CH_TTTGCGCGTCGCTTTC-1	CS11	early_EC
CS11_CH_TTTGGTTAGTGTCCAT-1	CS11	early_EC
CS11_CH_TTTGGTTTCCGCATAA-1	CS11	early_EC
CS13_DA_AAAGATGGTGTGACCC-1	CS13	late_EC
CS13_DA_AAAGTAGCAAGCTGTT-1	CS13	late_EC
CS13_DA_AACACGTAGTTCCACA-1	CS13	late_EC
CS13_DA_AACACGTCAGGGAGAG-1	CS13	late_EC
CS13_DA_AACCGCGGTCATCCCT-1	CS13	late_EC
CS13_DA_AACTCAGCATCGATGT-1	CS13	late_AEC
CS13_DA_AACTCTTAGCTAAACA-1	CS13	late_EC
CS13_DA_AACTGGTGTTTGACTG-1	CS13	late_EC
CS13_DA_AACTGGTTCCTTTCTC-1	CS13	late_EC
CS13_DA_AAGCCGCGTAACGACG-1	CS13	late_EC
CS13_DA_AAGGAGCAGTCATCCA-1	CS13	late_HEC
CS13_DA_AAGTCTGAGCTAACTC-1	CS13	late_AEC
CS13_DA_AATCCAGTCCCTTGCA-1	CS13	late_EC
CS13_DA_ACACCAACAAGCTGGA-1	CS13	late_HEC
CS13_DA_ACACCCTAGTAGGCCA-1	CS13	late_AEC
CS13_DA_ACACTGACATTACGAC-1	CS13	late_AEC
CS13_DA_ACAGCCGGTCGGGTCT-1	CS13	late_EC
CS13_DA_ACCAGTAAGGGTTCCC-1	CS13	late_EC
CS13_DA_ACCAGTATCATCTGCC-1	CS13	late_AEC
CS13_DA_ACGATACGTCTCCATC-1	CS13	late_AEC
CS13_DA_ACGCCGAGTCGAAAGC-1	CS13	late_EC
CS13_DA_ACGCCGATCACTTACT-1	CS13	late_AEC
CS13_DA_ACGGAGAGTCAGCTAT-1	CS13	late_AEC
CS13_DA_ACGGCCACATTCCTGC-1	CS13	late_EC
CS13_DA_ACGTCAAGTCCCGACA-1	CS13	late_EC
CS13_DA_ACTATCTAGCCACTAT-1	CS13	late_EC
CS13_DA_ACTGAACCACTTGGAT-1	CS13	late_EC
CS13_DA_ACTGAACTCAACACCA-1	CS13	late_EC
CS13_DA_ACTGAGTAGAGACTAT-1	CS13	late_EC
CS13_DA_ACTGATGCAAACCCAT-1	CS13	late_EC
CS13_DA_ACTTACTCAGGCTGAA-1	CS13	late_EC
CS13_DA_ACTTACTTCCTACAGA-1	CS13	late_AEC
CS13_DA_ACTTGTTAGTACACCT-1	CS13	late_EC
CS13_DA_ACTTGTTCATTTCAGG-1	CS13	late_EC
CS13_DA_ACTTGTTTCACCAGGC-1	CS13	late_EC
CS13_DA_AGAGCTTGTTCATGGT-1	CS13	late_EC
CS13_DA_AGAGTGGTCTATGTGG-1	CS13	late_EC
CS13_DA_AGATCTGCATGGATGG-1	CS13	late_AEC
CS13_DA_AGATTGCGTAGATTAG-1	CS13	late_EC
CS13_DA_AGCATACAGTGACATA-1	CS13	late_EC
CS13_DA_AGGTCATGTTGTACAC-1	CS13	late_AEC
CS13_DA_ATAACGCAGGGTCGAT-1	CS13	late_AEC
CS13_DA_ATAGACCGTGTGACGA-1	CS13	late_EC
CS13_DA_ATCACGAAGCGCTTAT-1	CS13	late_AEC
CS13_DA_ATCACGATCATGTCCC-1	CS13	late_AEC
CS13_DA_ATCCACCCATGGTCAT-1	CS13	late_EC
CS13_DA_ATCCGAAAGTGGAGTC-1	CS13	late_EC
CS13_DA_ATGAGGGTCTAACCGA-1	CS13	late_EC
CS13_DA_ATTACTCCACCGGAAA-1	CS13	late_AEC
CS13_DA_ATTCTACAGTCCTCCT-1	CS13	late_EC
CS13_DA_ATTCTACAGTTGTAGA-1	CS13	late_EC
CS13_DA_ATTGGACAGTCGTACT-1	CS13	late_AEC
CS13_DA_ATTGGACTCATTGCGA-1	CS13	late_EC
CS13_DA_ATTGGTGTCCACGCAG-1	CS13	late_EC
CS13_DA_ATTTCTGAGCGGATCA-1	CS13	late_EC
CS13_DA_ATTTCTGAGGCTCAGA-1	CS13	late_AEC
CS13_DA_ATTTCTGTCGCCTGAG-1	CS13	late_EC
CS13_DA_CAACTAGTCTTGCAAG-1	CS13	late_EC
CS13_DA_CAAGAAACAATAGAGT-1	CS13	late_EC
CS13_DA_CACAAACGTCTAACGT-1	CS13	late_AEC
CS13_DA_CACAGTAAGGCCATAG-1	CS13	late_HEC
CS13_DA_CACATTTCAGACGCAA-1	CS13	late_EC
CS13_DA_CACCACTGTGGTCTCG-1	CS13	late_EC
CS13_DA_CACCAGGTCTACCAGA-1	CS13	late_AEC
CS13_DA_CACTCCACAAGCCCAC-1	CS13	late_EC
CS13_DA_CAGAATCGTCACTTCC-1	CS13	late_HEC
CS13_DA_CAGAGAGCAGGGTATG-1	CS13	late_EC
CS13_DA_CAGATCAGTCCAGTGC-1	CS13	late_EC
CS13_DA_CAGCAGCCAACTGCGC-1	CS13	late_EC
CS13_DA_CAGCATATCTGGGCCA-1	CS13	late_EC
CS13_DA_CAGCGACAGTGTACTC-1	CS13	late_EC
CS13_DA_CAGCGACTCTAGAGTC-1	CS13	late_AEC
CS13_DA_CAGCTAACAGAAGCAC-1	CS13	late_AEC
CS13_DA_CAGGTGCAGAATAGGG-1	CS13	late_HEC
CS13_DA_CATATTCAGTCCGGTC-1	CS13	late_AEC
CS13_DA_CATCAGACAGATGGCA-1	CS13	late_EC
CS13_DA_CATCGGGAGTTTGCGT-1	CS13	late_EC
CS13_DA_CATCGGGTCGCTTAGA-1	CS13	late_AEC
CS13_DA_CATGGCGAGAAGCCCA-1	CS13	late_AEC
CS13_DA_CATTATCGTAAGTAGT-1	CS13	late_EC
CS13_DA_CATTCGCTCAGTCCCT-1	CS13	late_EC
CS13_DA_CCAATCCGTTCCCGAG-1	CS13	late_EC
CS13_DA_CCACCTATCAGTGTTG-1	CS13	late_EC
CS13_DA_CCAGCGAAGACCTAGG-1	CS13	late_EC
CS13_DA_CCCATACAGATGCCAG-1	CS13	late_EC
CS13_DA_CCCTCCTGTCTTCTCG-1	CS13	late_EC
CS13_DA_CCGGGATAGCGAGAAA-1	CS13	late_EC
CS13_DA_CCGGGATAGGTGATAT-1	CS13	late_EC
CS13_DA_CCGTACTGTATATCCG-1	CS13	late_EC
CS13_DA_CCGTGGAAGGATGGTC-1	CS13	late_EC
CS13_DA_CCGTTCACAAATACAG-1	CS13	late_AEC
CS13_DA_CCGTTCATCGTTTAGG-1	CS13	late_EC
CS13_DA_CCTACCAGTAAAGGAG-1	CS13	late_EC
CS13_DA_CCTATTACACATTTCT-1	CS13	late_EC
CS13_DA_CCTATTATCCGCATAA-1	CS13	late_EC
CS13_DA_CCTCAGTGTCAGATAA-1	CS13	late_EC
CS13_DA_CCTCAGTGTCCCTTGT-1	CS13	late_EC
CS13_DA_CCTCAGTTCAACGAAA-1	CS13	late_AEC
CS13_DA_CCTCTGATCACCATAG-1	CS13	late_EC
CS13_DA_CCTCTGATCTGGAGCC-1	CS13	late_EC
CS13_DA_CCTTCCCCAGTACACT-1	CS13	late_EC
CS13_DA_CCTTCCCTCCAAACTG-1	CS13	late_EC
CS13_DA_CGAATGTTCATCTGTT-1	CS13	late_EC
CS13_DA_CGACCTTTCACTATTC-1	CS13	late_EC
CS13_DA_CGACTTCTCCGCTGTT-1	CS13	late_EC
CS13_DA_CGAGAAGGTGTTTGTG-1	CS13	late_EC
CS13_DA_CGAGAAGTCCTTAATC-1	CS13	late_AEC
CS13_DA_CGCCAAGGTGACTCAT-1	CS13	late_EC
CS13_DA_CGCGTTTGTTAGGGTG-1	CS13	late_EC
CS13_DA_CGCGTTTGTTATGTGC-1	CS13	late_AEC
CS13_DA_CGCTTCAGTCAGCTAT-1	CS13	late_AEC
CS13_DA_CGGACTGAGGATGGTC-1	CS13	late_HEC
CS13_DA_CGGCTAGTCATCTGTT-1	CS13	late_EC
CS13_DA_CGGTTAAAGCTGCCCA-1	CS13	late_EC
CS13_DA_CGTCACTAGCTACCGC-1	CS13	late_EC
CS13_DA_CGTCCATAGGCTCAGA-1	CS13	late_EC
CS13_DA_CGTCCATCATGGTCAT-1	CS13	late_EC
CS13_DA_CGTCCATTCCTATTCA-1	CS13	late_AEC
CS13_DA_CGTGAGCGTCTCGTTC-1	CS13	late_HC
CS13_DA_CGTGAGCTCCTTGCCA-1	CS13	late_EC
CS13_DA_CGTGTCTAGTTTAGGA-1	CS13	late_AEC
CS13_DA_CGTGTCTTCTTGCAAG-1	CS13	late_EC
CS13_DA_CGTTGGGTCGAATGGG-1	CS13	late_AEC
CS13_DA_CTAATGGTCCGGGTGT-1	CS13	late_EC
CS13_DA_CTACACCGTCTCTCGT-1	CS13	late_EC
CS13_DA_CTACCCATCGAGCCCA-1	CS13	late_AEC
CS13_DA_CTAGAGTCAATCCGAT-1	CS13	late_AEC
CS13_DA_CTAGAGTTCCATGAGT-1	CS13	late_EC
CS13_DA_CTCACACAGCCACGTC-1	CS13	late_EC
CS13_DA_CTCACACAGTGTACTC-1	CS13	late_EC
CS13_DA_CTCATTAAGCGTTTAC-1	CS13	late_EC
CS13_DA_CTCGAAAGTCGGGTCT-1	CS13	late_EC
CS13_DA_CTCGAGGAGACAAGCC-1	CS13	late_AEC
CS13_DA_CTCGGAGCACGGACAA-1	CS13	late_EC
CS13_DA_CTCGGAGCATCCGCGA-1	CS13	late_EC
CS13_DA_CTCGGGACATTATCTC-1	CS13	late_AEC
CS13_DA_CTCGGGATCCACTGGG-1	CS13	late_AEC
CS13_DA_CTCGTACAGGATGCGT-1	CS13	late_HC
CS13_DA_CTCTAATGTAGGGTAC-1	CS13	late_EC
CS13_DA_CTCTAATTCCGATATG-1	CS13	late_AEC
CS13_DA_CTGATAGGTTCGCGAC-1	CS13	late_EC
CS13_DA_CTTACCGTCAGTGCAT-1	CS13	late_AEC
CS13_DA_CTTCTCTTCTGGTATG-1	CS13	late_EC
CS13_DA_CTTGGCTGTCAGAAGC-1	CS13	late_EC
CS13_DA_CTTTGCGCACTGTCGG-1	CS13	late_EC
CS13_DA_CTTTGCGCAGACGCTC-1	CS13	late_EC
CS13_DA_GAAACTCAGCTAACTC-1	CS13	late_AEC
CS13_DA_GAAACTCGTACATGTC-1	CS13	late_AEC
CS13_DA_GAACATCCAGCTGCTG-1	CS13	late_AEC
CS13_DA_GAACGGAAGTCGTACT-1	CS13	late_EC
CS13_DA_GAATGAAGTCATGCAT-1	CS13	late_EC
CS13_DA_GAATGAAGTGTGAAAT-1	CS13	late_HC
CS13_DA_GACACGCCAAAGAATC-1	CS13	late_EC
CS13_DA_GACACGCCAACGCACC-1	CS13	late_EC
CS13_DA_GACGGCTAGCCGTCGT-1	CS13	late_EC
CS13_DA_GACTACAGTTGAACTC-1	CS13	late_AEC
CS13_DA_GAGGTGAAGCTAGGCA-1	CS13	late_EC
CS13_DA_GATCGCGTCGTTTGCC-1	CS13	late_EC
CS13_DA_GATCTAGGTAGCTAAA-1	CS13	late_EC
CS13_DA_GATGAAAGTAGCGATG-1	CS13	late_AEC
CS13_DA_GATGCTAAGAATTCCC-1	CS13	late_EC
CS13_DA_GATGCTAAGCGTGAGT-1	CS13	late_HC
CS13_DA_GATGCTAGTTTAGGAA-1	CS13	late_EC
CS13_DA_GATTCAGGTGCAACTT-1	CS13	late_EC
CS13_DA_GATTCAGTCTCGTATT-1	CS13	late_EC
CS13_DA_GCACATAAGAGGTACC-1	CS13	late_AEC
CS13_DA_GCAGCCACAATGGACG-1	CS13	late_AEC
CS13_DA_GCATGATAGGTTCCTA-1	CS13	late_EC
CS13_DA_GCATGTAAGTGAAGTT-1	CS13	late_EC
CS13_DA_GCATGTATCCAGTATG-1	CS13	late_EC
CS13_DA_GCCAAATTCAGTCCCT-1	CS13	late_AEC
CS13_DA_GCCTCTAGTTGGTGGA-1	CS13	late_EC
CS13_DA_GCGAGAATCCGTTGCT-1	CS13	late_HC
CS13_DA_GCGCAACTCTTTAGTC-1	CS13	late_EC
CS13_DA_GCGCAGTGTAAATACG-1	CS13	late_AEC
CS13_DA_GCGCAGTTCGAGAGCA-1	CS13	late_HEC
CS13_DA_GCGCGATTCCTAAGTG-1	CS13	late_EC
CS13_DA_GCTCCTAGTTCCCTTG-1	CS13	late_EC
CS13_DA_GCTGCTTTCCACGAAT-1	CS13	late_EC
CS13_DA_GCTGGGTTCCCTGACT-1	CS13	late_EC
CS13_DA_GGAACTTAGGCTCTTA-1	CS13	late_EC
CS13_DA_GGACAAGGTCTGCGGT-1	CS13	late_HC
CS13_DA_GGACAAGGTTAAGATG-1	CS13	late_HEC
CS13_DA_GGACATTTCAGAGGTG-1	CS13	late_EC
CS13_DA_GGACGTCCATAACCTG-1	CS13	late_EC
CS13_DA_GGATGTTCACGTTGGC-1	CS13	late_AEC
CS13_DA_GGCAATTTCGGAGGTA-1	CS13	late_EC
CS13_DA_GGCCGATCATGACATC-1	CS13	late_AEC
CS13_DA_GGCTGGTCATCGACGC-1	CS13	late_HEC
CS13_DA_GGGAATGCAAGCCATT-1	CS13	late_EC
CS13_DA_GGGAATGTCAAGATCC-1	CS13	late_EC
CS13_DA_GGGACCTGTAAACACA-1	CS13	late_AEC
CS13_DA_GGGATGAGTTACCAGT-1	CS13	late_HC
CS13_DA_GGGCATCTCTACTATC-1	CS13	late_EC
CS13_DA_GGGTCTGGTACTTGAC-1	CS13	late_EC
CS13_DA_GGGTCTGTCTCACATT-1	CS13	late_EC
CS13_DA_GGTGAAGAGCTGAACG-1	CS13	late_EC
CS13_DA_GGTGCGTTCATGTCTT-1	CS13	late_EC
CS13_DA_GTAACTGCACATCTTT-1	CS13	late_AEC
CS13_DA_GTACGTACACAACGCC-1	CS13	late_EC
CS13_DA_GTAGGCCAGCCAGAAC-1	CS13	late_HC
CS13_DA_GTAGGCCGTCGGCTCA-1	CS13	late_EC
CS13_DA_GTAGTCAGTTCGTCTC-1	CS13	late_EC
CS13_DA_GTATCTTAGATCTGAA-1	CS13	late_AEC
CS13_DA_GTATCTTGTAAACCTC-1	CS13	late_EC
CS13_DA_GTCAAGTCACAGAGGT-1	CS13	late_EC
CS13_DA_GTCAAGTCATACTCTT-1	CS13	late_EC
CS13_DA_GTCACAAAGACATAAC-1	CS13	late_HEC
CS13_DA_GTCACGGTCAGGCAAG-1	CS13	late_HEC
CS13_DA_GTCTTCGCAGCAGTTT-1	CS13	late_AEC
CS13_DA_GTGCAGCTCCTCTAGC-1	CS13	late_EC
CS13_DA_GTGCATATCTTACCTA-1	CS13	late_EC
CS13_DA_GTGCTTCCAGAAGCAC-1	CS13	late_HEC
CS13_DA_GTGCTTCCAGACGTAG-1	CS13	late_AEC
CS13_DA_GTGGGTCTCAGAGACG-1	CS13	late_EC
CS13_DA_GTGTGCGCAGGTGCCT-1	CS13	late_AEC
CS13_DA_GTGTTAGCATTGGTAC-1	CS13	late_AEC
CS13_DA_GTTACAGTCAATAAGG-1	CS13	late_AEC
CS13_DA_GTTCATTAGGGATACC-1	CS13	late_AEC
CS13_DA_GTTCGGGCAGTTAACC-1	CS13	late_AEC
CS13_DA_GTTCGGGTCATGCATG-1	CS13	late_EC
CS13_DA_GTTTCTAGTTCGTTGA-1	CS13	late_EC
CS13_DA_TAAGCGTAGCTATGCT-1	CS13	late_EC
CS13_DA_TACACGAGTGCAGACA-1	CS13	late_HC
CS13_DA_TACCTATAGAGACTAT-1	CS13	late_AEC
CS13_DA_TACCTTAGTTTGTGTG-1	CS13	late_EC
CS13_DA_TACGGGCAGTGTACTC-1	CS13	late_EC
CS13_DA_TACTCATTCACCATAG-1	CS13	late_EC
CS13_DA_TACTCGCCAGGGCATA-1	CS13	late_AEC
CS13_DA_TACTTACCAGTTAACC-1	CS13	late_EC
CS13_DA_TACTTACTCCCAAGAT-1	CS13	late_EC
CS13_DA_TACTTACTCGACCAGC-1	CS13	late_AEC
CS13_DA_TACTTGTGTCGAATCT-1	CS13	late_AEC
CS13_DA_TAGCCGGTCAATCTCT-1	CS13	late_AEC
CS13_DA_TAGTGGTCAGGAATCG-1	CS13	late_EC
CS13_DA_TATCAGGGTCCGTGAC-1	CS13	late_EC
CS13_DA_TATCAGGTCCTCCTAG-1	CS13	late_EC
CS13_DA_TCAATCTCAAATCCGT-1	CS13	late_AEC
CS13_DA_TCACAAGGTTACGGAG-1	CS13	late_AEC
CS13_DA_TCACAAGTCTAACTTC-1	CS13	late_AEC
CS13_DA_TCACGAAAGTAATCCC-1	CS13	late_EC
CS13_DA_TCAGATGTCAGCAACT-1	CS13	late_EC
CS13_DA_TCAGATGTCCGCATAA-1	CS13	late_EC
CS13_DA_TCAGGATAGCAGCCTC-1	CS13	late_EC
CS13_DA_TCAGGATTCTGCTGCT-1	CS13	late_EC
CS13_DA_TCATTACGTAGCGCAA-1	CS13	late_EC
CS13_DA_TCATTACGTTACGACT-1	CS13	late_HC
CS13_DA_TCCACACAGCGTTCCG-1	CS13	late_EC
CS13_DA_TCCACACTCCACGACG-1	CS13	late_AEC
CS13_DA_TCGAGGCCACAGACTT-1	CS13	late_EC
CS13_DA_TCGCGAGCACCAGATT-1	CS13	late_EC
CS13_DA_TCGCGAGTCGTGACAT-1	CS13	late_EC
CS13_DA_TCTCTAAGTCCGAAGA-1	CS13	late_EC
CS13_DA_TCTGGAATCCGCGTTT-1	CS13	late_AEC
CS13_DA_TCTTTCCAGGACACCA-1	CS13	late_EC
CS13_DA_TGACAACCACACAGAG-1	CS13	late_AEC
CS13_DA_TGAGAGGCAGTTAACC-1	CS13	late_AEC
CS13_DA_TGAGCATGTATATCCG-1	CS13	late_HEC
CS13_DA_TGAGCATGTTTGTTTC-1	CS13	late_HC
CS13_DA_TGAGGGAAGGCTAGAC-1	CS13	late_HEC
CS13_DA_TGATTTCGTACATGTC-1	CS13	late_EC
CS13_DA_TGCCAAAGTTTCGCTC-1	CS13	late_HEC
CS13_DA_TGCCCATCAGATCGGA-1	CS13	late_EC
CS13_DA_TGCGGGTGTTGGAGGT-1	CS13	late_EC
CS13_DA_TGCGTGGGTTCAACCA-1	CS13	late_EC
CS13_DA_TGCTACCGTCAACATC-1	CS13	late_AEC
CS13_DA_TGCTGCTTCCGTCATC-1	CS13	late_EC
CS13_DA_TGGACGCAGTACCGGA-1	CS13	late_EC
CS13_DA_TGGCTGGAGTGTGGCA-1	CS13	late_EC
CS13_DA_TGGCTGGCACGAGAGT-1	CS13	late_EC
CS13_DA_TGGCTGGCATCGGTTA-1	CS13	late_EC
CS13_DA_TGGTTCCCAAACGCGA-1	CS13	late_HEC
CS13_DA_TGGTTCCGTGCGCTTG-1	CS13	late_EC
CS13_DA_TGTGTTTAGTGTACTC-1	CS13	late_EC
CS13_DA_TGTGTTTCAACGATCT-1	CS13	late_EC
CS13_DA_TGTGTTTTCATAACCG-1	CS13	late_HEC
CS13_DA_TTAACTCCAGGCAGTA-1	CS13	late_AEC
CS13_DA_TTAGGACAGGAATCGC-1	CS13	late_EC
CS13_DA_TTATGCTTCGCCGTGA-1	CS13	late_EC
CS13_DA_TTCCCAGTCAATAAGG-1	CS13	late_HC
CS13_DA_TTCTCAATCATGCATG-1	CS13	late_HC
CS13_DA_TTCTTAGAGATCGATA-1	CS13	late_EC
CS13_DA_TTCTTAGGTACCATCA-1	CS13	late_EC
CS13_DA_TTGAACGCACCTATCC-1	CS13	late_EC
CS13_DA_TTGCCGTAGGAGTCTG-1	CS13	late_EC
CS13_DA_TTGCCGTTCTGCGACG-1	CS13	late_EC
CS13_DA_TTGGAACGTTTAGCTG-1	CS13	late_EC
CS13_DA_TTGGCAATCTTGCCGT-1	CS13	late_EC
