# Supplementary material for: Tracing the first hematopoietic stem cell generation in human embryo by single-cell RNA sequencing
Source: Cell Res. 2019 Sep 9;29(11):881–94. doi: 10.1038/s41422-019-0228-6 (PMC6888893; doi:10.1038/s41422-019-0228-6)
Supplement: Supplementary file 9 — Supplementary Table S4 [file 41422_2019_228_MOESM9_ESM.xlsx]

## Sheet: DEGs_of_clusters_in_CS13_DA_10X
Table S4 - DEGs of early and late HEC clusters. Related to Fig. S4.
p_val	avg_logFC	pct.1	pct.2	p_val_adj	cluster	gene
1.7826e-97	1.90085	0.946	0.103	2.74628e-93	VEC	APLNR
2.22374e-78	1.67394	0.973	0.373	3.4259e-74	VEC	NRP2
8.97675e-77	1.42623	0.837	0.108	1.38296e-72	VEC	SDPR
1.39655e-70	1.75226	0.973	0.598	2.15152e-66	VEC	PRCP
8.1027e-70	1.61032	0.995	0.542	1.2483e-65	VEC	EGFL7
8.6012e-69	1.32924	0.908	0.233	1.3251e-64	VEC	ICAM2
1.37814e-68	1.50235	0.967	0.37	2.12317e-64	VEC	MEF2C
5.14789e-64	1.21775	0.946	0.314	7.93084e-60	VEC	ELK3
2.46947e-63	1.38292	0.946	0.287	3.80446e-59	VEC	KDR
3.09693e-61	1.252	0.957	0.267	4.77113e-57	VEC	EMCN
1.04143e-59	1.33782	1	0.608	1.60443e-55	VEC	IGFBP4
1.96068e-58	1.33343	0.891	0.284	3.02063e-54	VEC	TIMP3
5.61669e-58	1.03542	0.935	0.265	8.65307e-54	VEC	TIE1
2.35328e-57	1.07343	0.957	0.289	3.62546e-53	VEC	CDH5
8.08331e-57	1.17681	0.918	0.363	1.24531e-52	VEC	S100A16
2.03105e-56	1.14293	0.951	0.324	3.12903e-52	VEC	ESAM
9.1969e-56	1.32606	0.647	0.064	1.41687e-51	VEC	MADCAM1
1.43939e-55	1.03794	0.707	0.098	2.21752e-51	VEC	A2M
4.23587e-55	0.962917	0.668	0.086	6.52578e-51	VEC	NT5E
2.02458e-54	1.04237	0.891	0.26	3.11907e-50	VEC	CD34
4.32004e-54	1.19101	0.864	0.328	6.65545e-50	VEC	LPAR6
2.20666e-52	1.04168	0.788	0.184	3.39958e-48	VEC	SOX7
3.60085e-52	1.04492	0.929	0.4	5.54747e-48	VEC	LDB2
2.15166e-51	0.961857	0.799	0.221	3.31485e-47	VEC	ADAM15
5.06876e-51	0.817444	0.658	0.083	7.80893e-47	VEC	PDE4B
3.15039e-50	1.18213	0.918	0.436	4.85349e-46	VEC	HLA-E
4.56417e-50	1.25659	0.995	0.64	7.03157e-46	VEC	RAMP2
1.66053e-49	1.26776	0.978	0.62	2.55821e-45	VEC	GNG11
3.29653e-48	0.96488	0.924	0.635	5.07863e-44	VEC	CMTM3
6.7397e-48	1.05772	0.848	0.373	1.03832e-43	VEC	CD200
1.42583e-47	1.12168	0.804	0.208	2.19663e-43	VEC	CD93
1.76441e-47	0.805643	1	0.998	2.71825e-43	VEC	TMSB4X
2.55752e-47	0.856736	0.973	0.914	3.94012e-43	VEC	FKBP1A
2.37507e-45	1.00554	0.935	0.721	3.65903e-41	VEC	COTL1
2.37567e-45	1.19476	0.908	0.561	3.65996e-41	VEC	S100A6
1.12007e-44	1.01154	0.918	0.63	1.72558e-40	VEC	HYAL2
3.64885e-44	0.859736	0.962	0.784	5.62142e-40	VEC	TIMP1
4.12498e-44	0.825539	0.821	0.228	6.35494e-40	VEC	MMRN2
5.22696e-44	0.933814	0.973	0.85	8.05265e-40	VEC	RDX
1.81297e-43	1.06949	0.728	0.221	2.79306e-39	VEC	PIM3
8.23764e-43	0.819981	0.864	0.257	1.26909e-38	VEC	PECAM1
6.19235e-42	0.778321	0.978	0.426	9.53993e-38	VEC	PLVAP
1.29121e-41	0.866103	0.815	0.255	1.98923e-37	VEC	HHEX
1.35087e-41	0.926584	0.81	0.25	2.08115e-37	VEC	CALCRL
3.83574e-41	0.81674	0.674	0.181	5.90935e-37	VEC	SMAGP
4.86595e-41	0.889334	0.951	0.551	7.49648e-37	VEC	CCDC85B
5.86091e-41	0.985041	0.891	0.419	9.02931e-37	VEC	ARHGAP29
8.95001e-41	0.914667	0.918	0.306	1.37884e-36	VEC	ECSCR
9.23993e-41	0.804961	1	0.931	1.4235e-36	VEC	HSPB1
1.68268e-40	0.952651	0.984	0.603	2.59234e-36	VEC	TFPI
2.38586e-40	0.889145	0.989	0.941	3.67566e-36	VEC	ITM2B
5.31231e-38	1.04909	0.402	0.015	8.18414e-34	VEC	STAB2
6.7382e-38	0.93833	0.799	0.297	1.03809e-33	VEC	PLXND1
1.6728e-37	0.679807	0.457	0.037	2.57712e-33	VEC	PCAT19
1.77727e-37	0.842504	0.918	0.458	2.73806e-33	VEC	LIMCH1
2.32758e-37	0.867206	0.603	0.145	3.58587e-33	VEC	TCN2
2.64856e-37	0.678905	0.647	0.142	4.08037e-33	VEC	LAPTM5
3.06369e-37	1.25434	0.804	0.324	4.71992e-33	VEC	HAPLN1
1.89773e-36	0.80771	0.636	0.181	2.92365e-32	VEC	ETS2
1.93038e-36	0.977152	0.886	0.512	2.97394e-32	VEC	KLF6
2.90447e-36	0.591616	0.413	0.022	4.47462e-32	VEC	MRC1
3.68666e-36	0.641919	0.543	0.093	5.67967e-32	VEC	RASGRP3
5.36794e-36	0.713973	0.815	0.243	8.26984e-32	VEC	MYCT1
3.41724e-35	0.802223	0.935	0.502	5.26461e-31	VEC	VAMP5
5.11209e-35	0.609377	0.527	0.093	7.87569e-31	VEC	THSD1
1.08709e-34	0.641221	0.957	0.863	1.67476e-30	VEC	AP2S1
2.13917e-34	1.24298	0.734	0.284	3.29561e-30	VEC	CLDN5
2.20092e-34	0.706888	0.549	0.11	3.39074e-30	VEC	DNM3OS
4.68187e-34	0.757122	0.967	0.877	7.21289e-30	VEC	FSCN1
5.01158e-34	0.545225	0.402	0.027	7.72085e-30	VEC	NOSTRIN
4.27294e-33	0.817491	0.522	0.096	6.5829e-29	VEC	CAV1
4.4804e-33	0.699291	0.478	0.069	6.9025e-29	VEC	ICAM1
5.12045e-33	0.765987	0.908	0.65	7.88857e-29	VEC	RRBP1
7.75095e-33	0.612258	0.582	0.127	1.19411e-28	VEC	GMFG
1.02199e-32	0.712447	0.864	0.495	1.57447e-28	VEC	MSN
2.67145e-32	0.654595	0.5	0.086	4.11564e-28	VEC	DYSF
7.42929e-32	0.656377	0.978	0.909	1.14456e-27	VEC	SERPINH1
7.52112e-32	0.56385	0.989	0.904	1.1587e-27	VEC	MYL12A
1.74456e-31	0.549281	0.397	0.034	2.68767e-27	VEC	KANK3
8.02428e-31	0.804316	0.592	0.142	1.23622e-26	VEC	GIMAP4
1.01382e-30	0.670494	0.69	0.245	1.56189e-26	VEC	FXYD5
1.29937e-30	0.52308	1	0.99	2.00181e-26	VEC	MYL6
1.45766e-30	0.742758	0.478	0.088	2.24567e-26	VEC	TM4SF18
1.54209e-30	0.86911	0.962	0.87	2.37574e-26	VEC	BTG1
1.57476e-30	1.22687	0.772	0.333	2.42608e-26	VEC	C8orf4
2.16586e-30	0.682962	0.995	0.922	3.33672e-26	VEC	CALM1
2.9026e-30	1.00509	0.63	0.211	4.47175e-26	VEC	ADM
3.27346e-30	0.903402	0.413	0.051	5.04309e-26	VEC	HPGD
1.41992e-29	0.65706	0.962	0.782	2.18753e-25	VEC	RHOC
1.47081e-29	0.661688	0.739	0.272	2.26593e-25	VEC	FLT1
2.21772e-29	0.748055	0.549	0.145	3.41662e-25	VEC	PPM1F
3.02047e-29	0.667888	0.946	0.801	4.65333e-25	VEC	APP
3.29716e-29	0.729132	0.44	0.066	5.07961e-25	VEC	CD109
6.84085e-29	2.11112	0.489	0.115	1.0539e-24	VEC	ACP5
2.488e-28	0.775089	0.848	0.657	3.83302e-24	VEC	RALA
3.13203e-28	0.758554	0.614	0.221	4.8252e-24	VEC	MESDC1
4.46724e-28	0.520032	0.429	0.059	6.88222e-24	VEC	FLT4
4.87127e-28	0.558194	0.984	0.936	7.50468e-24	VEC	CLIC1
7.89599e-28	0.706797	0.543	0.137	1.21646e-23	VEC	NPR3
9.20123e-28	0.754736	0.799	0.407	1.41754e-23	VEC	NR2F2
1.54484e-27	0.673841	0.826	0.566	2.37998e-23	VEC	GYPC
1.56596e-27	0.518744	0.995	0.912	2.41252e-23	VEC	ITGB1
1.56997e-27	0.623805	0.995	0.934	2.41869e-23	VEC	SOX4
2.00119e-27	0.686469	0.967	0.895	3.08303e-23	VEC	MARCKS
2.05003e-27	0.574943	0.533	0.135	3.15827e-23	VEC	CD40
4.12088e-27	0.6612	0.848	0.642	6.34863e-23	VEC	WASF2
9.22041e-27	0.693817	0.745	0.282	1.4205e-22	VEC	TM4SF1
9.98513e-27	0.5402	0.435	0.078	1.53831e-22	VEC	CFP
1.29278e-26	0.725933	0.815	0.5	1.99166e-22	VEC	SPTBN1
1.4472e-26	0.634421	0.723	0.363	2.22956e-22	VEC	SHC1
2.03157e-26	0.660965	0.783	0.353	3.12984e-22	VEC	CRIP2
2.05025e-26	0.544923	0.516	0.135	3.15862e-22	VEC	TMEM173
2.13033e-26	0.904841	0.745	0.426	3.28198e-22	VEC	PHLDA1
3.88707e-26	0.628256	0.924	0.833	5.98842e-22	VEC	SNX3
4.6622e-26	0.637791	0.636	0.26	7.18258e-22	VEC	ZEB1
5.67121e-26	0.530123	0.457	0.091	8.73707e-22	VEC	SHE
2.49926e-25	0.634314	0.576	0.167	3.85036e-21	VEC	ENTPD1
4.59022e-25	0.811317	0.696	0.338	7.07169e-21	VEC	OLFML3
1.5527e-24	0.62182	0.522	0.154	2.39209e-20	VEC	FLRT2
1.80346e-24	0.590044	0.571	0.208	2.77842e-20	VEC	SH3GL1
2.20749e-24	0.571047	0.842	0.527	3.40085e-20	VEC	MAP1B
3.47228e-24	0.850358	0.832	0.547	5.3494e-20	VEC	SEPP1
5.94915e-24	0.581201	0.603	0.211	9.16526e-20	VEC	TACC1
1.84674e-23	0.650898	0.576	0.211	2.84508e-19	VEC	EPHB4
3.07892e-23	0.756742	0.56	0.213	4.74338e-19	VEC	BAALC
5.13618e-23	0.576	0.489	0.147	7.91279e-19	VEC	INPP1
7.08129e-23	0.625478	0.576	0.211	1.09094e-18	VEC	PLA2G16
8.55478e-23	0.551989	0.957	0.926	1.31795e-18	VEC	PDIA3
9.15478e-23	0.837092	0.967	0.868	1.41039e-18	VEC	DDIT4
1.24313e-22	0.603954	0.538	0.154	1.91517e-18	VEC	ENG
1.44453e-22	0.667186	0.799	0.453	2.22544e-18	VEC	F2R
1.52411e-22	0.558023	0.929	0.77	2.34805e-18	VEC	TMEM123
1.87578e-22	0.545995	0.88	0.711	2.88982e-18	VEC	FXYD6
2.53234e-22	0.579045	0.685	0.297	3.90133e-18	VEC	TGFB1
3.26334e-22	0.699429	0.777	0.475	5.0275e-18	VEC	CCND1
3.69516e-22	0.901675	0.462	0.127	5.69276e-18	VEC	THBD
4.54979e-22	0.686671	0.571	0.208	7.00941e-18	VEC	TEK
4.7975e-22	0.585497	0.783	0.483	7.39103e-18	VEC	ARPC1B
5.52639e-22	0.610634	0.652	0.265	8.51395e-18	VEC	PTRF
5.85283e-22	0.545516	0.565	0.203	9.01688e-18	VEC	SCARF1
6.66049e-22	0.54227	0.625	0.267	1.02612e-17	VEC	PPP1R18
9.27503e-22	0.605894	0.962	0.931	1.42891e-17	VEC	CALR
9.76587e-22	0.576204	0.625	0.245	1.50453e-17	VEC	TGM2
1.09592e-21	0.611382	0.397	0.086	1.68837e-17	VEC	TINAGL1
1.21222e-21	0.598432	0.679	0.373	1.86754e-17	VEC	DEGS1
1.39577e-21	0.926406	0.946	0.787	2.15033e-17	VEC	JUN
2.17148e-21	0.54285	0.793	0.424	3.34538e-17	VEC	SLC2A3
2.33776e-21	0.595736	0.565	0.218	3.60155e-17	VEC	ITM2A
2.51392e-21	0.646334	0.652	0.289	3.87295e-17	VEC	NPDC1
3.79779e-21	0.7504	0.321	0.044	5.85088e-17	VEC	IL32
1.48632e-20	0.632327	0.81	0.559	2.28982e-16	VEC	IER2
1.72326e-20	0.674199	0.674	0.385	2.65486e-16	VEC	FAM107B
2.20646e-20	0.558445	0.902	0.811	3.39927e-16	VEC	TPM3
3.65219e-20	0.554759	0.554	0.179	5.62656e-16	VEC	ADGRL4
3.77364e-20	0.542822	0.902	0.77	5.81367e-16	VEC	MYDGF
4.8733e-20	0.798932	0.821	0.574	7.50781e-16	VEC	NEAT1
1.14316e-19	0.525356	0.592	0.275	1.76115e-15	VEC	PEA15
1.61828e-19	0.559412	0.723	0.353	2.49311e-15	VEC	IFI16
4.88519e-19	0.512941	0.728	0.39	7.52612e-15	VEC	FCGRT
1.02312e-18	0.605653	0.707	0.409	1.57621e-14	VEC	JAM3
2.39824e-18	0.591801	0.353	0.081	3.69473e-14	VEC	SGK1
1.05312e-17	0.558297	0.636	0.37	1.62244e-13	VEC	VAT1
1.11709e-17	0.503179	0.989	0.973	1.72099e-13	VEC	HSP90B1
1.12626e-17	0.621754	0.75	0.547	1.73511e-13	VEC	ADD3
1.73812e-17	0.507769	0.652	0.319	2.67775e-13	VEC	WWTR1
2.25591e-17	0.604049	0.543	0.257	3.47546e-13	VEC	UTRN
2.55315e-17	1.46671	0.408	0.127	3.93339e-13	VEC	TFPI2
3.95241e-17	0.633382	0.891	0.762	6.08908e-13	VEC	ANXA2
5.61559e-17	0.518841	0.652	0.397	8.65138e-13	VEC	TNFRSF1A
9.46595e-17	0.611012	0.565	0.248	1.45832e-12	VEC	PMP22
1.01599e-16	0.538205	0.641	0.377	1.56523e-12	VEC	SCARB2
1.58412e-16	0.530419	0.783	0.583	2.4405e-12	VEC	TCF4
2.20146e-16	0.55237	0.603	0.301	3.39156e-12	VEC	SLC9A3R2
2.21812e-16	0.977281	0.739	0.493	3.41723e-12	VEC	DAB2
3.34276e-16	0.603591	0.81	0.598	5.14986e-12	VEC	CTSC
5.54582e-16	0.649374	0.37	0.103	8.54388e-12	VEC	VWF
6.04062e-16	0.584557	0.592	0.306	9.30617e-12	VEC	DLC1
6.46554e-16	0.563812	0.418	0.132	9.96081e-12	VEC	BHLHE40
7.12321e-16	0.762832	0.739	0.52	1.0974e-11	VEC	SAT1
9.50322e-16	0.50226	0.614	0.333	1.46407e-11	VEC	CMTM8
3.06789e-15	0.630204	0.701	0.466	4.72639e-11	VEC	PLK2
5.33244e-15	0.523952	0.815	0.669	8.21516e-11	VEC	YWHAH
9.76638e-15	0.50644	0.755	0.556	1.50461e-10	VEC	SYPL1
2.48147e-14	0.762298	0.272	0.056	3.82295e-10	VEC	LYPD2
6.08434e-14	0.510706	0.5	0.225	9.37353e-10	VEC	ETS1
1.40903e-13	0.932849	0.609	0.326	2.17075e-09	VEC	ZFP36
2.2279e-13	0.535582	0.5	0.255	3.43231e-09	VEC	SLC27A3
1.24014e-12	0.615186	0.636	0.346	1.91055e-08	VEC	JUNB
1.76793e-12	0.717455	0.543	0.282	2.72368e-08	VEC	CD9
3.95239e-12	0.508666	0.467	0.228	6.08905e-08	VEC	B4GALT1
2.09544e-11	0.56689	0.495	0.275	3.22824e-07	VEC	MAF
3.95566e-11	0.798796	0.755	0.549	6.09409e-07	VEC	AKAP12
6.1395e-11	0.615797	0.5	0.238	9.45851e-07	VEC	RNASE1
1.16317e-10	0.506149	0.636	0.407	1.79198e-06	VEC	THY1
2.70702e-10	0.62815	0.386	0.196	4.17044e-06	VEC	LXN
9.68164e-10	0.61586	0.332	0.127	1.49155e-05	VEC	ANGPTL4
1.20314e-07	0.589873	0.565	0.417	0.00185356	VEC	PLTP
2.92083e-07	0.545508	0.277	0.12	0.00449983	VEC	NEFM
3.82201e-07	0.510002	0.668	0.51	0.00588819	VEC	DUSP1
2.53596e-93	2.07193	0.932	0.044	3.90689e-89	AEC	GJA5
5.90321e-79	2.11066	0.878	0.06	9.09449e-75	AEC	TMEM100
2.44497e-63	1.85765	0.932	0.129	3.76673e-59	AEC	GJA4
4.74091e-60	1.57897	0.892	0.116	7.30384e-56	AEC	SRGN
2.49544e-59	0.9376	0.595	0.019	3.84448e-55	AEC	PALMD
1.33799e-55	0.946412	0.716	0.06	2.06131e-51	AEC	HEY2
1.53417e-53	1.50724	0.77	0.087	2.36354e-49	AEC	CXCR4
1.68329e-51	0.976809	0.581	0.029	2.59328e-47	AEC	CLEC3B
5.60227e-50	1.57763	0.892	0.18	8.63086e-46	AEC	CLEC14A
3.86149e-48	0.678331	0.432	0.006	5.94901e-44	AEC	IL33
1.45445e-46	0.807708	0.676	0.068	2.24073e-42	AEC	SYNPO
5.84442e-45	0.73429	0.635	0.058	9.00392e-41	AEC	ADGRG6
8.15508e-45	1.15527	0.716	0.095	1.25637e-40	AEC	DLL4
1.17046e-44	0.951518	0.73	0.095	1.80322e-40	AEC	EPAS1
4.39691e-44	0.747358	0.5	0.023	6.77387e-40	AEC	EMP1
1.14251e-39	1.06261	0.743	0.125	1.76015e-35	AEC	TSPAN7
2.07462e-38	0.933871	0.703	0.1	3.19616e-34	AEC	CYP26B1
1.02511e-35	0.851979	0.635	0.087	1.57929e-31	AEC	RND1
4.17412e-35	0.952733	0.595	0.079	6.43064e-31	AEC	UNC5B
1.42412e-34	1.06299	0.892	0.27	2.194e-30	AEC	PROCR
1.84967e-31	1.64254	0.811	0.261	2.84961e-27	AEC	HEY1
2.39021e-30	1.16776	0.797	0.224	3.68236e-26	AEC	SOX17
6.21083e-30	0.7435	0.527	0.068	9.5684e-26	AEC	SMAD6
7.07296e-30	0.530057	0.5	0.058	1.08966e-25	AEC	CFH
8.90714e-30	1.16027	0.946	0.481	1.37223e-25	AEC	EFNA1
9.04765e-30	1.84041	0.77	0.241	1.39388e-25	AEC	C10orf10
2.57522e-29	1.5257	0.932	0.413	3.96738e-25	AEC	ISG15
6.364e-29	0.88564	0.662	0.143	9.80438e-25	AEC	MTUS1
1.99786e-28	1.37451	0.919	0.355	3.0779e-24	AEC	TM4SF1
1.82126e-27	1.42962	0.757	0.201	2.80583e-23	AEC	EDN1
3.74046e-27	1.45227	0.919	0.552	5.76255e-23	AEC	PLVAP
5.12288e-27	1.01703	0.824	0.247	7.89231e-23	AEC	RNASE1
5.21785e-27	1.51954	0.932	0.533	8.03862e-23	AEC	HSPG2
1.506e-26	1.03623	0.77	0.208	2.32015e-22	AEC	ANXA1
2.27524e-26	0.955755	0.608	0.131	3.50524e-22	AEC	LTBP4
3.49045e-26	1.2797	0.77	0.28	5.37739e-22	AEC	PRSS23
3.03089e-25	0.734929	0.811	0.247	4.66938e-21	AEC	ARHGDIB
6.23399e-25	0.899601	0.905	0.351	9.60409e-21	AEC	MYCT1
1.16783e-24	0.899961	0.946	0.432	1.79916e-20	AEC	ECSCR
1.84922e-24	0.807841	0.73	0.207	2.84891e-20	AEC	LIFR
2.59103e-24	0.836329	0.689	0.174	3.99174e-20	AEC	EGR1
4.80108e-24	0.992981	0.973	0.907	7.39654e-20	AEC	CD24
7.05397e-24	0.826055	0.932	0.376	1.08673e-19	AEC	PECAM1
1.08783e-23	0.726034	0.77	0.228	1.67591e-19	AEC	ADGRL4
1.31176e-23	0.858586	0.878	0.336	2.02089e-19	AEC	FOS
1.55041e-23	0.848414	0.986	0.88	2.38856e-19	AEC	MYL12B
2.75053e-23	1.1977	0.973	0.685	4.23746e-19	AEC	TFPI
2.80397e-23	1.08118	1	0.714	4.31979e-19	AEC	RAMP2
4.8815e-23	0.926592	0.865	0.463	7.52044e-19	AEC	TAGLN2
2.32089e-22	1.14715	0.919	0.508	3.57556e-18	AEC	DUSP1
4.11974e-22	0.983536	0.73	0.214	6.34687e-18	AEC	SOST
8.51637e-22	0.935072	0.838	0.403	1.31203e-17	AEC	HAPLN3
1.38811e-21	0.82068	0.689	0.189	2.13853e-17	AEC	NR4A1
1.86924e-21	0.691413	0.797	0.282	2.87975e-17	AEC	IL11RA
1.94237e-21	0.703086	0.77	0.255	2.99242e-17	AEC	HES4
2.51358e-21	0.813279	0.878	0.431	3.87242e-17	AEC	CRIP2
2.79825e-21	0.972136	0.865	0.375	4.31099e-17	AEC	JUNB
3.77138e-21	1.64988	0.878	0.438	5.81019e-17	AEC	CYR61
9.94336e-21	0.833384	0.784	0.313	1.53187e-16	AEC	MECOM
1.02046e-20	0.639018	0.554	0.122	1.57213e-16	AEC	NCOA7
1.03799e-20	0.924404	0.946	0.593	1.59912e-16	AEC	VAMP5
1.17191e-20	0.534504	0.527	0.12	1.80545e-16	AEC	CGNL1
1.77275e-20	0.528252	0.622	0.156	2.7311e-16	AEC	TMCC3
1.986e-20	0.953632	0.797	0.373	3.05964e-16	AEC	RGS3
4.17734e-20	0.697389	0.689	0.21	6.43561e-16	AEC	MMRN1
5.37222e-20	0.818355	0.892	0.525	8.27644e-16	AEC	SERPINB6
5.74245e-20	1.05426	0.797	0.336	8.84682e-16	AEC	BGN
1.05165e-19	0.613526	0.541	0.133	1.62017e-15	AEC	B3GNT2
1.69753e-19	0.867585	0.838	0.357	2.61521e-15	AEC	FLT1
2.09975e-19	1.01421	0.77	0.286	3.23487e-15	AEC	BTG2
4.88222e-19	1.23425	0.905	0.631	7.52155e-15	AEC	RHOB
5.4172e-19	1.04022	0.865	0.492	8.34573e-15	AEC	SLC2A3
1.51997e-18	0.697142	0.824	0.361	2.34167e-14	AEC	NRP1
1.59733e-18	0.698839	0.973	0.973	2.46085e-14	AEC	IFITM3
1.75454e-18	0.862813	0.932	0.757	2.70304e-14	AEC	BST2
1.91156e-18	0.724729	0.865	0.347	2.94494e-14	AEC	MMRN2
2.09416e-18	0.531184	0.851	0.338	3.22627e-14	AEC	NPDC1
5.16602e-18	0.663157	0.973	0.923	7.95877e-14	AEC	CD99
5.49031e-18	0.825921	0.905	0.411	8.45836e-14	AEC	HAPLN1
1.34607e-17	0.671765	0.797	0.326	2.07375e-13	AEC	PTRF
1.6651e-17	0.759104	0.919	0.436	2.56525e-13	AEC	CDH5
2.38868e-17	0.742699	0.892	0.409	3.67999e-13	AEC	C8orf4
2.41829e-17	0.752425	0.838	0.39	3.72562e-13	AEC	ITGA5
4.16636e-17	0.682401	0.865	0.419	6.4187e-13	AEC	PDLIM1
4.36406e-17	0.909271	0.757	0.315	6.72327e-13	AEC	EFNB2
5.57293e-17	0.896143	0.797	0.359	8.58566e-13	AEC	ZFP36
1.64763e-16	0.954234	0.608	0.218	2.53834e-12	AEC	RGS16
1.70374e-16	0.547363	0.662	0.218	2.62479e-12	AEC	ENG
2.30243e-16	0.547979	0.703	0.236	3.54712e-12	AEC	ENTPD1
2.89501e-16	0.693545	0.838	0.365	4.46005e-12	AEC	CALCRL
4.33272e-16	0.656774	0.486	0.127	6.67498e-12	AEC	FAM43A
1.29771e-15	0.559535	0.878	0.502	1.99926e-11	AEC	MGST2
2.23547e-15	0.818658	0.973	0.873	3.44397e-11	AEC	ID3
5.45438e-15	0.819774	0.838	0.521	8.40302e-11	AEC	CTNNAL1
5.52449e-15	0.523804	0.986	0.99	8.51102e-11	AEC	SERF2
9.54927e-15	0.633498	0.676	0.268	1.47116e-10	AEC	LYL1
9.70552e-15	0.635491	0.892	0.514	1.49523e-10	AEC	F2R
1.39429e-14	0.604509	0.865	0.492	2.14804e-10	AEC	BCAT1
1.44161e-14	0.512005	0.986	0.952	2.22095e-10	AEC	ITM2B
2.22999e-14	0.632666	0.851	0.486	3.43553e-10	AEC	RALB
2.49915e-14	0.570539	0.905	0.411	3.85019e-10	AEC	TIE1
2.58014e-14	0.584791	0.946	0.693	3.97496e-10	AEC	B2M
3.37999e-14	0.651322	0.838	0.49	5.20721e-10	AEC	OCIAD2
4.03848e-14	0.553967	0.541	0.172	6.22169e-10	AEC	HSPA2
6.6288e-14	0.574572	1	0.998	1.02123e-09	AEC	TMSB10
7.42344e-14	0.503964	0.784	0.371	1.14366e-09	AEC	WWTR1
1.47649e-13	0.585824	0.905	0.678	2.27468e-09	AEC	ABRACL
2.64348e-13	0.519616	0.5	0.153	4.07255e-09	AEC	LINC00152
4.07748e-13	0.616507	0.878	0.467	6.28177e-09	AEC	ESAM
4.78754e-13	0.50086	0.986	0.875	7.37568e-09	AEC	RDX
7.1828e-13	0.524842	0.743	0.367	1.10658e-08	AEC	CD47
8.04762e-13	0.575696	0.73	0.349	1.23982e-08	AEC	TSPAN13
8.71033e-13	0.554363	0.514	0.174	1.34191e-08	AEC	PRKCDBP
1.27824e-12	0.793802	0.473	0.16	1.96926e-08	AEC	SPIN4
1.37623e-12	0.624175	0.892	0.714	2.12022e-08	AEC	IGFBP2
1.63517e-12	0.543836	0.932	0.639	2.51914e-08	AEC	CCDC85B
2.03082e-12	0.573703	0.838	0.431	3.12868e-08	AEC	EMCN
2.10314e-12	0.72665	0.946	0.809	3.2401e-08	AEC	ARGLU1
4.55133e-12	0.601084	0.986	0.915	7.01178e-08	AEC	UBC
7.26844e-12	0.525555	0.608	0.237	1.11978e-07	AEC	SOCS3
9.92546e-12	0.567931	0.851	0.585	1.52912e-07	AEC	COX14
1.03883e-11	0.557272	0.514	0.183	1.60042e-07	AEC	MRC2
1.2619e-11	0.529165	0.797	0.452	1.94408e-07	AEC	FCGRT
2.22719e-11	0.549668	0.797	0.376	3.43121e-07	AEC	HHEX
2.32012e-11	0.616924	0.581	0.245	3.57437e-07	AEC	IFI6
3.5346e-11	0.758927	0.865	0.604	5.4454e-07	AEC	IER2
3.75926e-11	0.505031	0.595	0.274	5.79151e-07	AEC	TP53TG1
4.72057e-11	0.528775	0.797	0.403	7.27251e-07	AEC	PLXND1
5.9972e-11	0.665791	0.378	0.108	9.23929e-07	AEC	CRIP1
6.90439e-11	0.536761	0.838	0.514	1.06369e-06	AEC	MCL1
1.08193e-10	0.553596	0.703	0.351	1.66683e-06	AEC	SLC9A3R2
1.92219e-10	0.517708	0.865	0.535	2.96133e-06	AEC	ARPC1B
2.88299e-10	0.509028	0.946	0.699	4.44153e-06	AEC	IGFBP4
3.40265e-10	0.512594	0.838	0.598	5.24212e-06	AEC	LIMD2
1.60646e-08	0.708427	0.77	0.61	0.000247491	AEC	NNAT
3.6442e-08	0.501802	0.757	0.508	0.000561426	AEC	IRF2BP2
7.03017e-08	0.539443	0.851	0.597	0.00108307	AEC	FN1
2.00592e-07	0.845788	0.703	0.431	0.00309032	AEC	CTGF
1.01587e-61	0.839502	0.633	0.011	1.56505e-57	Hema	SPI1
4.83122e-32	0.661174	0.367	0.009	7.44298e-28	Hema	PLEK
3.54754e-30	0.806442	0.767	0.082	5.46534e-26	Hema	LST1
4.62793e-29	0.536305	0.3	0.005	7.12979e-25	Hema	SPINK2
9.78854e-29	0.738175	0.633	0.055	1.50802e-24	Hema	FCER1G
1.09525e-28	0.899626	0.533	0.037	1.68734e-24	Hema	CORO1A
4.17996e-28	1.72867	0.9	0.153	6.43964e-24	Hema	AIF1
6.10048e-28	1.46315	0.367	0.012	9.3984e-24	Hema	LYZ
2.61642e-27	0.56057	0.633	0.057	4.03086e-23	Hema	KCNK17
5.80836e-22	1.01294	0.8	0.142	8.94836e-18	Hema	NCOA7
2.43421e-21	0.57118	0.7	0.109	3.75014e-17	Hema	CEBPB
2.40447e-20	0.783389	0.8	0.149	3.70433e-16	Hema	PYCARD
2.98913e-20	1.32494	0.933	0.285	4.60506e-16	Hema	ARHGDIB
2.90689e-17	0.639654	0.867	0.178	4.47836e-13	Hema	SRGN
1.01118e-15	0.628417	1	0.998	1.55783e-11	Hema	RPS18
1.30924e-15	0.572365	1	1	2.01702e-11	Hema	RPS2
1.41819e-15	0.612534	1	0.989	2.18487e-11	Hema	RPL12
1.45591e-14	0.501345	1	0.996	2.24298e-10	Hema	RPL32
5.01996e-14	0.507042	1	0.996	7.73376e-10	Hema	RPL29
1.66468e-13	0.667234	1	0.891	2.56461e-09	Hema	SLC25A5
4.44661e-13	0.853988	1	0.488	6.85045e-09	Hema	TAGLN2
9.27912e-13	0.648686	1	0.945	1.42954e-08	Hema	EEF1B2
1.2182e-12	0.583777	0.3	0.03	1.87676e-08	Hema	CD52
1.9569e-11	0.658026	0.567	0.132	3.0148e-07	Hema	RGS10
2.67245e-11	0.625355	0.833	0.27	4.11718e-07	Hema	LAPTM5
3.86509e-11	0.867635	0.9	0.34	5.95456e-07	Hema	VAMP8
4.43048e-10	0.97108	0.733	0.242	6.82559e-06	Hema	RGS16
5.29596e-10	0.559516	0.7	0.198	8.15895e-06	Hema	TSPO
2.05489e-09	0.606686	1	0.792	3.16576e-05	Hema	C1QBP
3.76665e-09	0.759363	0.733	0.244	5.8029e-05	Hema	GMFG
3.88371e-09	0.716806	0.9	0.452	5.98324e-05	Hema	PDLIM1
4.7709e-09	0.597733	0.967	0.747	7.35004e-05	Hema	TKT
6.06449e-09	0.575801	1	0.95	9.34295e-05	Hema	ENO1
7.29659e-09	0.517899	0.967	0.601	0.000112411	Hema	PPA1
1.18532e-08	0.547201	1	0.988	0.00018261	Hema	FTL
1.5508e-08	0.828751	0.8	0.322	0.000238917	Hema	BTG2
1.9624e-08	0.875697	0.3	0.048	0.000302327	Hema	CXCL2
2.76239e-08	0.516227	0.967	0.53	0.000425574	Hema	LTA4H
3.26707e-08	0.697601	0.967	0.655	0.000503325	Hema	RPL22L1
4.00008e-08	0.523239	0.967	0.527	0.000616252	Hema	MGST2
7.01758e-08	1.29006	0.633	0.231	0.00108113	Hema	S100A4
1.0108e-39	0.651165	0.5	0.043	1.55724e-35	Mes_CXCL12+	TWIST2
1.35615e-31	0.61355	0.346	0.016	2.08929e-27	Mes_CXCL12+	MOXD1
2.01489e-29	1.18543	0.75	0.279	3.10414e-25	Mes_CXCL12+	GMDS
2.81564e-29	1.32219	0.779	0.326	4.33777e-25	Mes_CXCL12+	PCOLCE
1.50612e-28	1.10483	0.933	0.432	2.32032e-24	Mes_CXCL12+	CRABP2
3.16734e-28	1.11039	0.856	0.4	4.8796e-24	Mes_CXCL12+	VCAN
1.54058e-24	0.765157	0.74	0.256	2.37341e-20	Mes_CXCL12+	NR2F1
4.44719e-23	1.07087	0.933	0.803	6.85135e-19	Mes_CXCL12+	2019-09-11
5.74328e-23	0.850629	0.865	0.363	8.84809e-19	Mes_CXCL12+	CADM1
3.30524e-22	1.18044	0.673	0.242	5.09206e-18	Mes_CXCL12+	CXCL12
1.83412e-21	0.758272	0.875	0.498	2.82565e-17	Mes_CXCL12+	TMSB15A
1.62812e-20	0.846276	0.712	0.291	2.50828e-16	Mes_CXCL12+	GPC6
2.45678e-19	0.82303	0.942	0.549	3.78491e-15	Mes_CXCL12+	GPC3
1.5639e-18	0.648918	0.615	0.213	2.40934e-14	Mes_CXCL12+	SNAI1
1.69615e-18	0.924629	0.529	0.162	2.61309e-14	Mes_CXCL12+	FHL1
3.44092e-18	0.517662	0.75	0.316	5.30108e-14	Mes_CXCL12+	2019-09-06
2.53567e-15	0.845165	0.971	0.734	3.90646e-11	Mes_CXCL12+	TPM1
4.89238e-15	0.644833	0.644	0.289	7.5372e-11	Mes_CXCL12+	SNAI2
9.00904e-14	0.545597	0.913	0.742	1.38793e-09	Mes_CXCL12+	NREP
1.23311e-13	0.829516	0.856	0.637	1.89973e-09	Mes_CXCL12+	TPM2
4.32149e-13	0.615015	0.423	0.137	6.65768e-09	Mes_CXCL12+	PDGFRB
1.60886e-12	0.662658	0.615	0.285	2.47861e-08	Mes_CXCL12+	PEG3
1.2344e-11	0.872488	0.74	0.406	1.90172e-07	Mes_CXCL12+	CTGF
4.9779e-10	0.50936	0.837	0.545	7.66896e-06	Mes_CXCL12+	PBX1
1.06289e-09	0.641874	0.769	0.465	1.63749e-05	Mes_CXCL12+	SOX11
3.27235e-09	2.64344	0.462	0.223	5.04138e-05	Mes_CXCL12+	TAGLN
4.65871e-09	0.682703	0.683	0.365	7.17721e-05	Mes_CXCL12+	COL1A1
1.13769e-53	1.61489	0.871	0.164	1.75273e-49	Mes_DLK1+	IGFBP5
4.18716e-52	1.15399	0.753	0.094	6.45073e-48	Mes_DLK1+	MAB21L2
1.35935e-48	1.12677	0.785	0.104	2.09421e-44	Mes_DLK1+	HAND1
1.77395e-37	0.826075	0.645	0.104	2.73295e-33	Mes_DLK1+	EDN3
9.22501e-31	0.632847	0.978	0.389	1.4212e-26	Mes_DLK1+	COL3A1
2.00755e-30	0.581055	0.538	0.08	3.09283e-26	Mes_DLK1+	ZFHX4
8.15831e-30	1.38982	0.785	0.291	1.25687e-25	Mes_DLK1+	SFRP1
1.39878e-29	0.597598	0.57	0.1	2.15495e-25	Mes_DLK1+	CRB2
4.91142e-29	0.809724	1	0.553	7.56653e-25	Mes_DLK1+	KRT8
5.46059e-29	0.710169	0.688	0.192	8.41258e-25	Mes_DLK1+	TNFAIP8
6.41575e-29	0.828385	0.817	0.335	9.8841e-25	Mes_DLK1+	REC8
7.35198e-29	1.07137	0.925	0.453	1.13265e-24	Mes_DLK1+	DSP
3.85595e-28	0.870877	1	0.733	5.94047e-24	Mes_DLK1+	TPM1
6.49926e-28	1.29459	0.548	0.094	1.00128e-23	Mes_DLK1+	DLK1
2.69921e-26	0.576619	0.581	0.12	4.15841e-22	Mes_DLK1+	FOXF1
8.62398e-26	0.88407	0.978	0.689	1.32861e-21	Mes_DLK1+	TMEM98
9.45283e-26	0.904129	0.925	0.699	1.4563e-21	Mes_DLK1+	ATP2B1
1.06099e-25	0.842462	0.989	0.792	1.63456e-21	Mes_DLK1+	MEST
1.07459e-25	0.54895	0.613	0.134	1.65551e-21	Mes_DLK1+	MFAP4
1.75219e-25	0.638714	0.667	0.184	2.69942e-21	Mes_DLK1+	HLX
4.07302e-25	0.782442	0.968	0.633	6.2749e-21	Mes_DLK1+	KRT18
1.71338e-24	0.587894	0.462	0.078	2.63963e-20	Mes_DLK1+	PLXNA2
9.24196e-24	0.88149	1	0.547	1.42382e-19	Mes_DLK1+	GPC3
9.69953e-24	0.513527	0.495	0.092	1.49431e-19	Mes_DLK1+	LY6H
1.21749e-23	0.642292	0.538	0.118	1.87567e-19	Mes_DLK1+	TNNI1
5.067e-23	0.62979	0.667	0.21	7.80622e-19	Mes_DLK1+	DSG2
1.21618e-22	0.908764	0.355	0.044	1.87364e-18	Mes_DLK1+	SHISA3
2.73327e-22	0.862658	0.946	0.589	4.21088e-18	Mes_DLK1+	IGDCC3
4.62064e-21	0.50778	0.43	0.076	7.11855e-17	Mes_DLK1+	MYRF
8.13328e-21	0.607928	0.989	0.862	1.25301e-16	Mes_DLK1+	GNAS
5.5458e-20	0.67999	0.419	0.074	8.54386e-16	Mes_DLK1+	HOXC8
2.46506e-19	0.551881	0.731	0.271	3.79767e-15	Mes_DLK1+	PEG3
1.30751e-18	0.677867	0.613	0.198	2.01436e-14	Mes_DLK1+	PTN
5.45426e-18	0.554547	1	0.942	8.40283e-14	Mes_DLK1+	CIRBP
3.12623e-17	0.623821	0.882	0.453	4.81627e-13	Mes_DLK1+	CRABP2
2.84027e-16	0.525356	0.796	0.311	4.37572e-12	Mes_DLK1+	KRT19
9.17029e-16	0.678825	0.742	0.363	1.41277e-11	Mes_DLK1+	LOC400043
3.05392e-15	0.536077	0.903	0.699	4.70487e-11	Mes_DLK1+	ISYNA1
4.01299e-15	0.578906	0.731	0.349	6.18242e-11	Mes_DLK1+	TSHZ2
2.51195e-14	0.528245	0.925	0.737	3.86991e-10	Mes_DLK1+	HMGA2
2.06906e-13	0.633314	0.71	0.317	3.1876e-09	Mes_DLK1+	IGFBP3
3.19933e-12	0.5833	0.774	0.449	4.92889e-08	Mes_DLK1+	CENPV
7.33272e-11	0.500782	0.828	0.515	1.12968e-06	Mes_DLK1+	TMSB15A
6.47137e-10	0.522086	0.28	0.074	9.9698e-06	Mes_DLK1+	TYROBP
1.39223e-08	0.638733	0.505	0.281	0.000214488	Mes_DLK1+	MLLT3
1.20675e-64	0.513626	0.683	0.016	1.85911e-60	Mes_FBLN5+	FBLN5
2.58944e-60	0.823619	0.805	0.042	3.98928e-56	Mes_FBLN5+	CREB3L1
3.28657e-55	0.654586	0.659	0.024	5.06328e-51	Mes_FBLN5+	WISP1
2.41984e-53	1.05417	0.756	0.044	3.72801e-49	Mes_FBLN5+	MYL4
8.03156e-46	0.583	0.512	0.015	1.23734e-41	Mes_FBLN5+	SYT10
6.6161e-43	0.51774	0.585	0.029	1.01928e-38	Mes_FBLN5+	PAMR1
3.42409e-41	2.71336	1	0.218	5.27516e-37	Mes_FBLN5+	DCN
3.06537e-40	3.29714	1	0.24	4.72251e-36	Mes_FBLN5+	LUM
3.08708e-40	0.53171	0.659	0.047	4.75596e-36	Mes_FBLN5+	ISLR
9.36701e-39	1.50704	0.976	0.154	1.44308e-34	Mes_FBLN5+	HAND1
9.95023e-39	2.05247	0.976	0.196	1.53293e-34	Mes_FBLN5+	POSTN
5.67355e-36	0.665265	0.585	0.044	8.74066e-32	Mes_FBLN5+	CPZ
1.23567e-35	0.549003	0.634	0.053	1.90368e-31	Mes_FBLN5+	MMP28
2.82855e-35	0.573138	0.463	0.02	4.35767e-31	Mes_FBLN5+	FIBIN
2.88242e-35	0.630443	0.341	0.005	4.44065e-31	Mes_FBLN5+	SLC5A12
5.63054e-35	0.893864	0.634	0.056	8.67441e-31	Mes_FBLN5+	AQP1
8.55214e-35	0.629766	0.78	0.093	1.31754e-30	Mes_FBLN5+	SMOC2
9.22509e-35	1.14359	0.927	0.149	1.42122e-30	Mes_FBLN5+	PITX2
1.53753e-34	0.788787	0.537	0.034	2.36872e-30	Mes_FBLN5+	RELN
4.95079e-32	0.558057	0.488	0.031	7.62719e-28	Mes_FBLN5+	SPON2
5.13737e-31	2.34809	1	0.397	7.91464e-27	Mes_FBLN5+	FRZB
1.2172e-30	1.52541	1	0.348	1.87522e-26	Mes_FBLN5+	COL6A1
1.17143e-29	1.02101	0.854	0.162	1.80471e-25	Mes_FBLN5+	MFAP4
6.08014e-29	1.84407	1	0.425	9.36706e-25	Mes_FBLN5+	SLC2A1
6.26763e-29	0.77866	0.683	0.087	9.65591e-25	Mes_FBLN5+	HOXC8
3.50342e-28	0.954044	0.756	0.125	5.39737e-24	Mes_FBLN5+	NID2
2.86705e-27	2.31701	1	0.443	4.41697e-23	Mes_FBLN5+	COL3A1
3.83447e-27	0.634407	0.61	0.071	5.90739e-23	Mes_FBLN5+	TNNT2
4.4768e-27	0.623383	0.732	0.113	6.89696e-23	Mes_FBLN5+	VASN
1.17375e-26	0.72268	0.805	0.143	1.80828e-22	Mes_FBLN5+	NSG1
5.50308e-26	0.702619	0.854	0.149	8.47805e-22	Mes_FBLN5+	MAB21L2
2.09405e-25	1.48055	0.951	0.37	3.22609e-21	Mes_FBLN5+	SLC9A3R1
2.53475e-25	1.43207	0.976	0.343	3.90503e-21	Mes_FBLN5+	KRT19
4.20593e-25	0.558314	0.732	0.113	6.47966e-21	Mes_FBLN5+	EDNRB
1.04369e-24	0.847675	0.61	0.083	1.60791e-20	Mes_FBLN5+	GADD45G
5.148e-24	1.62291	1	0.846	7.93101e-20	Mes_FBLN5+	SPARC
1.12171e-23	0.514384	0.39	0.027	1.72811e-19	Mes_FBLN5+	ARSI
1.1755e-23	1.74801	1	0.595	1.81098e-19	Mes_FBLN5+	KRT8
1.42125e-23	0.753597	0.707	0.131	2.18958e-19	Mes_FBLN5+	PFKP
1.6905e-23	1.09677	0.854	0.225	2.60439e-19	Mes_FBLN5+	TGFBI
2.30929e-23	0.928763	0.951	0.345	3.55769e-19	Mes_FBLN5+	PPIC
2.96885e-23	1.65441	1	0.377	4.57381e-19	Mes_FBLN5+	COL1A1
3.13848e-22	0.770304	0.829	0.191	4.83514e-18	Mes_FBLN5+	AHNAK
7.1932e-22	1.68911	1	0.662	1.10818e-17	Mes_FBLN5+	KRT18
1.38452e-21	0.528094	0.488	0.058	2.13298e-17	Mes_FBLN5+	GPR20
2.33029e-20	0.5285	0.61	0.102	3.59005e-16	Mes_FBLN5+	PRSS35
5.2604e-20	1.31793	0.927	0.439	8.10418e-16	Mes_FBLN5+	CTHRC1
7.04451e-20	0.841983	0.829	0.212	1.08528e-15	Mes_FBLN5+	SERPINB9
2.24078e-19	0.559046	0.659	0.127	3.45215e-15	Mes_FBLN5+	LRBA
2.39983e-19	1.01905	0.951	0.37	3.69717e-15	Mes_FBLN5+	SDC2
3.41142e-19	0.719325	0.634	0.129	5.25564e-15	Mes_FBLN5+	COLEC12
5.76253e-19	0.701543	0.854	0.247	8.87775e-15	Mes_FBLN5+	TSPAN5
1.47528e-18	1.64562	0.951	0.793	2.27282e-14	Mes_FBLN5+	H19
1.91914e-18	1.35288	0.878	0.343	2.95663e-14	Mes_FBLN5+	SLC16A3
2.80003e-18	0.564675	0.707	0.154	4.31373e-14	Mes_FBLN5+	FOXF1
2.84367e-18	1.29938	1	0.581	4.38096e-14	Mes_FBLN5+	COL1A2
6.25807e-18	0.89641	0.927	0.332	9.64118e-14	Mes_FBLN5+	PLAT
8.1906e-18	0.941419	0.976	0.525	1.26184e-13	Mes_FBLN5+	COL6A2
9.62697e-18	0.71795	0.854	0.292	1.48313e-13	Mes_FBLN5+	EMP3
1.31074e-17	0.615338	0.732	0.178	2.01932e-13	Mes_FBLN5+	CNTN4
1.64779e-17	1.31323	0.976	0.76	2.53859e-13	Mes_FBLN5+	TPM1
1.65044e-17	0.75274	0.927	0.309	2.54267e-13	Mes_FBLN5+	SNAI2
1.90647e-17	0.760239	0.976	0.597	2.93711e-13	Mes_FBLN5+	EIF4EBP1
2.10876e-17	0.695988	0.707	0.187	3.24875e-13	Mes_FBLN5+	PKP2
3.33895e-17	0.623698	0.732	0.18	5.14399e-13	Mes_FBLN5+	HOXC6
8.67703e-17	1.22558	0.951	0.742	1.33678e-12	Mes_FBLN5+	PHGDH
1.87903e-16	0.739224	0.683	0.187	2.89483e-12	Mes_FBLN5+	LMCD1
3.40973e-16	0.610186	0.61	0.122	5.25302e-12	Mes_FBLN5+	LY6H
3.60553e-16	0.743978	0.805	0.247	5.55468e-12	Mes_FBLN5+	BMP4
3.63752e-16	1.45736	0.268	0.02	5.60396e-12	Mes_FBLN5+	NPY
4.68024e-16	0.969704	1	0.809	7.21038e-12	Mes_FBLN5+	MEST
5.06687e-16	0.971641	0.902	0.392	7.80602e-12	Mes_FBLN5+	MYL9
5.23158e-16	0.505959	0.756	0.216	8.05977e-12	Mes_FBLN5+	FAM114A1
1.40763e-15	0.526604	0.756	0.214	2.1686e-11	Mes_FBLN5+	GPRC5C
1.8112e-15	0.990687	1	0.688	2.79034e-11	Mes_FBLN5+	KCNQ1OT1
2.13408e-15	0.840918	1	0.584	3.28776e-11	Mes_FBLN5+	APOE
2.3354e-15	0.896248	1	0.788	3.59791e-11	Mes_FBLN5+	ANXA2
3.47823e-15	0.605484	0.659	0.154	5.35856e-11	Mes_FBLN5+	EDN3
6.59919e-15	0.687745	0.683	0.183	1.01667e-10	Mes_FBLN5+	COL5A1
2.05007e-14	0.756119	0.829	0.328	3.15834e-10	Mes_FBLN5+	PDLIM2
2.13274e-14	0.785661	0.78	0.31	3.2857e-10	Mes_FBLN5+	GABARAPL1
2.65418e-14	0.722432	0.927	0.505	4.08904e-10	Mes_FBLN5+	ALDH2
2.87188e-14	0.925375	0.927	0.454	4.42442e-10	Mes_FBLN5+	ATP1B1
5.43202e-14	0.776338	0.927	0.445	8.36857e-10	Mes_FBLN5+	CDKN1C
4.68798e-13	0.608335	0.488	0.1	7.22231e-09	Mes_FBLN5+	COL6A3
5.85809e-13	0.839013	0.976	0.495	9.02497e-09	Mes_FBLN5+	CPE
6.97667e-13	0.554374	0.683	0.212	1.07483e-08	Mes_FBLN5+	TLN2
8.62897e-13	0.986194	0.976	0.695	1.32938e-08	Mes_FBLN5+	TMEM88
1.15449e-12	0.544622	0.927	0.497	1.7786e-08	Mes_FBLN5+	SND1
3.17044e-12	0.560998	1	0.951	4.88438e-08	Mes_FBLN5+	2019-09-07
3.25943e-12	0.81436	0.902	0.532	5.02147e-08	Mes_FBLN5+	TMEM141
3.77908e-12	0.769678	0.976	0.632	5.82204e-08	Mes_FBLN5+	S100A10
5.68403e-12	0.770496	1	0.731	8.75681e-08	Mes_FBLN5+	FBLN1
6.89302e-12	0.779091	0.854	0.443	1.06194e-07	Mes_FBLN5+	EZR
7.72073e-12	0.626697	0.512	0.129	1.18946e-07	Mes_FBLN5+	ACTC1
2.21261e-11	0.55107	0.902	0.368	3.40874e-07	Mes_FBLN5+	PCOLCE
2.26995e-11	0.508526	0.878	0.512	3.49708e-07	Mes_FBLN5+	GSTM3
2.81968e-11	0.812768	0.878	0.436	4.34399e-07	Mes_FBLN5+	MEG3
5.08559e-11	0.508554	0.878	0.437	7.83485e-07	Mes_FBLN5+	BASP1
6.42437e-11	0.924989	0.878	0.494	9.89739e-07	Mes_FBLN5+	CRABP2
7.69475e-11	0.654697	0.951	0.633	1.18545e-06	Mes_FBLN5+	LY6E
8.61901e-11	0.662223	0.951	0.592	1.32784e-06	Mes_FBLN5+	CITED2
9.135e-11	0.678484	1	0.906	1.40734e-06	Mes_FBLN5+	ZFP36L1
1.13461e-10	0.598876	0.976	0.604	1.74798e-06	Mes_FBLN5+	RHOBTB3
1.31789e-10	0.577008	0.976	0.842	2.03034e-06	Mes_FBLN5+	NME4
1.48133e-10	0.578773	0.951	0.588	2.28214e-06	Mes_FBLN5+	AKAP12
1.66479e-10	0.549178	0.829	0.365	2.56478e-06	Mes_FBLN5+	SLC39A6
1.68654e-10	0.644503	0.878	0.388	2.59828e-06	Mes_FBLN5+	LOC400043
3.25403e-10	0.667916	0.902	0.416	5.01316e-06	Mes_FBLN5+	COL5A2
6.12393e-10	0.501334	0.805	0.338	9.43453e-06	Mes_FBLN5+	STOM
7.77418e-10	0.67175	1	0.784	1.19769e-05	Mes_FBLN5+	APLP2
1.16628e-09	0.669382	0.878	0.501	1.79676e-05	Mes_FBLN5+	LBH
1.90445e-09	0.563292	0.707	0.336	2.93399e-05	Mes_FBLN5+	HCFC1R1
1.92795e-09	0.664571	0.976	0.592	2.9702e-05	Mes_FBLN5+	GPC3
2.08338e-09	0.535417	0.976	0.9	3.20966e-05	Mes_FBLN5+	PRDX6
3.76457e-09	0.920885	0.732	0.352	5.7997e-05	Mes_FBLN5+	IGFBP3
4.31269e-09	0.559436	0.537	0.18	6.64413e-05	Mes_FBLN5+	SLIT2
9.50429e-09	0.525574	0.902	0.615	0.000146423	Mes_FBLN5+	MAGED1
1.19878e-08	0.503785	0.707	0.316	0.000184684	Mes_FBLN5+	P4HA1
1.59675e-08	0.511244	0.805	0.479	0.000245995	Mes_FBLN5+	ANXA5
2.94099e-08	0.574668	0.512	0.183	0.000453089	Mes_FBLN5+	ARL4D
5.92084e-08	0.513643	0.829	0.564	0.000912165	Mes_FBLN5+	REXO2
6.09588e-08	1.00808	0.585	0.24	0.000939132	Mes_FBLN5+	PTN
8.06667e-08	0.524562	0.951	0.677	0.00124275	Mes_FBLN5+	MRPS6
9.9985e-08	0.5817	0.902	0.69	0.00154037	Mes_FBLN5+	GLUL
1.13884e-07	0.514843	0.732	0.368	0.0017545	Mes_FBLN5+	BAMBI
1.34931e-07	0.531787	0.951	0.655	0.00207874	Mes_FBLN5+	TPM2
1.66616e-07	0.518474	0.61	0.236	0.00256689	Mes_FBLN5+	RGS2
2.34686e-07	0.506652	0.317	0.074	0.00361557	Mes_FBLN5+	PDPN
2.98478e-07	0.578288	0.756	0.499	0.00459835	Mes_FBLN5+	H2AFJ
3.45479e-07	1.38743	0.659	0.356	0.00532244	Mes_FBLN5+	LGALS1
4.94831e-07	1.03072	0.829	0.548	0.00762336	Mes_FBLN5+	CSRP2
5.02144e-91	1.16891	0.893	0.012	7.73604e-87	Mes_WT1+	NPHS1
8.02075e-89	1.41553	0.75	0.004	1.23568e-84	Mes_WT1+	OLFM3
3.08961e-83	0.952193	0.893	0.018	4.75986e-79	Mes_WT1+	CCBE1
8.1084e-81	0.877158	0.75	0.007	1.24918e-76	Mes_WT1+	ITIH5
1.81471e-69	0.567829	0.571	0.002	2.79574e-65	Mes_WT1+	NPHS2
1.23707e-66	0.583088	0.607	0.005	1.90582e-62	Mes_WT1+	CRYGN
1.73774e-66	1.68119	1	0.051	2.67716e-62	Mes_WT1+	WT1
2.74969e-66	0.764717	0.786	0.02	4.23618e-62	Mes_WT1+	CLEC18A
6.938e-57	1.49906	0.964	0.062	1.06887e-52	Mes_WT1+	LYPD1
1.42102e-56	0.576303	0.679	0.018	2.18923e-52	Mes_WT1+	C15orf27
1.02009e-55	0.533697	0.571	0.009	1.57156e-51	Mes_WT1+	PTPRO
4.40301e-55	0.811471	0.714	0.023	6.78327e-51	Mes_WT1+	PLAC1
1.81354e-50	0.631696	0.571	0.012	2.79394e-46	Mes_WT1+	CLIC5
1.90073e-47	0.506374	0.679	0.027	2.92826e-43	Mes_WT1+	HS3ST3B1
2.14821e-47	0.672252	0.679	0.027	3.30953e-43	Mes_WT1+	LHX1
1.22655e-43	0.500715	0.643	0.027	1.88962e-39	Mes_WT1+	KIRREL2
5.63487e-43	0.780654	0.786	0.046	8.68108e-39	Mes_WT1+	EMX2
1.14323e-41	0.941433	0.857	0.073	1.76126e-37	Mes_WT1+	PAX8
2.42173e-41	1.03721	0.714	0.043	3.73091e-37	Mes_WT1+	BMP7
2.43357e-41	1.33125	0.893	0.083	3.74916e-37	Mes_WT1+	TPPP3
9.457e-41	0.533873	0.536	0.018	1.45695e-36	Mes_WT1+	SQRDL
1.78725e-40	0.710985	0.679	0.035	2.75344e-36	Mes_WT1+	CDH6
7.84595e-39	0.57171	0.536	0.02	1.20875e-34	Mes_WT1+	AQP3
1.15621e-38	0.730392	0.714	0.046	1.78125e-34	Mes_WT1+	GAS1
5.06824e-38	0.532904	0.5	0.016	7.80812e-34	Mes_WT1+	CLEC18C
9.28527e-37	0.575798	0.75	0.053	1.43049e-32	Mes_WT1+	DCDC2
1.59434e-36	0.640391	0.75	0.059	2.45624e-32	Mes_WT1+	SFXN2
7.5149e-36	1.18899	0.893	0.103	1.15774e-31	Mes_WT1+	TCF21
2.54293e-34	2.62655	1	0.186	3.91763e-30	Mes_WT1+	MAFB
4.82827e-34	0.803232	0.786	0.078	7.43843e-30	Mes_WT1+	GUCY1B3
9.76205e-33	0.96836	0.821	0.087	1.50394e-28	Mes_WT1+	SFRP2
1.17502e-32	0.662128	0.429	0.014	1.81024e-28	Mes_WT1+	ADRA2A
3.85019e-32	0.944427	0.821	0.092	5.9316e-28	Mes_WT1+	EMID1
9.75286e-32	2.73983	0.679	0.06	1.50253e-27	Mes_WT1+	SST
5.02667e-31	0.521881	0.679	0.057	7.74409e-27	Mes_WT1+	PDE6B
2.77241e-30	0.771383	0.821	0.09	4.27117e-26	Mes_WT1+	SHISA2
2.16417e-27	0.697386	0.714	0.073	3.33412e-23	Mes_WT1+	DDR1
3.18632e-27	1.06456	0.929	0.151	4.90885e-23	Mes_WT1+	NTRK2
1.79445e-26	0.528323	0.607	0.051	2.76453e-22	Mes_WT1+	CNTFR
4.33185e-25	0.760885	0.893	0.14	6.67365e-21	Mes_WT1+	EPB41L5
4.41788e-25	0.714282	0.786	0.108	6.80619e-21	Mes_WT1+	TMEM178A
4.55228e-25	0.535501	0.607	0.059	7.01324e-21	Mes_WT1+	TESC
6.98437e-25	0.572116	0.679	0.076	1.07601e-20	Mes_WT1+	SORL1
6.03034e-23	0.59606	0.75	0.098	9.29034e-19	Mes_WT1+	SULF1
9.55076e-23	1.82347	1	0.388	1.47139e-18	Mes_WT1+	BCAM
7.68928e-22	0.50915	0.536	0.05	1.18461e-17	Mes_WT1+	SEMA3B
6.9922e-20	0.578107	0.714	0.112	1.07722e-15	Mes_WT1+	KANK1
9.10333e-20	1.40727	0.929	0.309	1.40246e-15	Mes_WT1+	PLOD2
9.72369e-20	0.771202	0.75	0.138	1.49803e-15	Mes_WT1+	NOTCH2
1.38985e-19	0.643925	0.5	0.05	2.1412e-15	Mes_WT1+	CHST2
1.40664e-19	0.732584	0.857	0.17	2.16706e-15	Mes_WT1+	ID4
3.33206e-19	1.90072	1	0.53	5.13337e-15	Mes_WT1+	SLC16A1
4.29992e-19	0.670524	0.679	0.103	6.62446e-15	Mes_WT1+	PPP1R16A
6.8563e-19	0.510405	0.607	0.078	1.05628e-14	Mes_WT1+	GAS6
1.76163e-18	0.620234	0.607	0.082	2.71396e-14	Mes_WT1+	FREM2
3.17559e-18	0.559278	0.75	0.14	4.89231e-14	Mes_WT1+	NOTCH2NL
3.66487e-17	1.23562	0.929	0.328	5.6461e-13	Mes_WT1+	MXRA8
8.70712e-17	1.54992	0.964	0.858	1.34142e-12	Mes_WT1+	EIF3M
1.46513e-16	1.32999	0.964	0.488	2.25718e-12	Mes_WT1+	SPINT2
2.49895e-16	0.601367	0.679	0.124	3.84988e-12	Mes_WT1+	STON2
4.75847e-16	0.536948	0.643	0.105	7.33089e-12	Mes_WT1+	CLDN7
9.72815e-16	1.12561	1	0.424	1.49872e-11	Mes_WT1+	CADM1
1.50931e-15	1.0055	1	0.328	2.32525e-11	Mes_WT1+	PODXL
3.91835e-15	0.98052	0.893	0.291	6.03662e-11	Mes_WT1+	HES4
4.4239e-15	0.5213	0.607	0.103	6.81546e-11	Mes_WT1+	NBPF10
8.53361e-15	0.831265	0.964	0.298	1.31469e-10	Mes_WT1+	HEY1
9.15672e-15	0.592724	0.786	0.195	1.41068e-10	Mes_WT1+	SLC37A4
1.11179e-14	0.868533	0.893	0.248	1.71283e-10	Mes_WT1+	SOST
1.56845e-14	0.566607	0.821	0.204	2.41635e-10	Mes_WT1+	DACH1
2.04081e-14	0.584544	0.821	0.19	3.14407e-10	Mes_WT1+	TM7SF2
5.41975e-14	1.09652	0.964	0.784	8.34967e-10	Mes_WT1+	ITM2C
6.35577e-14	0.809062	0.929	0.371	9.79171e-10	Mes_WT1+	PDLIM5
2.0394e-13	0.939315	0.821	0.236	3.1419e-09	Mes_WT1+	EFNB1
3.02455e-13	1.11002	0.857	0.367	4.65963e-09	Mes_WT1+	PEG10
3.33673e-13	0.59484	0.714	0.184	5.14057e-09	Mes_WT1+	TSPAN2
9.42961e-13	0.736056	0.786	0.254	1.45273e-08	Mes_WT1+	MAGI2-AS3
9.53094e-13	0.854026	1	0.395	1.46834e-08	Mes_WT1+	CLDN5
2.84655e-12	0.577485	0.786	0.22	4.3854e-08	Mes_WT1+	AIF1L
5.89444e-12	0.682949	0.857	0.342	9.08098e-08	Mes_WT1+	ORC4
1.03306e-11	0.502948	0.929	0.326	1.59153e-07	Mes_WT1+	CXXC5
1.3151e-11	0.5335	0.643	0.144	2.02604e-07	Mes_WT1+	FOXC1
1.51817e-11	0.730269	0.821	0.257	2.33889e-07	Mes_WT1+	CXADR
3.6081e-11	0.832855	0.964	0.559	5.55864e-07	Mes_WT1+	QPRT
4.13492e-11	1.49355	0.857	0.445	6.37026e-07	Mes_WT1+	CTGF
4.7939e-11	0.641892	0.643	0.152	7.38548e-07	Mes_WT1+	VEGFA
8.91688e-11	0.680872	0.964	0.514	1.37373e-06	Mes_WT1+	FBXO21
1.00663e-10	0.585564	1	0.941	1.55081e-06	Mes_WT1+	CLTA
1.07673e-10	0.672383	0.821	0.321	1.65881e-06	Mes_WT1+	WFIKKN1
1.99942e-10	0.622553	0.964	0.424	3.0803e-06	Mes_WT1+	CDH2
3.08004e-10	0.846215	1	0.768	4.74511e-06	Mes_WT1+	BST2
3.93864e-10	0.809665	0.714	0.223	6.06787e-06	Mes_WT1+	JAG1
4.11669e-10	0.825557	0.929	0.477	6.34217e-06	Mes_WT1+	TSC22D3
5.78208e-10	0.68352	0.964	0.358	8.90787e-06	Mes_WT1+	KRT19
9.56794e-10	0.538248	0.643	0.181	1.47404e-05	Mes_WT1+	COL13A1
1.54236e-09	0.557765	0.821	0.294	2.37615e-05	Mes_WT1+	KLK6
1.80498e-09	0.847591	0.857	0.342	2.78075e-05	Mes_WT1+	NES
1.96177e-09	0.643493	0.964	0.596	3.02231e-05	Mes_WT1+	CPXM1
2.93366e-09	0.594295	0.893	0.356	4.5196e-05	Mes_WT1+	COL2A1
3.38274e-09	0.516625	0.929	0.461	5.21145e-05	Mes_WT1+	DNPH1
3.75113e-09	0.558999	0.857	0.316	5.77899e-05	Mes_WT1+	NR2F1
4.59006e-09	0.573607	0.893	0.537	7.07145e-05	Mes_WT1+	CD59
8.37265e-09	0.517841	0.643	0.195	0.000128989	Mes_WT1+	IFITM1
9.06367e-09	0.758929	0.714	0.241	0.000139635	Mes_WT1+	ARL4C
1.19137e-08	0.591873	1	0.739	0.000183543	Mes_WT1+	CD151
1.22389e-08	0.545967	0.964	0.61	0.000188552	Mes_WT1+	IER3IP1
1.38662e-08	0.611904	1	0.879	0.000213623	Mes_WT1+	ATPIF1
1.55019e-08	0.520323	0.679	0.229	0.000238823	Mes_WT1+	TSTD1
2.0662e-08	0.615458	0.857	0.406	0.000318319	Mes_WT1+	PCBD1
2.3286e-08	0.558828	0.679	0.275	0.000358744	Mes_WT1+	SMCO4
2.98603e-08	0.538883	0.821	0.346	0.000460027	Mes_WT1+	VAMP8
3.55222e-08	0.509994	0.607	0.184	0.000547254	Mes_WT1+	MT1X
3.6886e-08	0.547056	0.893	0.387	0.000568266	Mes_WT1+	COL18A1
4.51359e-08	0.564853	0.964	0.729	0.000695364	Mes_WT1+	FAM213A
4.93308e-08	0.506753	1	0.777	0.00075999	Mes_WT1+	RHEB
6.68968e-08	0.520199	0.964	0.628	0.00103061	Mes_WT1+	GCSH
9.54147e-08	0.547908	0.714	0.252	0.00146996	Mes_WT1+	GADD45A
1.02438e-07	0.561693	0.821	0.346	0.00157817	Mes_WT1+	CELF2
1.24394e-07	0.502998	0.786	0.337	0.00191642	Mes_WT1+	XBP1
1.49672e-07	0.583289	1	0.793	0.00230584	Mes_WT1+	CANX
1.57826e-07	0.779464	0.929	0.502	0.00243147	Mes_WT1+	MFAP2
1.95012e-07	0.606228	0.786	0.381	0.00300435	Mes_WT1+	DSC2
2.28822e-07	0.548305	0.929	0.7	0.00352523	Mes_WT1+	ODC1
2.43999e-07	0.657149	0.929	0.654	0.00375905	Mes_WT1+	TSPAN3
4.49343e-07	0.69105	1	0.599	0.00692257	Mes_WT1+	GPC3
9.21947e-108	1.37338	0.921	0.007	1.42035e-103	Epi	CDX2
8.31026e-88	1.70927	0.842	0.014	1.28028e-83	Epi	HMGCS2
5.97268e-85	0.922172	0.711	0.004	9.20151e-81	Epi	MTTP
2.02264e-84	0.990242	0.763	0.009	3.11608e-80	Epi	GSTA2
1.98222e-83	1.99751	1	0.043	3.0538e-79	Epi	CLDN6
6.01045e-79	1.78496	0.816	0.02	9.2597e-75	Epi	SERPINA1
6.87628e-79	1.11583	0.684	0.005	1.05936e-74	Epi	APOA2
7.56397e-75	1.45245	0.842	0.027	1.16531e-70	Epi	TTR
1.84865e-71	1.10067	0.789	0.023	2.84803e-67	Epi	GSTA1
6.96422e-71	0.689512	0.579	0.002	1.07291e-66	Epi	LINC00261
8.28515e-69	2.32998	0.921	0.052	1.27641e-64	Epi	AFP
1.25269e-67	0.720635	0.553	0.002	1.9299e-63	Epi	FOXA2
2.07633e-67	2.84997	0.947	0.061	3.1988e-63	Epi	LGALS3
8.45609e-67	1.36302	0.632	0.009	1.30274e-62	Epi	AMBP
4.14947e-66	3.55059	1	0.079	6.39267e-62	Epi	FGB
2.07052e-64	0.608156	0.553	0.004	3.18984e-60	Epi	AKR1D1
5.87139e-62	1.30518	0.553	0.005	9.04546e-58	Epi	KYNU
3.29941e-61	1.06044	0.842	0.045	5.08307e-57	Epi	SPINT1
9.56657e-61	0.719962	0.5	0.002	1.47383e-56	Epi	FOXA1
2.39157e-58	1.75554	0.579	0.011	3.68446e-54	Epi	SPINK1
1.16132e-57	0.507623	0.5	0.004	1.78913e-53	Epi	FAM3B
1.86183e-57	0.573285	0.474	0.002	2.86834e-53	Epi	RFX6
2.57444e-53	1.99316	0.947	0.101	3.96618e-49	Epi	EPCAM
6.93172e-53	1.1483	0.763	0.043	1.0679e-48	Epi	CLDN3
7.87103e-51	0.665167	0.684	0.032	1.21261e-46	Epi	RAB25
1.25177e-50	0.655323	0.553	0.014	1.92848e-46	Epi	FZD5
2.72633e-49	0.634776	0.526	0.013	4.20019e-45	Epi	F2
4.83248e-48	0.714199	0.658	0.032	7.44492e-44	Epi	HPN
5.40099e-46	0.594066	0.684	0.04	8.32077e-42	Epi	ARSE
1.64543e-44	0.935205	0.605	0.029	2.53495e-40	Epi	CLDN4
2.31561e-43	0.69732	0.447	0.009	3.56743e-39	Epi	LGALS2
1.56378e-42	1.48506	0.842	0.096	2.40916e-38	Epi	RAMP1
1.57072e-42	0.589531	0.421	0.007	2.41985e-38	Epi	FOXA3
3.09841e-41	0.698386	0.368	0.004	4.77341e-37	Epi	LRAT
1.72227e-40	2.94449	0.974	0.186	2.65333e-36	Epi	APOA1
2.11633e-38	2.34478	0.921	0.159	3.26042e-34	Epi	VTN
2.81632e-38	0.68126	0.447	0.014	4.33882e-34	Epi	KLF5
1.21548e-35	0.859492	0.526	0.031	1.87257e-31	Epi	TM4SF4
1.55377e-35	0.609394	0.395	0.011	2.39374e-31	Epi	TF
3.006e-35	0.508376	0.553	0.034	4.63104e-31	Epi	F10
3.62255e-35	0.50817	0.579	0.04	5.5809e-31	Epi	PRSS8
3.65609e-35	0.542078	0.474	0.022	5.63257e-31	Epi	CYP4X1
8.21546e-33	1.13669	0.895	0.164	1.26567e-28	Epi	PERP
2.74339e-31	0.543606	0.289	0.004	4.22647e-27	Epi	IHH
4.08006e-31	0.52294	0.474	0.027	6.28573e-27	Epi	CDH1
2.01141e-29	0.985501	0.368	0.014	3.09877e-25	Epi	ONECUT2
2.20234e-28	1.35672	1	0.37	3.39292e-24	Epi	APOC1
4.42756e-28	2.31959	1	0.448	6.82109e-24	Epi	CKB
5.655e-28	0.511632	0.421	0.025	8.7121e-24	Epi	GPR160
1.90444e-27	0.765554	0.605	0.067	2.93397e-23	Epi	MST1L
7.63115e-27	0.563644	0.526	0.047	1.17565e-22	Epi	SLC44A3
9.09674e-27	0.662865	0.579	0.061	1.40144e-22	Epi	OCLN
3.38145e-26	0.953814	0.684	0.099	5.20946e-22	Epi	PRSS35
8.35422e-26	0.942898	0.263	0.005	1.28705e-21	Epi	FGG
6.50842e-25	0.726777	0.658	0.097	1.00269e-20	Epi	CHST9
1.02328e-24	2.05683	1	0.632	1.57647e-20	Epi	S100A10
2.67572e-24	0.793668	0.605	0.083	4.12222e-20	Epi	MST1P2
7.90662e-24	0.716237	0.658	0.099	1.21809e-19	Epi	WFDC2
1.05251e-23	0.771237	0.684	0.121	1.6215e-19	Epi	HDHD3
1.6794e-23	1.93754	1	0.587	2.58729e-19	Epi	APOE
3.26177e-23	0.71064	0.289	0.011	5.02508e-19	Epi	RBP4
1.83612e-22	1.76127	0.947	0.513	2.82873e-18	Epi	MPC2
1.33423e-21	0.725689	0.526	0.07	2.05552e-17	Epi	SEMA3A
1.66664e-21	1.21025	0.974	0.413	2.56763e-17	Epi	CDH2
2.55116e-21	0.614557	0.605	0.094	3.93032e-17	Epi	RAB3B
7.44861e-21	0.611679	0.605	0.097	1.14753e-16	Epi	CLDN7
4.3761e-20	0.889163	0.421	0.042	6.74183e-16	Epi	CDH6
2.05245e-18	0.998372	0.974	0.347	3.162e-14	Epi	KRT19
5.59589e-18	0.600326	0.632	0.123	8.62104e-14	Epi	NDRG1
6.28652e-18	0.808219	0.737	0.166	9.68502e-14	Epi	PITX2
7.00585e-18	0.67256	0.763	0.184	1.07932e-13	Epi	ERRFI1
1.32305e-17	0.581045	0.737	0.171	2.03829e-13	Epi	FLRT3
2.66591e-17	0.736418	0.763	0.222	4.1071e-13	Epi	CLU
4.94394e-17	0.578412	0.395	0.047	7.61664e-13	Epi	OSR2
6.54976e-17	1.15188	0.921	0.527	1.00906e-12	Epi	TUBB2B
8.54494e-17	0.623262	0.5	0.083	1.31643e-12	Epi	CTSH
8.84704e-17	0.609538	0.421	0.058	1.36297e-12	Epi	FAM162B
1.91094e-16	0.653335	0.395	0.049	2.944e-12	Epi	CPM
2.65964e-16	0.672109	0.658	0.164	4.09743e-12	Epi	AK4
3.92157e-16	1.01053	1	0.731	6.04158e-12	Epi	ZFP36L2
4.11515e-16	0.717308	0.974	0.989	6.3398e-12	Epi	FTL
8.15118e-16	0.626447	0.658	0.148	1.25577e-11	Epi	GATA6
9.73732e-16	0.808129	0.895	0.395	1.50013e-11	Epi	PCBD1
8.99859e-15	0.761471	0.632	0.159	1.38632e-10	Epi	SDC4
1.13813e-14	0.851856	0.947	0.48	1.7534e-10	Epi	SPINT2
3.6948e-14	0.845176	0.737	0.251	5.69221e-10	Epi	TUBB3
1.656e-13	0.818751	0.526	0.125	2.55124e-09	Epi	BEX5
2.93242e-13	0.575458	0.474	0.097	4.51768e-09	Epi	SERPINF1
3.45603e-13	0.882902	0.684	0.24	5.32436e-09	Epi	HLA-DPB1
1.61722e-12	0.603819	0.974	0.901	2.49149e-08	Epi	PRDX6
3.77649e-12	0.684787	0.421	0.081	5.81806e-08	Epi	TFF3
4.50087e-12	0.703798	1	0.91	6.93404e-08	Epi	CD24
4.64594e-12	0.718292	0.895	0.626	7.15753e-08	Epi	CCNB1IP1
7.72692e-12	0.706342	0.763	0.291	1.19041e-07	Epi	DST
7.99193e-12	0.854751	0.947	0.635	1.23124e-07	Epi	LY6E
9.98835e-12	0.882647	0.868	0.542	1.5388e-07	Epi	CYB5A
1.23444e-11	0.712715	1	0.848	1.90178e-07	Epi	RCN2
1.97028e-11	0.667069	0.842	0.366	3.03542e-07	Epi	TSPAN13
2.0171e-11	0.560101	0.579	0.177	3.10754e-07	Epi	AKAP7
2.58149e-11	0.909792	0.974	0.599	3.97704e-07	Epi	KRT8
3.22991e-11	0.942332	0.921	0.449	4.97599e-07	Epi	VCAN
6.45218e-11	0.768752	0.816	0.352	9.94023e-07	Epi	COL2A1
7.68306e-11	0.588622	0.921	0.574	1.18365e-06	Epi	NIPSNAP1
9.38801e-11	0.662341	0.711	0.255	1.44632e-06	Epi	CXADR
9.41825e-11	0.754323	0.842	0.538	1.45098e-06	Epi	TMEM141
1.2323e-10	0.692433	0.526	0.139	1.89847e-06	Epi	IGFBP6
2.43044e-10	0.63064	0.605	0.2	3.74433e-06	Epi	ANXA3
2.81331e-10	0.940524	0.947	0.769	4.33419e-06	Epi	ID2
2.88819e-10	0.63887	0.684	0.3	4.44955e-06	Epi	SPG20
3.86847e-10	0.633979	0.921	0.758	5.95977e-06	Epi	NPC2
1.09537e-09	0.536473	0.684	0.278	1.68753e-05	Epi	QSOX1
1.87701e-09	0.55745	0.947	0.919	2.89173e-05	Epi	ZFAS1
3.08183e-09	0.891977	0.842	0.648	4.74786e-05	Epi	NDFIP1
4.3362e-09	0.656833	0.921	0.74	6.68036e-05	Epi	CST3
6.58486e-09	0.783054	0.947	0.668	0.000101446	Epi	KRT18
2.90867e-08	0.587314	0.895	0.552	0.000448109	Epi	MFGE8
3.59293e-08	0.546961	0.947	0.699	0.000553527	Epi	TSPAN6
5.94261e-08	0.630914	0.947	0.693	0.000915519	Epi	HES1
6.76054e-08	0.611098	0.895	0.612	0.00104153	Epi	RSRP1
1.17056e-07	0.604541	1	0.949	0.00180337	Epi	SOX4
1.27987e-07	0.518118	0.737	0.345	0.00197176	Epi	EFNB2
1.80773e-07	0.537899	0.816	0.509	0.00278498	Epi	GUSBP3
3.57509e-07	0.582629	0.658	0.309	0.00550778	Epi	SERINC5
5.95881e-07	0.562895	0.868	0.653	0.00918015	Epi	TSPAN3
6.41615e-07	0.534785	0.605	0.307	0.00988473	Epi	C12orf75

## Sheet: DEGs_of_subclusters_AEC_HEC_HC
p_val	avg_logFC	pct.1	pct.2	p_val_adj	cluster	gene
1.63582e-14	1.94606	1	0.833	2.52014e-10	AEC	TFPI
2.25748e-14	1.8223	0.986	0.367	3.47787e-10	AEC	GJA5
6.21739e-14	1.54002	0.986	0.867	9.57852e-10	AEC	IGFBP4
1.10422e-13	1.27279	1	0.933	1.70116e-09	AEC	RDX
2.72176e-13	1.71005	1	0.9	4.19314e-09	AEC	RAMP2
4.10608e-13	2.09645	0.971	0.7	6.32583e-09	AEC	HSPG2
4.84433e-13	1.6816	0.943	0.333	7.46318e-09	AEC	CLEC14A
1.70087e-12	1.96806	0.929	0.4	2.62036e-08	AEC	TMEM100
2.4415e-12	1.53022	0.971	0.967	3.76137e-08	AEC	PLVAP
3.49023e-12	2.61751	0.914	0.233	5.37705e-08	AEC	CYR61
8.22189e-12	1.81659	0.957	0.5	1.26666e-07	AEC	TM4SF1
8.46261e-12	1.59584	0.986	0.833	1.30375e-07	AEC	ID3
8.79836e-12	1.27189	0.971	0.533	1.35547e-07	AEC	SPARC
1.42587e-11	1.22153	0.971	0.7	2.19669e-07	AEC	CDH5
2.19782e-11	1.67346	0.943	0.667	3.38597e-07	AEC	HAPLN1
2.4565e-11	1.42133	0.929	0.5	3.78449e-07	AEC	KDR
2.46265e-11	0.870237	1	1	3.79397e-07	AEC	CD99
3.12925e-11	0.932536	0.986	0.733	4.82092e-07	AEC	PECAM1
3.9706e-11	1.66683	0.814	0.033	6.11711e-07	AEC	CXCR4
5.81599e-11	1.11083	0.971	0.867	8.96011e-07	AEC	ITGB1
5.86315e-11	1.11469	0.986	0.7	9.03277e-07	AEC	EFNA1
7.76702e-11	2.37676	0.786	0	1.19659e-06	AEC	EDN1
9.03092e-11	1.13636	0.943	0.833	1.3913e-06	AEC	MARCKS
1.20276e-10	1.72349	0.914	0.333	1.85298e-06	AEC	C8orf4
1.42168e-10	1.0895	0.943	0.667	2.19023e-06	AEC	FSTL1
2.0845e-10	1.12767	0.914	0.533	3.21138e-06	AEC	MMRN2
2.34138e-10	0.840968	1	1	3.60713e-06	AEC	TMSB10
2.72888e-10	1.55635	0.9	0.567	4.20411e-06	AEC	SLC2A3
3.43011e-10	1.32506	0.971	0.6	5.28443e-06	AEC	GJA4
3.50459e-10	1.1218	0.814	0.167	5.39917e-06	AEC	ADGRL4
3.62445e-10	0.754562	1	1	5.58383e-06	AEC	IFITM3
5.09782e-10	1.03779	0.929	0.833	7.8537e-06	AEC	PRCP
5.31743e-10	1.10402	0.886	0.5	8.19203e-06	AEC	ITGA5
5.94151e-10	0.986466	0.943	0.733	9.15349e-06	AEC	PROCR
6.11877e-10	1.20749	0.829	0.167	9.42658e-06	AEC	ARHGAP29
6.66069e-10	0.995585	0.871	0.267	1.02615e-05	AEC	NRP1
8.60732e-10	0.948951	0.829	0.167	1.32604e-05	AEC	WWTR1
8.9149e-10	1.00533	0.929	0.633	1.37343e-05	AEC	CRIP2
9.66076e-10	1.17693	0.871	0.367	1.48834e-05	AEC	CD93
9.975e-10	0.961795	0.9	0.6	1.53675e-05	AEC	LDB2
1.07694e-09	1.0348	0.957	0.567	1.65914e-05	AEC	CALD1
1.82258e-09	1.16185	0.857	0.433	2.80787e-05	AEC	CTNNAL1
2.18297e-09	0.756967	1	1	3.36309e-05	AEC	MYL12B
2.33035e-09	1.52602	0.929	0.7	3.59014e-05	AEC	RHOB
2.41261e-09	0.922563	0.9	0.467	3.71687e-05	AEC	PLK2
2.62493e-09	0.743307	1	1	4.04397e-05	AEC	MAGED2
2.73165e-09	0.754423	0.957	0.867	4.20838e-05	AEC	CNN3
2.7403e-09	1.02835	0.771	0.1	4.2217e-05	AEC	LIFR
2.74837e-09	0.701651	1	1	4.23414e-05	AEC	ITM2B
2.91021e-09	1.1532	0.786	0.2	4.48347e-05	AEC	TSPAN7
2.92862e-09	1.03868	0.8	0.267	4.51183e-05	AEC	COL6A2
4.32921e-09	0.771418	0.957	0.933	6.66958e-05	AEC	SERPINH1
5.7769e-09	0.929173	0.943	0.733	8.8999e-05	AEC	MYCT1
5.81926e-09	0.878281	0.986	0.967	8.96515e-05	AEC	CALM1
5.93989e-09	1.01358	0.971	0.9	9.15099e-05	AEC	GNG11
6.37849e-09	1.07391	0.857	0.367	9.8267e-05	AEC	COL4A1
6.99171e-09	1.09394	0.743	0.067	0.000107714	AEC	CYP26B1
7.38632e-09	1.33139	0.843	0.3	0.000113794	AEC	BGN
7.44863e-09	0.769533	1	0.967	0.000114754	AEC	VIM
9.46902e-09	0.903642	0.9	0.6	0.00014588	AEC	ANXA2
9.73096e-09	0.817767	1	0.967	0.000149915	AEC	BTG1
9.90031e-09	1.1162	0.886	0.633	0.000152524	AEC	CALCRL
1.01464e-08	1.31127	0.886	0.533	0.000156316	AEC	FN1
1.13638e-08	1.16113	0.871	0.4	0.000175071	AEC	RNASE1
1.26703e-08	1.1421	0.886	0.533	0.000195199	AEC	FLT1
1.55097e-08	0.824891	0.871	0.4	0.000238942	AEC	TMEM88
2.25945e-08	0.868946	0.7	0.1	0.000348091	AEC	TEK
2.77759e-08	1.3951	0.771	0.2	0.000427916	AEC	SOST
3.56585e-08	0.935549	0.7	0.1	0.000549355	AEC	ENG
3.74879e-08	0.800434	0.771	0.233	0.000577539	AEC	ARMCX2
3.87106e-08	0.970979	0.971	0.767	0.000596375	AEC	ID2
4.67194e-08	0.989656	0.629	0	0.000719758	AEC	PALMD
4.84166e-08	0.94066	0.7	0.067	0.000745906	AEC	GIMAP4
5.27133e-08	0.925012	0.729	0.167	0.000812101	AEC	ENTPD1
6.27943e-08	0.839222	0.886	0.533	0.00096741	AEC	APP
6.33641e-08	0.998468	0.943	0.733	0.000976188	AEC	ID1
7.21883e-08	1.21255	0.8	0.3	0.00111213	AEC	ANXA1
8.98041e-08	1.06836	0.786	0.3	0.00138352	AEC	DAB2
9.07266e-08	0.895659	0.943	1	0.00139773	AEC	S100A11
9.86588e-08	0.569436	1	1	0.00151994	AEC	SERF2
1.12996e-07	0.683664	0.843	0.5	0.00174082	AEC	RRBP1
1.18699e-07	0.582882	0.986	0.9	0.00182868	AEC	ECSCR
1.26143e-07	0.745349	0.943	0.967	0.00194335	AEC	IGFBP2
1.6653e-07	1.12685	0.957	0.8	0.00256556	AEC	DUSP1
1.8234e-07	0.892633	0.771	0.367	0.00280913	AEC	EPAS1
1.9659e-07	0.949146	0.886	0.767	0.00302866	AEC	EMCN
1.99159e-07	0.791957	0.929	0.833	0.00306824	AEC	F2R
2.20076e-07	1.13536	0.8	0.4	0.00339049	AEC	EFNB2
2.24791e-07	0.810947	0.7	0.167	0.00346313	AEC	SYNPO
2.91835e-07	0.992018	0.843	0.533	0.00449601	AEC	RGS3
2.941e-07	1.12671	0.929	0.667	0.00453091	AEC	FOS
3.09874e-07	0.782915	0.929	0.833	0.00477392	AEC	ESAM
3.13024e-07	2.23019	0.714	0.233	0.00482245	AEC	CTGF
3.20121e-07	0.715905	0.971	0.933	0.00493178	AEC	BST2
4.39799e-07	0.531998	1	0.967	0.00677555	AEC	MARCKSL1
4.42037e-07	0.682837	0.871	0.767	0.00681002	AEC	OAZ2
5.5411e-07	1.00484	0.843	0.567	0.00853661	AEC	PLXND1
5.60195e-07	0.755914	0.957	0.767	0.00863036	AEC	TIE1
6.11258e-07	0.879385	0.857	0.533	0.00941704	AEC	COL4A2
6.27454e-07	1.01767	0.757	0.3	0.00966656	AEC	DLL4
8.14336e-07	0.672455	0.571	0.033	0.0125457	AEC	LAMB1
8.50263e-07	0.816354	0.571	0.033	0.0130991	AEC	CTTN
8.8054e-07	0.705843	0.6	0.067	0.0135656	AEC	ADGRF5
8.91676e-07	0.617155	0.9	0.9	0.0137372	AEC	SDCBP
9.02056e-07	0.811756	0.829	0.6	0.0138971	AEC	PTRF
9.18917e-07	0.893066	0.957	0.933	0.0141568	AEC	ARGLU1
9.97586e-07	0.736574	0.857	0.733	0.0153688	AEC	BCAT1
1.20298e-06	0.685687	0.757	0.4	0.0185331	AEC	PHACTR2
1.28695e-06	0.709401	0.643	0.133	0.0198268	AEC	LRIG3
1.3981e-06	0.582701	0.971	0.967	0.0215391	AEC	LAPTM4A
1.46405e-06	0.821818	0.529	0	0.0225551	AEC	EMP1
1.8081e-06	0.781838	0.914	0.933	0.0278556	AEC	WBP5
2.05017e-06	0.740569	0.871	0.767	0.0315849	AEC	RALB
2.37511e-06	0.81609	0.829	0.633	0.0365909	AEC	MECOM
2.59002e-06	0.573619	0.543	0.033	0.0399018	AEC	SOX6
2.66111e-06	0.929299	0.614	0.1	0.040997	AEC	CLEC3B
2.71496e-06	0.708826	0.6	0.133	0.0418267	AEC	PODXL
2.99461e-06	0.747805	0.9	0.667	0.0461349	AEC	LIMCH1
3.02755e-06	0.561443	0.914	0.9	0.0466424	AEC	SEC62
3.13318e-06	0.841902	0.557	0.067	0.0482698	AEC	SMAD6
3.13318e-06	0.650348	0.557	0.067	0.0482698	AEC	NFIB
3.26423e-06	0.789192	0.557	0.067	0.0502887	AEC	FILIP1
3.31014e-06	0.728317	0.814	0.633	0.050996	AEC	SPTBN1
3.39141e-06	0.726002	0.857	0.7	0.052248	AEC	MCL1
3.68699e-06	0.745605	0.857	0.5	0.0568017	AEC	ARRDC3
3.76315e-06	0.72307	0.886	0.733	0.0579751	AEC	CD34
3.9451e-06	0.774767	0.871	0.633	0.0607783	AEC	HAPLN3
4.00838e-06	0.742637	0.814	0.467	0.0617531	AEC	THY1
4.73458e-06	0.605072	0.657	0.167	0.0729409	AEC	TMCC3
5.2167e-06	0.666674	0.7	0.367	0.0803684	AEC	SSBP2
5.48316e-06	0.666211	0.8	0.767	0.0844736	AEC	PVRL2
5.62441e-06	0.650698	0.486	0	0.0866497	AEC	COL11A1
5.62441e-06	0.559807	0.486	0	0.0866497	AEC	LRRC32
5.90579e-06	0.574478	0.814	0.6	0.0909846	AEC	FDX1
5.98797e-06	0.661983	0.586	0.133	0.0922506	AEC	DLC1
6.64511e-06	1.13033	0.857	0.667	0.102375	AEC	HEY1
7.43301e-06	0.666078	0.671	0.233	0.114513	AEC	ADGRG6
7.75827e-06	0.741113	0.986	0.933	0.119524	AEC	HSP90B1
8.16944e-06	0.919363	0.829	0.467	0.125858	AEC	SOX17
8.66812e-06	0.570747	0.471	0	0.133541	AEC	SRPX
8.66812e-06	0.570464	0.471	0	0.133541	AEC	SHE
8.92167e-06	0.524315	0.9	0.6	0.137447	AEC	NPDC1
9.23998e-06	0.576828	0.829	0.767	0.142351	AEC	NUCB1
9.38826e-06	0.53861	0.957	0.9	0.144636	AEC	HMGA2
9.38884e-06	0.571161	0.957	0.9	0.144644	AEC	KTN1
9.39209e-06	0.639707	0.5	0.033	0.144694	AEC	PTPRB
9.57224e-06	0.53299	0.986	0.933	0.14747	AEC	DDX5
1.07611e-05	0.989392	0.9	0.8	0.165786	AEC	JUNB
1.1172e-05	1.00266	0.814	0.667	0.172116	AEC	PRSS23
1.20426e-05	0.550962	0.886	0.9	0.185529	AEC	TPM2
1.28363e-05	0.721313	0.814	0.667	0.197756	AEC	FCGRT
1.32557e-05	0.712369	0.457	0	0.204217	AEC	IL33
1.51877e-05	0.640135	0.771	0.5	0.233982	AEC	TGM2
1.54371e-05	0.584112	0.671	0.4	0.237824	AEC	CCNY
1.6048e-05	0.572844	0.986	0.933	0.247235	AEC	VAMP5
1.68906e-05	0.67073	0.986	0.967	0.260217	AEC	UBC
1.69142e-05	0.718978	0.814	0.633	0.26058	AEC	ELK3
1.7307e-05	0.546374	0.843	0.7	0.266631	AEC	HYAL2
1.85155e-05	0.686587	0.757	0.433	0.28525	AEC	HEY2
1.93673e-05	1.4923	0.8	0.7	0.298372	AEC	C10orf10
2.09976e-05	0.56386	0.943	0.933	0.323489	AEC	HLA-E
2.13117e-05	0.631846	0.886	0.833	0.328327	AEC	ARMCX3
2.20398e-05	0.62683	0.871	0.867	0.339545	AEC	GRN
2.52144e-05	0.565554	0.543	0.133	0.388453	AEC	FBN2
2.60595e-05	0.759138	0.671	0.367	0.401473	AEC	MMP2
2.64776e-05	0.730778	0.743	0.5	0.407914	AEC	SLC9A3R2
2.65695e-05	0.610795	0.971	0.933	0.40933	AEC	CALR
2.0339e-09	0.864808	1	0.88	3.13343e-05	HEC	SNHG16
5.64547e-09	0.552586	1	1	8.69741e-05	HEC	RPL5
3.48896e-08	0.516793	1	1	0.00053751	HEC	RPL12
7.3367e-08	0.521729	0.941	0.253	0.00113029	HEC	RUNX1
1.02318e-07	0.676451	1	0.94	0.0015763	HEC	GAS5
1.07798e-07	0.598775	1	0.988	0.00166073	HEC	NPM1
1.45626e-07	0.527275	1	0.988	0.00224351	HEC	RPL6
1.08601e-06	0.535171	1	0.795	0.0167311	HEC	RPSAP58
2.09253e-06	0.517127	1	0.952	0.0322375	HEC	EIF3E
2.19039e-06	0.536806	1	0.964	0.0337452	HEC	LDHB
2.40038e-06	0.788616	1	0.639	0.0369803	HEC	PAPSS1
3.91575e-06	0.515069	1	0.952	0.060326	HEC	PABPC1
4.08571e-06	0.650015	1	0.928	0.0629445	HEC	HMGA1
5.55295e-06	0.502784	1	0.928	0.0855487	HEC	EIF3L
7.98247e-06	0.541217	1	0.59	0.122978	HEC	CCNB1IP1
1.73419e-05	0.52112	1	0.88	0.267169	HEC	APEX1
2.15577e-05	0.524566	1	0.807	0.332117	HEC	CCT4
4.20241e-16	0.545842	0.769	0.011	6.47424e-12	HC	HCST
1.30729e-14	0.719866	0.846	0.046	2.01402e-10	HC	RAC2
2.97174e-14	0.599563	0.692	0.011	4.57826e-10	HC	FYB
4.68241e-14	0.654679	0.692	0.011	7.21371e-10	HC	LCP1
6.94388e-14	1.02694	0.769	0.034	1.06977e-09	HC	TYROBP
1.65331e-12	0.648843	0.615	0.011	2.54709e-08	HC	HOPX
1.86651e-12	0.5478	0.538	0	2.87554e-08	HC	NKG7
1.55022e-11	0.953888	0.615	0.023	2.38826e-07	HC	SPINK2
3.47267e-11	1.03603	0.615	0.023	5.35e-07	HC	CD52
8.78124e-11	0.88223	0.462	0	1.35284e-06	HC	PLAC8
1.08737e-09	1.34986	0.769	0.115	1.6752e-05	HC	CORO1A
5.01688e-09	0.939216	0.769	0.115	7.729e-05	HC	SPI1
8.13005e-09	1.05316	0.615	0.046	0.000125252	HC	PLEK
1.50195e-08	0.598892	0.846	0.172	0.00023139	HC	ARRB2
1.80367e-08	0.667548	0.615	0.057	0.000277874	HC	MYC
2.34895e-08	1.33515	0.923	0.299	0.000361879	HC	GMFG
3.29541e-08	0.573526	0.769	0.103	0.000507691	HC	PHF19
5.07185e-08	1.07773	0.846	0.207	0.000781369	HC	FCER1G
6.60821e-08	0.702639	0.692	0.103	0.00101806	HC	CD53
8.86754e-08	3.47651	0.462	0.023	0.00136613	HC	S100A9
1.18961e-07	0.515645	0.769	0.138	0.00183271	HC	UCP2
1.48833e-07	0.591187	0.385	0.011	0.00229292	HC	LSP1
2.4873e-07	0.670922	1	0.379	0.00383193	HC	EXOSC3
7.80373e-07	0.53397	1	1	0.0120224	HC	GAPDH
7.84723e-07	0.714797	1	0.529	0.0120894	HC	MZT2A
1.25505e-06	1.18558	1	0.736	0.0193353	HC	COTL1
1.43296e-06	1.90967	0.846	0.425	0.0220762	HC	AIF1
1.53975e-06	0.747771	0.923	0.333	0.0237213	HC	RPA3
1.99796e-06	0.518946	0.923	0.253	0.0307806	HC	GMNN
2.4248e-06	0.781046	0.615	0.103	0.0373564	HC	FERMT3
2.65859e-06	0.503346	0.462	0.046	0.0409583	HC	RAB27B
5.28727e-06	2.09041	0.538	0.08	0.0814557	HC	LYZ
6.80609e-06	1.85495	0.846	0.322	0.104855	HC	S100A4
7.16623e-06	0.648879	0.769	0.172	0.110403	HC	BIRC5
7.58019e-06	0.680714	0.692	0.138	0.11678	HC	CDC20
8.25335e-06	0.593621	1	0.977	0.127151	HC	ATP5G3
9.08019e-06	0.758718	1	0.989	0.139889	HC	RAN
9.33965e-06	0.589929	0.769	0.23	0.143887	HC	CD44
9.40318e-06	0.985718	0.923	0.69	0.144865	HC	VAMP8
1.14842e-05	1.01041	0.692	0.23	0.176925	HC	RGS10
1.15059e-05	0.505296	1	1	0.177261	HC	YBX1
1.36589e-05	0.547317	0.462	0.069	0.210429	HC	MT1X
1.59276e-05	0.713817	1	0.931	0.245381	HC	TPI1
2.10452e-05	0.866228	1	0.989	0.324223	HC	HSP90AA1
2.15788e-05	0.813683	0.923	0.862	0.332443	HC	ARHGDIB
2.25887e-05	0.658702	1	0.851	0.348002	HC	C1QBP
2.40197e-05	0.705935	1	0.908	0.370047	HC	ANP32B
2.9874e-05	0.70963	0.615	0.149	0.460239	HC	CYTL1

## Sheet: DEGs_of_aEC_vEC
p_val	avg_logFC	pct.1	pct.2	p_val_adj	cluster	gene
8.15375e-54	3.19291	0.992	0.31	2.14501e-49	vEC	APLNR
2.80879e-49	2.88664	0.946	0.205	7.3891e-45	vEC	NR2F2
4.19913e-48	2.81345	0.969	0.39	1.10467e-43	vEC	NRP2
2.13573e-45	2.1687	0.992	0.705	5.61847e-41	vEC	CCND1
1.23787e-43	2.38175	0.862	0.145	3.25646e-39	vEC	KLK6
1.60594e-38	1.57709	1	0.84	4.22473e-34	vEC	S100A10
8.7031e-38	1.53794	0.992	0.89	2.28952e-33	vEC	COTL1
6.35352e-37	1.69477	0.677	0.03	1.67142e-32	vEC	HOXD1
3.09913e-35	2.14373	0.815	0.17	8.15288e-31	vEC	SDPR
1.91262e-32	1.9614	0.831	0.235	5.03154e-28	vEC	FLRT2
2.28317e-32	2.04611	0.677	0.08	6.00632e-28	vEC	PIEZO2
4.77703e-32	1.03517	1	0.985	1.25669e-27	vEC	HAPLN1
1.46225e-31	2.16826	0.815	0.245	3.84674e-27	vEC	PCDH17
4.65335e-30	1.4484	0.962	0.65	1.22416e-25	vEC	ETS2
4.01045e-29	1.00625	1	0.92	1.05503e-24	vEC	TIMP1
7.93061e-29	1.61788	0.777	0.205	2.0863e-24	vEC	NOSTRIN
1.35847e-28	1.92958	0.646	0.09	3.57372e-24	vEC	NR2F1
3.49627e-27	1.14739	0.992	0.785	9.19763e-23	vEC	MAP1B
7.95687e-27	0.923591	0.992	0.95	2.09321e-22	vEC	RBP1
5.83264e-26	1.74314	0.6	0.08	1.53439e-21	vEC	ECM1
1.11559e-25	0.99837	1	0.97	2.93479e-21	vEC	FSCN1
2.24567e-25	1.62736	0.9	0.535	5.90769e-21	vEC	SGK1
3.43699e-25	1.55636	0.692	0.145	9.04169e-21	vEC	ITGA8
7.20631e-25	1.42805	0.6	0.085	1.89576e-20	vEC	LRP5
1.57426e-24	1.50486	0.623	0.105	4.14139e-20	vEC	DNM3OS
1.78182e-23	1.33607	0.862	0.42	4.68742e-19	vEC	2019-09-06
2.05406e-23	0.85775	1	0.995	5.40361e-19	vEC	TUBA1B
2.14347e-23	1.16877	0.7	0.15	5.63883e-19	vEC	TRIB2
2.76385e-23	0.74943	1	1	7.27086e-19	vEC	TMSB4X
3.40244e-23	1.06894	0.946	0.66	8.95081e-19	vEC	GYPC
4.17048e-23	1.17206	0.969	0.72	1.09713e-18	vEC	ADD3
2.40327e-22	1.63317	0.738	0.275	6.32228e-18	vEC	STON2
2.56402e-22	0.566008	1	1	6.74516e-18	vEC	TUBB
3.52785e-22	1.62106	0.546	0.075	9.28072e-18	vEC	S100P
6.26758e-22	1.22851	0.831	0.33	1.64881e-17	vEC	LEF1
6.84427e-22	1.28223	0.831	0.34	1.80052e-17	vEC	KANK3
1.26749e-21	0.719895	1	1	3.33439e-17	vEC	MARCKS
4.18858e-21	1.83203	0.723	0.28	1.10189e-16	vEC	IGFBP6
6.23915e-21	0.610921	1	1	1.64133e-16	vEC	HMGB1
1.32701e-20	1.41015	0.915	0.565	3.49097e-16	vEC	OLFML3
1.48907e-20	0.753288	1	1	3.91731e-16	vEC	H2AFZ
1.62301e-20	1.17582	0.5	0.065	4.26966e-16	vEC	COL13A1
2.00244e-20	1.05248	0.492	0.055	5.26782e-16	vEC	HAGLR
2.10986e-20	1.25166	0.9	0.57	5.55042e-16	vEC	ICAM1
2.55974e-20	0.922016	0.969	0.78	6.7339e-16	vEC	DYSF
2.58792e-20	1.35413	0.708	0.27	6.80803e-16	vEC	MAN1A1
4.65734e-20	1.10776	0.892	0.435	1.22521e-15	vEC	LBH
1.0472e-19	1.19554	0.9	0.515	2.75486e-15	vEC	AKAP12
1.27201e-19	1.74727	0.523	0.095	3.34627e-15	vEC	SYT1
1.34074e-19	1.23269	0.885	0.595	3.52707e-15	vEC	SMAGP
2.38009e-19	0.96006	0.992	0.805	6.26129e-15	vEC	TUBB6
2.90757e-19	1.12523	0.877	0.475	7.64895e-15	vEC	RRM2
3.40019e-19	1.09951	0.508	0.075	8.94489e-15	vEC	TLR4
3.81171e-19	0.729894	0.446	0.045	1.00275e-14	vEC	LHX6
4.27546e-19	1.42122	0.9	0.63	1.12475e-14	vEC	TOP2A
4.74641e-19	1.03651	0.892	0.47	1.24864e-14	vEC	A2M
5.55587e-19	0.809783	1	0.975	1.46158e-14	vEC	LDHA
7.58673e-19	1.13479	0.438	0.045	1.99584e-14	vEC	PDE2A
9.25583e-19	1.62582	0.6	0.155	2.43493e-14	vEC	RGCC
9.81879e-19	0.910305	0.946	0.695	2.58303e-14	vEC	GMFG
1.64e-18	0.797821	0.377	0.015	4.31436e-14	vEC	PITPNM2
2.93977e-18	0.876727	0.931	0.515	7.73366e-14	vEC	NET1
4.18658e-18	0.831804	0.4	0.03	1.10136e-13	vEC	IL1R1
4.44772e-18	1.12564	0.792	0.345	1.17006e-13	vEC	WFS1
4.51368e-18	1.29151	0.377	0.02	1.18741e-13	vEC	NR2F1-AS1
4.67063e-18	1.11607	0.892	0.6	1.2287e-13	vEC	BIRC5
8.28313e-18	1.1085	0.9	0.62	2.17904e-13	vEC	SH3GL1
1.054e-17	0.812766	0.985	0.94	2.77276e-13	vEC	TCF4
1.21038e-17	1.47227	0.923	0.65	3.18416e-13	vEC	UBE2C
1.79163e-17	1.07291	0.831	0.47	4.71324e-13	vEC	MYO1B
2.48648e-17	1.09537	0.685	0.255	6.54119e-13	vEC	GNG2
2.83961e-17	0.785507	0.962	0.87	7.47015e-13	vEC	MCM7
3.96623e-17	1.05085	0.962	0.735	1.0434e-12	vEC	CKS1B
6.3862e-17	1.02525	0.931	0.7	1.68002e-12	vEC	NT5E
7.21798e-17	1.20839	0.569	0.135	1.89883e-12	vEC	SEMA5B
9.98691e-17	0.87647	0.992	0.955	2.62726e-12	vEC	S100A6
1.00708e-16	1.09645	0.831	0.485	2.64934e-12	vEC	MLLT11
1.02955e-16	1.03308	0.354	0.02	2.70843e-12	vEC	ST8SIA1
1.04488e-16	0.539221	0.985	0.97	2.74877e-12	vEC	DPYSL2
1.25936e-16	0.869519	0.946	0.76	3.313e-12	vEC	CMTM3
2.10829e-16	1.52892	0.323	0.01	5.54628e-12	vEC	TFF3
3.55874e-16	1.18937	0.477	0.085	9.36198e-12	vEC	EPS8L1
4.48066e-16	1.00864	0.762	0.365	1.17873e-11	vEC	FMNL2
5.49808e-16	0.604294	1	0.99	1.44638e-11	vEC	TUBA1A
5.78149e-16	0.994498	0.685	0.285	1.52094e-11	vEC	SULF2
6.40951e-16	1.07678	0.362	0.03	1.68615e-11	vEC	NAV3
6.50537e-16	1.18483	0.692	0.285	1.71137e-11	vEC	MPP1
8.92398e-16	1.0348	0.392	0.04	2.34763e-11	vEC	PON3
9.95713e-16	0.74591	0.992	0.965	2.61942e-11	vEC	ZFP36L1
1.06042e-15	0.539874	1	0.99	2.78966e-11	vEC	HMGA1
1.23733e-15	0.867985	0.938	0.715	3.25504e-11	vEC	MESDC1
1.32584e-15	0.87606	0.923	0.73	3.48788e-11	vEC	CSRP2
1.59384e-15	1.15899	0.462	0.09	4.19292e-11	vEC	LINC01116
1.87861e-15	0.694703	0.992	0.935	4.94206e-11	vEC	HN1
1.88374e-15	1.24138	0.838	0.53	4.95556e-11	vEC	AURKB
1.96869e-15	1.04523	0.823	0.49	5.17903e-11	vEC	TUBB3
2.16246e-15	1.11677	0.685	0.29	5.68879e-11	vEC	FOXM1
2.33382e-15	1.0172	0.6	0.19	6.13957e-11	vEC	NCAPH
2.92098e-15	1.15372	0.923	0.72	7.68422e-11	vEC	CENPF
3.4449e-15	0.905842	0.792	0.395	9.0625e-11	vEC	APOLD1
3.88491e-15	0.928897	0.946	0.725	1.022e-10	vEC	SMC4
3.90959e-15	1.11294	0.8	0.44	1.02849e-10	vEC	CDK1
4.08074e-15	1.1399	0.869	0.59	1.07352e-10	vEC	NUSAP1
4.34621e-15	1.10822	0.677	0.255	1.14336e-10	vEC	RBP5
6.04462e-15	1.12725	0.815	0.49	1.59016e-10	vEC	MKI67
6.50171e-15	0.865189	0.862	0.505	1.7104e-10	vEC	AMOTL1
6.80565e-15	0.927481	0.954	0.725	1.79036e-10	vEC	TUBB4B
8.02163e-15	0.948612	0.938	0.765	2.11025e-10	vEC	ODC1
8.89659e-15	1.03032	0.923	0.68	2.34043e-10	vEC	PTTG1
1.10548e-14	1.03318	0.515	0.135	2.90819e-10	vEC	RAPGEF4
1.11639e-14	0.913866	0.815	0.49	2.93689e-10	vEC	UHRF1
1.22704e-14	0.83711	0.946	0.755	3.22798e-10	vEC	CD200
1.32682e-14	0.847443	0.331	0.025	3.49047e-10	vEC	HOXD3
1.36408e-14	1.00986	0.585	0.175	3.5885e-10	vEC	PTPRN2
1.38713e-14	0.978101	0.454	0.095	3.64913e-10	vEC	EFNB1
1.66547e-14	1.18147	0.715	0.345	4.38134e-10	vEC	GTSE1
2.00179e-14	0.976026	0.823	0.485	5.2661e-10	vEC	CLSPN
2.03413e-14	1.06749	0.808	0.45	5.3512e-10	vEC	TPX2
2.32471e-14	1.14109	0.7	0.3	6.1156e-10	vEC	HOTAIRM1
3.844e-14	1.0919	0.738	0.375	1.01124e-09	vEC	SLC29A1
4.03052e-14	0.582701	0.977	0.945	1.06031e-09	vEC	SEC13
4.93273e-14	0.906059	0.392	0.06	1.29765e-09	vEC	TRPS1
5.41014e-14	0.83635	0.615	0.205	1.42325e-09	vEC	CSRNP3
6.62729e-14	0.813392	0.408	0.065	1.74344e-09	vEC	GGT5
7.74873e-14	0.904193	0.377	0.055	2.03846e-09	vEC	NFATC2
7.82183e-14	1.15681	0.492	0.13	2.05769e-09	vEC	SNAI2
8.67447e-14	0.62103	0.969	0.845	2.28199e-09	vEC	UTRN
8.89396e-14	0.880353	0.808	0.45	2.33973e-09	vEC	TMSB15A
9.69072e-14	1.2489	0.4	0.075	2.54934e-09	vEC	THRB
1.12372e-13	0.971004	0.762	0.415	2.95618e-09	vEC	KIT
1.33498e-13	1.47093	0.369	0.055	3.51194e-09	vEC	NEFM
1.4936e-13	0.926517	0.992	0.855	3.9292e-09	vEC	KPNA2
1.80366e-13	0.911829	0.815	0.505	4.74489e-09	vEC	TK1
1.88661e-13	1.17585	0.823	0.555	4.9631e-09	vEC	MT2A
2.35545e-13	0.967561	0.5	0.15	6.19649e-09	vEC	SEMA6D
2.6022e-13	0.971109	0.669	0.29	6.84561e-09	vEC	DIXDC1
3.22786e-13	0.77789	0.923	0.655	8.49154e-09	vEC	KLF2
3.54527e-13	1.07304	0.423	0.1	9.32655e-09	vEC	S1PR3
3.94992e-13	1.17953	0.485	0.135	1.03911e-08	vEC	ALDH1A2
5.60446e-13	0.692148	0.354	0.05	1.47437e-08	vEC	CTD-3080P12.3
6.01299e-13	0.609126	0.992	0.97	1.58184e-08	vEC	S100A16
6.50006e-13	0.615968	1	0.965	1.70997e-08	vEC	S100A13
7.21792e-13	1.06391	0.738	0.39	1.89882e-08	vEC	HIST1H2BH
7.75911e-13	0.774064	0.9	0.715	2.04119e-08	vEC	DUSP6
7.99436e-13	0.652446	0.954	0.885	2.10308e-08	vEC	JUP
8.48616e-13	0.954965	0.862	0.7	2.23245e-08	vEC	CENPW
9.77142e-13	0.654186	0.9	0.595	2.57057e-08	vEC	GGH
1.23527e-12	0.85624	0.754	0.41	3.24962e-08	vEC	PDIA5
1.34416e-12	1.00639	0.346	0.055	3.53608e-08	vEC	HIC1
1.35977e-12	0.919434	0.846	0.6	3.57714e-08	vEC	KIAA0101
1.5232e-12	0.802719	0.431	0.095	4.00708e-08	vEC	TBX1
1.57712e-12	0.939231	0.838	0.59	4.14893e-08	vEC	MCM4
1.71975e-12	0.823102	0.454	0.115	4.52415e-08	vEC	ETV4
1.78675e-12	1.02686	0.277	0.02	4.70041e-08	vEC	CFAP43
1.79612e-12	0.838997	0.785	0.42	4.72507e-08	vEC	PRR11
1.85275e-12	0.775049	0.662	0.28	4.87403e-08	vEC	ANKS1A
1.90659e-12	0.731105	0.846	0.585	5.01565e-08	vEC	RARG
1.96381e-12	1.22313	0.485	0.15	5.1662e-08	vEC	HAGLROS
2.34339e-12	0.659772	0.238	0.005	6.16477e-08	vEC	REEP1
2.38898e-12	0.730382	0.877	0.585	6.28469e-08	vEC	H2AFX
2.47331e-12	1.09133	0.731	0.395	6.50653e-08	vEC	DLGAP5
2.53638e-12	0.936547	0.862	0.63	6.67246e-08	vEC	SEMA6A
2.54903e-12	1.10154	0.3	0.03	6.70572e-08	vEC	CETP
3.1338e-12	0.749951	0.923	0.77	8.24409e-08	vEC	DTYMK
4.21717e-12	0.97185	0.377	0.075	1.10941e-07	vEC	IL17RD
4.56782e-12	0.984773	0.308	0.035	1.20166e-07	vEC	FNDC5
4.63502e-12	0.55985	0.992	0.945	1.21934e-07	vEC	DEK
5.44884e-12	0.963736	0.869	0.7	1.43343e-07	vEC	NES
5.6194e-12	0.848953	0.808	0.525	1.47829e-07	vEC	ST3GAL1
5.78299e-12	1.08245	0.7	0.375	1.52133e-07	vEC	ASPM
5.86481e-12	1.19403	0.869	0.595	1.54285e-07	vEC	CCNB1
6.1116e-12	0.931965	0.731	0.405	1.60778e-07	vEC	TCN2
6.4321e-12	0.975273	0.531	0.19	1.69209e-07	vEC	IQGAP3
6.85986e-12	0.894771	0.792	0.46	1.80462e-07	vEC	LIG1
7.02372e-12	0.86497	0.431	0.115	1.84773e-07	vEC	GINS3
7.34886e-12	0.803131	0.885	0.645	1.93327e-07	vEC	CRMP1
7.52504e-12	0.724089	0.946	0.71	1.97961e-07	vEC	RPA3
8.0059e-12	0.892559	0.715	0.4	2.10611e-07	vEC	KIAA1217
8.93152e-12	0.803174	0.862	0.71	2.34961e-07	vEC	COLGALT1
8.97909e-12	1.41775	0.285	0.03	2.36213e-07	vEC	C1orf61
1.10841e-11	1.18615	0.754	0.465	2.91591e-07	vEC	KITLG
1.16884e-11	0.844184	0.554	0.22	3.07487e-07	vEC	CDC6
1.23042e-11	1.07058	0.315	0.045	3.23688e-07	vEC	CASC15
1.37551e-11	1.00446	0.331	0.055	3.61856e-07	vEC	APLN
1.89469e-11	0.85764	0.831	0.635	4.98436e-07	vEC	ZWINT
1.97044e-11	1.23745	0.454	0.145	5.18364e-07	vEC	ADAMTSL2
1.98877e-11	1.03354	0.246	0.015	5.23185e-07	vEC	GPR182
2.11785e-11	0.604931	0.969	0.93	5.57143e-07	vEC	VAT1
2.1652e-11	1.30281	0.762	0.465	5.696e-07	vEC	CDC20
2.20261e-11	0.871133	0.646	0.325	5.7944e-07	vEC	SLC41A1
2.45705e-11	0.507973	1	0.96	6.46376e-07	vEC	FXYD6
2.50575e-11	0.732424	0.8	0.475	6.59188e-07	vEC	PFKFB3
2.64593e-11	0.908431	0.692	0.34	6.96066e-07	vEC	PALD1
2.73269e-11	0.679022	0.385	0.085	7.1889e-07	vEC	ENDOD1
2.8802e-11	0.875818	0.823	0.635	7.57695e-07	vEC	RRM1
2.88381e-11	0.882553	0.915	0.7	7.58643e-07	vEC	PPAP2B
2.94361e-11	0.887187	0.646	0.315	7.74376e-07	vEC	CCNA2
3.2579e-11	0.632679	0.762	0.4	8.57057e-07	vEC	SGOL2
3.42207e-11	0.772697	0.885	0.69	9.00243e-07	vEC	PCNA
3.52874e-11	0.910722	0.554	0.21	9.28305e-07	vEC	MYLK
3.67754e-11	0.956413	0.277	0.03	9.67452e-07	vEC	VSNL1
4.71462e-11	0.77871	0.746	0.38	1.24027e-06	vEC	DOK4
5.23976e-11	0.667044	0.9	0.665	1.37842e-06	vEC	CARHSP1
5.42048e-11	1.23106	0.562	0.245	1.42597e-06	vEC	FAM64A
5.78692e-11	1.0924	0.585	0.275	1.52237e-06	vEC	HJURP
6.24207e-11	1.33558	0.369	0.085	1.6421e-06	vEC	VWA1
6.33873e-11	0.741706	0.9	0.765	1.66753e-06	vEC	PPM1F
6.84253e-11	0.795207	0.862	0.645	1.80006e-06	vEC	ARHGEF3
7.89655e-11	0.658942	0.569	0.215	2.07734e-06	vEC	EPB41L3
8.0918e-11	0.629548	0.938	0.7	2.12871e-06	vEC	CXorf36
8.10457e-11	0.788759	0.9	0.625	2.13207e-06	vEC	SYNE2
8.67378e-11	0.655153	0.962	0.82	2.28181e-06	vEC	PEA15
9.3571e-11	1.14944	0.631	0.315	2.46157e-06	vEC	PEG10
9.64336e-11	0.693245	0.923	0.79	2.53688e-06	vEC	NID1
1.08189e-10	0.80642	0.738	0.445	2.84613e-06	vEC	CENPU
1.20651e-10	0.617739	0.923	0.735	3.17398e-06	vEC	CSE1L
1.85011e-10	0.942603	0.769	0.445	4.86709e-06	vEC	FOXC1
1.9092e-10	0.765021	0.215	0.01	5.02254e-06	vEC	MXRA5
1.95615e-10	0.671087	0.877	0.68	5.14603e-06	vEC	SNCG
1.99334e-10	0.751508	0.877	0.685	5.24387e-06	vEC	TM4SF18
2.00048e-10	0.855176	0.877	0.74	5.26267e-06	vEC	BNIP3
2.05446e-10	0.843036	0.754	0.51	5.40466e-06	vEC	MAN2A1
2.07737e-10	0.764954	0.831	0.605	5.46494e-06	vEC	MCM2
2.10675e-10	0.835262	0.654	0.32	5.54222e-06	vEC	PHF19
2.22637e-10	0.99901	0.592	0.28	5.8569e-06	vEC	MCM10
2.26672e-10	0.796823	0.685	0.365	5.96307e-06	vEC	RCSD1
2.29434e-10	0.964708	0.508	0.195	6.03572e-06	vEC	CPNE5
2.4061e-10	0.832539	0.669	0.365	6.32974e-06	vEC	VPS37B
2.70292e-10	0.880163	0.823	0.63	7.11058e-06	vEC	PIM3
2.83124e-10	0.870009	0.831	0.625	7.44814e-06	vEC	ITM2A
3.06763e-10	1.0147	0.308	0.055	8.07002e-06	vEC	IRX3
3.29132e-10	0.758698	0.631	0.305	8.65847e-06	vEC	ST8SIA4
3.31146e-10	0.816245	0.777	0.45	8.71147e-06	vEC	UBASH3B
3.61047e-10	1.10815	0.762	0.54	9.49806e-06	vEC	CCNB2
3.62442e-10	0.713273	0.954	0.92	9.53475e-06	vEC	HMGN2
3.88242e-10	0.938086	0.554	0.24	1.02135e-05	vEC	NDC80
4.00963e-10	0.657324	0.885	0.68	1.05481e-05	vEC	SOX11
4.13637e-10	0.998784	0.223	0.015	1.08816e-05	vEC	SYT6
4.18907e-10	0.65825	0.7	0.37	1.10202e-05	vEC	DYRK2
4.32225e-10	0.624999	0.992	0.975	1.13705e-05	vEC	ANXA2
4.36452e-10	0.936189	0.7	0.425	1.14817e-05	vEC	TIMELESS
4.51517e-10	0.737024	0.562	0.24	1.18781e-05	vEC	CDC42EP4
4.61359e-10	0.841422	0.562	0.225	1.2137e-05	vEC	KIF20A
4.95971e-10	0.686286	0.923	0.67	1.30475e-05	vEC	PLEKHA1
4.97664e-10	0.78573	0.631	0.3	1.30921e-05	vEC	NUF2
5.17618e-10	1.11792	0.6	0.305	1.3617e-05	vEC	CDKN3
5.1768e-10	0.949355	0.515	0.2	1.36186e-05	vEC	PRRT2
5.74416e-10	0.721898	0.569	0.25	1.51112e-05	vEC	KALRN
5.7662e-10	0.572396	0.838	0.57	1.51691e-05	vEC	EPHA2
6.12851e-10	0.695795	0.8	0.545	1.61223e-05	vEC	SVIL
7.14056e-10	0.686072	0.831	0.6	1.87847e-05	vEC	MAD2L1
7.27572e-10	0.864604	0.638	0.325	1.91402e-05	vEC	ATG4A
7.47293e-10	0.732631	0.862	0.7	1.9659e-05	vEC	GMNN
8.37757e-10	0.679437	0.331	0.07	2.20389e-05	vEC	PJA1
8.93311e-10	0.728936	0.823	0.62	2.35003e-05	vEC	PCDH12
9.42755e-10	0.527771	0.615	0.255	2.4801e-05	vEC	GPR143
1.04092e-09	0.527774	0.977	0.9	2.73834e-05	vEC	TSPAN14
1.0738e-09	0.663564	0.992	0.9	2.82484e-05	vEC	FOSB
1.09658e-09	0.718336	0.385	0.105	2.88478e-05	vEC	CHST11
1.12596e-09	0.78351	0.762	0.45	2.96208e-05	vEC	NHSL1
1.16361e-09	1.00062	0.738	0.485	3.06112e-05	vEC	PRC1
1.27895e-09	0.673862	0.623	0.3	3.36453e-05	vEC	UBTD1
1.53993e-09	0.936145	0.469	0.17	4.05108e-05	vEC	MT1X
1.55641e-09	0.916628	0.462	0.17	4.09444e-05	vEC	KCNK6
1.72515e-09	0.860714	0.438	0.15	4.53836e-05	vEC	STC2
1.75838e-09	0.750916	0.738	0.435	4.62578e-05	vEC	C1orf21
1.76904e-09	0.586705	0.946	0.82	4.65382e-05	vEC	SSRP1
1.85768e-09	0.940413	0.531	0.22	4.887e-05	vEC	TROAP
1.86858e-09	0.668636	0.292	0.055	4.91568e-05	vEC	CCNE1
1.90009e-09	0.576392	0.923	0.81	4.99857e-05	vEC	LOXL2
1.91212e-09	0.784623	0.485	0.175	5.03022e-05	vEC	ANPEP
2.12665e-09	0.638979	0.6	0.29	5.59457e-05	vEC	TRIP13
2.27864e-09	0.762807	0.208	0.015	5.99443e-05	vEC	MEOX1
2.2897e-09	0.656288	0.623	0.285	6.02352e-05	vEC	C21orf58
2.302e-09	0.571346	0.246	0.03	6.05587e-05	vEC	LAMC3
2.55755e-09	0.541032	0.954	0.84	6.72815e-05	vEC	HMGB3
2.5972e-09	0.948316	0.446	0.155	6.83245e-05	vEC	SLIT2
2.70702e-09	0.827359	0.608	0.315	7.12136e-05	vEC	BCHE
2.84882e-09	0.698682	0.585	0.295	7.49438e-05	vEC	RAD51
2.86687e-09	0.875575	0.508	0.2	7.54188e-05	vEC	MEPCE
2.89716e-09	0.574588	0.931	0.83	7.62155e-05	vEC	ANP32E
2.96212e-09	0.932137	0.4	0.13	7.79246e-05	vEC	MAFB
3.06229e-09	0.682206	0.485	0.185	8.05598e-05	vEC	DUSP4
3.07488e-09	0.749924	0.338	0.085	8.08909e-05	vEC	MME
3.30035e-09	0.667418	0.354	0.09	8.68223e-05	vEC	C7orf61
3.34543e-09	0.730948	0.485	0.19	8.80082e-05	vEC	TCF19
3.6502e-09	0.650214	0.377	0.105	9.60258e-05	vEC	SKA1
3.93667e-09	0.526689	0.954	0.84	0.000103562	vEC	BZW2
4.01e-09	0.591667	0.815	0.525	0.000105491	vEC	LMNB2
4.42298e-09	0.739651	0.623	0.33	0.000116355	vEC	SPC25
4.85242e-09	0.999555	0.423	0.145	0.000127653	vEC	LINC01224
4.99561e-09	0.804527	0.338	0.085	0.00013142	vEC	RNF157
5.25409e-09	0.715631	0.9	0.75	0.000138219	vEC	KLF4
5.4329e-09	0.765597	0.454	0.165	0.000142923	vEC	TTK
5.9676e-09	0.55406	0.977	0.905	0.00015699	vEC	ADRM1
5.988e-09	0.775636	0.3	0.065	0.000157526	vEC	PIF1
6.00118e-09	0.802408	0.477	0.195	0.000157873	vEC	CIT
6.15231e-09	0.80324	0.531	0.255	0.000161849	vEC	MYBL2
6.23636e-09	0.569175	0.292	0.055	0.00016406	vEC	ZNF829
6.29745e-09	0.956387	0.7	0.455	0.000165667	vEC	RANGAP1
6.38704e-09	0.506296	0.269	0.045	0.000168024	vEC	HSPA12A
6.51833e-09	0.980316	0.454	0.185	0.000171478	vEC	DEPDC1
7.15181e-09	0.840894	0.608	0.29	0.000188143	vEC	MAF
7.27516e-09	0.571237	0.454	0.15	0.000191388	vEC	FRMD3
7.34796e-09	0.697725	0.354	0.095	0.000193303	vEC	ARHGAP10
7.41177e-09	0.689244	0.946	0.85	0.000194981	vEC	S100A4
8.15351e-09	0.766934	0.731	0.46	0.000214495	vEC	CENPE
8.37235e-09	0.68961	0.338	0.09	0.000220252	vEC	EPHB3
8.60081e-09	0.719337	0.362	0.1	0.000226262	vEC	HES6
8.63434e-09	0.775828	0.885	0.75	0.000227144	vEC	RGS5
8.7027e-09	0.664516	0.908	0.73	0.000228942	vEC	NRIP1
8.92627e-09	0.820399	0.385	0.12	0.000234823	vEC	KIFC3
9.20916e-09	0.674379	0.408	0.13	0.000242265	vEC	C15orf26
9.44445e-09	0.61187	0.723	0.445	0.000248455	vEC	LRP11
1.06689e-08	0.743975	0.615	0.335	0.000280667	vEC	CDT1
1.11398e-08	0.640841	0.638	0.33	0.000293054	vEC	SNTB2
1.29526e-08	0.518989	0.254	0.04	0.000340744	vEC	SOBP
1.34789e-08	0.78453	0.792	0.57	0.00035459	vEC	UBE2T
1.37217e-08	0.772815	0.677	0.395	0.000360977	vEC	CDCA4
1.42744e-08	0.657011	0.846	0.57	0.000375517	vEC	STRN4
1.45962e-08	0.93137	0.538	0.26	0.000383982	vEC	CDCA8
1.51483e-08	0.679832	0.831	0.59	0.000398507	vEC	MAPRE2
1.5665e-08	0.509793	0.208	0.02	0.000412099	vEC	MYLK2
1.58109e-08	0.916732	0.662	0.4	0.000415938	vEC	HOXB2
1.60351e-08	0.66105	0.662	0.365	0.000421835	vEC	CHEK1
1.63035e-08	0.502042	0.915	0.79	0.000428895	vEC	ARHGAP28
1.6646e-08	0.662107	0.546	0.24	0.000437906	vEC	SMAD3
1.6837e-08	0.730845	0.562	0.29	0.000442932	vEC	ASF1B
1.68655e-08	0.568227	0.9	0.795	0.00044368	vEC	DDX39A
1.75222e-08	0.581313	0.877	0.695	0.000460957	vEC	CTSL
1.75988e-08	0.751147	0.723	0.48	0.000462972	vEC	DHFR
1.76077e-08	0.786927	0.831	0.645	0.000463206	vEC	ADAM15
1.8359e-08	0.815641	0.669	0.425	0.000482971	vEC	HPCAL1
1.86032e-08	0.784387	0.592	0.32	0.000489394	vEC	C18orf54
1.87475e-08	0.569167	0.746	0.525	0.00049319	vEC	ATAD2
1.90866e-08	0.672685	0.538	0.235	0.000502111	vEC	CDC14B
2.01436e-08	0.53203	0.985	0.98	0.000529918	vEC	NUCKS1
2.01976e-08	0.589867	0.346	0.105	0.000531337	vEC	SNTB1
2.20009e-08	0.713058	0.223	0.03	0.000578779	vEC	SPOCK1
2.21368e-08	1.16694	0.331	0.09	0.000582353	vEC	PROX1
2.29416e-08	0.841475	0.485	0.205	0.000603524	vEC	KIF23
2.32715e-08	0.594789	0.215	0.025	0.000612202	vEC	ZSCAN10
2.55818e-08	0.737335	0.477	0.205	0.00067298	vEC	TGFBI
2.56279e-08	0.825039	0.508	0.225	0.000674192	vEC	CKAP2L
2.59782e-08	0.651433	0.815	0.555	0.000683408	vEC	CTHRC1
2.62235e-08	0.763431	0.762	0.535	0.000689863	vEC	VAV3
2.67458e-08	0.514458	0.915	0.765	0.000703602	vEC	ARHGEF15
2.86619e-08	0.555742	1	0.95	0.000754009	vEC	CKS2
3.01264e-08	0.569947	0.215	0.03	0.000792534	vEC	NR2F2-AS1
3.1236e-08	0.917804	0.577	0.315	0.000821725	vEC	KIF4A
3.13916e-08	0.722462	0.908	0.87	0.00082582	vEC	TUBA1C
3.16099e-08	0.786082	0.462	0.195	0.000831562	vEC	E2F7
3.30214e-08	0.649309	0.654	0.385	0.000868694	vEC	FANCI
3.46137e-08	0.653237	0.662	0.37	0.000910582	vEC	CENPH
3.82105e-08	0.617712	0.785	0.515	0.0010052	vEC	KIF20B
4.00673e-08	0.598741	0.462	0.175	0.00105405	vEC	MLKL
4.27453e-08	0.839586	0.5	0.23	0.0011245	vEC	ANLN
4.39824e-08	0.55449	0.331	0.09	0.00115704	vEC	CHST2
4.4745e-08	0.778468	0.6	0.325	0.00117711	vEC	POLA2
4.63107e-08	0.858303	0.577	0.325	0.0012183	vEC	SPAG5
4.83929e-08	0.792709	0.477	0.205	0.00127307	vEC	ZGRF1
4.97529e-08	0.809256	0.562	0.285	0.00130885	vEC	HMMR
5.1036e-08	0.698987	0.669	0.4	0.0013426	vEC	ORC6
5.21394e-08	0.694076	0.623	0.355	0.00137163	vEC	MELK
5.33237e-08	0.533662	0.831	0.635	0.00140279	vEC	HCFC1
5.54453e-08	0.754219	0.577	0.315	0.0014586	vEC	IL16
5.69621e-08	1.18722	0.785	0.585	0.0014985	vEC	MADCAM1
6.05303e-08	0.726215	0.8	0.59	0.00159237	vEC	LXN
6.06884e-08	0.554601	0.985	0.86	0.00159653	vEC	TIMP3
6.08731e-08	0.620898	0.654	0.36	0.00160139	vEC	MDC1
6.10093e-08	0.749238	0.292	0.07	0.00160497	vEC	APCDD1
6.10772e-08	0.700092	0.892	0.75	0.00160676	vEC	YWHAH
6.25218e-08	0.602083	0.562	0.275	0.00164476	vEC	CRNDE
6.69583e-08	0.855476	0.262	0.055	0.00176147	vEC	CPE
6.85257e-08	0.552107	0.638	0.355	0.0018027	vEC	PCAT19
7.01721e-08	0.579249	0.908	0.74	0.00184602	vEC	ACSL3
7.39004e-08	0.859942	0.708	0.5	0.0019441	vEC	ATF3
7.74646e-08	1.01963	0.485	0.21	0.00203786	vEC	PLK1
8.23121e-08	0.790456	0.6	0.35	0.00216539	vEC	FANCD2
8.25309e-08	0.713504	0.477	0.215	0.00217114	vEC	E2F1
8.30535e-08	0.904321	0.638	0.34	0.00218489	vEC	ZBTB39
8.35572e-08	0.685085	0.454	0.19	0.00219814	vEC	NFIL3
8.63309e-08	0.564728	0.546	0.26	0.00227111	vEC	KCNC4
9.2101e-08	0.7781	0.7	0.47	0.0024229	vEC	IL32
1.03669e-07	0.617528	0.8	0.55	0.00272723	vEC	STIM2
1.04873e-07	0.735694	0.785	0.525	0.00275889	vEC	RGL1
1.105e-07	0.611435	0.462	0.19	0.00290694	vEC	CDC25B
1.11203e-07	0.645508	0.592	0.315	0.00292542	vEC	PBK
1.11744e-07	0.709474	0.746	0.535	0.00293964	vEC	NPR1
1.16848e-07	0.715331	0.708	0.48	0.00307393	vEC	SH3PXD2A
1.17607e-07	0.748166	0.592	0.305	0.00309388	vEC	GIMAP6
1.20566e-07	0.643119	0.762	0.52	0.00317172	vEC	AGAP3
1.20655e-07	0.557282	0.808	0.58	0.00317406	vEC	DNAJC9
1.23079e-07	0.691025	0.446	0.195	0.00323784	vEC	KIF18A
1.25647e-07	0.582783	0.477	0.21	0.0033054	vEC	ESCO2
1.26044e-07	0.564329	0.338	0.105	0.00331584	vEC	KIF18B
1.32009e-07	0.929687	0.223	0.04	0.00347277	vEC	OAS1
1.32367e-07	0.810687	0.592	0.345	0.00348217	vEC	KIF2C
1.3456e-07	0.544447	0.985	0.905	0.00353986	vEC	FAM107B
1.37439e-07	0.613936	0.846	0.675	0.00361562	vEC	FAM171A1
1.40388e-07	0.515969	0.615	0.315	0.00369319	vEC	TRIM59
1.41393e-07	0.769985	0.631	0.39	0.00371963	vEC	ST5
1.42352e-07	0.641294	0.315	0.095	0.00374485	vEC	FZD10
1.42391e-07	0.702001	0.646	0.395	0.00374588	vEC	MAP1S
1.49272e-07	0.558671	0.646	0.335	0.00392691	vEC	SNN
1.51709e-07	0.538394	0.762	0.48	0.00399102	vEC	RHNO1
1.52572e-07	0.744844	0.392	0.15	0.0040137	vEC	NEK2
1.63984e-07	0.91276	0.608	0.34	0.00431394	vEC	SFRP1
1.78956e-07	0.521229	0.877	0.725	0.00470781	vEC	SMC2
1.79495e-07	0.743205	0.715	0.485	0.00472196	vEC	ARRB1
1.92181e-07	0.535908	0.346	0.11	0.00505569	vEC	LOC400043
1.92932e-07	0.591489	0.423	0.165	0.00507546	vEC	CHST15
1.9959e-07	0.53994	0.908	0.685	0.0052506	vEC	MBNL2
2.06258e-07	0.741428	0.7	0.495	0.00542603	vEC	CCDC34
2.12031e-07	0.766528	0.446	0.205	0.00557791	vEC	SKA3
2.18033e-07	0.534929	0.446	0.185	0.00573578	vEC	SHCBP1
2.1953e-07	0.698764	0.508	0.25	0.00577518	vEC	CDC45
2.22296e-07	0.667506	0.746	0.475	0.00584794	vEC	DOCK4
2.64555e-07	0.701483	0.554	0.3	0.00695964	vEC	DPYSL3
2.65288e-07	0.686683	0.562	0.28	0.00697893	vEC	HMGN4
2.65503e-07	0.817548	0.292	0.08	0.0069846	vEC	EFNA5
2.71357e-07	0.553271	0.838	0.7	0.00713858	vEC	WHSC1
2.73039e-07	0.553515	0.885	0.785	0.00718284	vEC	MCM3
2.89914e-07	0.653051	0.231	0.045	0.00762677	vEC	MIR600HG
2.91256e-07	0.584123	0.746	0.51	0.00766207	vEC	PRKD2
2.95711e-07	0.657395	0.238	0.05	0.00777927	vEC	S100A3
2.99031e-07	0.772495	0.308	0.09	0.00786661	vEC	HIVEP3
3.2067e-07	0.60856	0.762	0.515	0.00843587	vEC	TSC22D4
3.37265e-07	0.535521	0.369	0.135	0.00887244	vEC	CHAF1B
3.42701e-07	0.529611	0.854	0.69	0.00901543	vEC	SLC38A1
3.51796e-07	0.519126	0.854	0.665	0.00925469	vEC	CD109
1.22769e-48	2.35904	1	0.908	3.22968e-44	aEC	BST2
1.35519e-47	3.22908	0.985	0.608	3.5651e-43	aEC	GJA5
5.70233e-38	2.06927	0.985	0.754	1.50011e-33	aEC	GJA4
9.60842e-38	2.65976	0.925	0.423	2.52769e-33	aEC	KCNK17
2.00651e-37	1.87609	0.975	0.708	5.27852e-33	aEC	PDLIM1
5.97116e-36	2.12811	0.915	0.308	1.57083e-31	aEC	GBP4
1.83426e-35	2.23266	0.905	0.346	4.8254e-31	aEC	TMEM100
3.57185e-35	1.61675	0.985	0.546	9.39647e-31	aEC	HEY2
6.5838e-35	2.34427	0.915	0.531	1.732e-30	aEC	LTBP4
4.07796e-34	2.39622	0.875	0.292	1.07279e-29	aEC	ADGRG6
3.3692e-32	1.9294	0.92	0.485	8.86334e-28	aEC	CGNL1
1.13003e-31	1.53517	0.95	0.623	2.97278e-27	aEC	DLL4
4.59898e-31	1.8697	0.95	0.623	1.20985e-26	aEC	CLEC14A
1.18227e-30	2.06791	0.94	0.746	3.1102e-26	aEC	RGS16
2.39064e-30	1.39862	0.965	0.792	6.28904e-26	aEC	MECOM
2.48045e-30	1.49915	0.975	0.631	6.52531e-26	aEC	UNC5B
8.10674e-30	1.66401	0.975	0.762	2.13264e-25	aEC	HEY1
2.3147e-29	2.12035	0.895	0.492	6.08928e-25	aEC	SRGN
4.82316e-29	1.62201	0.96	0.7	1.26883e-24	aEC	PRSS23
5.78605e-29	0.902901	1	0.977	1.52214e-24	aEC	ARGLU1
1.49839e-27	0.922371	1	1	3.94181e-23	aEC	TFPI
9.0277e-27	1.68016	0.915	0.585	2.37492e-22	aEC	TSPAN7
1.26204e-26	2.76016	0.8	0.246	3.32005e-22	aEC	CARTPT
2.31955e-26	0.927066	0.995	1	6.10205e-22	aEC	CD24
1.01402e-25	2.02689	0.695	0.115	2.66759e-21	aEC	SYTL2
1.34353e-25	1.68864	0.77	0.2	3.53442e-21	aEC	SETBP1
8.65239e-25	1.25333	0.985	0.815	2.27618e-20	aEC	ARHGDIB
1.81943e-24	1.01906	0.995	0.977	4.78637e-20	aEC	ID2
2.41213e-24	1.90321	0.82	0.377	6.34558e-20	aEC	SYNPO
3.11709e-24	1.33827	0.945	0.731	8.20012e-20	aEC	B3GNT2
5.31231e-24	1.21031	1	0.977	1.39751e-19	aEC	NNAT
5.84679e-24	0.972925	0.995	0.954	1.53812e-19	aEC	EFNB2
2.45147e-23	1.67367	0.765	0.231	6.44909e-19	aEC	SOX6
2.50408e-23	1.15912	0.955	0.738	6.58747e-19	aEC	PAPSS1
1.64465e-22	1.08879	0.94	0.662	4.32657e-18	aEC	EPAS1
1.88617e-22	1.29842	0.875	0.469	4.96196e-18	aEC	IL11RA
1.81083e-21	1.63762	0.755	0.292	4.76374e-17	aEC	CFH
1.84507e-21	0.586112	1	1	4.85383e-17	aEC	IFITM3
2.13825e-21	0.817903	0.995	0.985	5.6251e-17	aEC	F2R
2.46037e-21	1.70202	0.845	0.392	6.47249e-17	aEC	NCOA7
2.79138e-21	1.13763	0.965	0.854	7.34328e-17	aEC	KIAA1551
3.27486e-21	1.72998	0.91	0.669	8.61518e-17	aEC	C10orf10
7.39865e-21	1.46626	0.89	0.646	1.94636e-16	aEC	CXCR4
1.06764e-20	2.01732	0.57	0.069	2.80863e-16	aEC	SULF1
1.85852e-20	0.909703	1	0.969	4.88921e-16	aEC	EFNA1
2.0234e-20	1.0797	0.965	0.877	5.32296e-16	aEC	PROCR
2.76851e-20	1.4416	0.685	0.2	7.28313e-16	aEC	HMCN2
4.46463e-20	1.18209	0.965	0.738	1.17451e-15	aEC	OCIAD2
6.17095e-20	1.01554	0.96	0.808	1.62339e-15	aEC	SERPINB6
1.05279e-19	1.1359	0.9	0.669	2.76959e-15	aEC	BICD1
1.46698e-19	1.65128	0.57	0.085	3.85919e-15	aEC	GUCY1A3
1.48165e-19	2.66316	0.56	0.085	3.89778e-15	aEC	PALMD
1.54084e-19	1.40509	0.675	0.185	4.05348e-15	aEC	PLCG2
1.00608e-18	0.526874	1	1	2.6467e-14	aEC	ITM2B
1.34994e-18	1.33038	0.725	0.269	3.55128e-14	aEC	HES4
1.95134e-18	1.71883	0.68	0.254	5.1334e-14	aEC	RUNX1
2.42094e-18	1.31823	0.955	0.8	6.36878e-14	aEC	MTUS1
4.11488e-18	1.17228	0.915	0.685	1.0825e-13	aEC	MRC2
5.40528e-18	0.800453	0.99	0.931	1.42197e-13	aEC	SLC16A1
9.22721e-18	1.54434	0.61	0.146	2.4274e-13	aEC	ME3
1.38692e-17	0.941974	0.94	0.769	3.64858e-13	aEC	SERPINB9
2.06039e-17	1.13967	0.685	0.192	5.42027e-13	aEC	SORT1
2.29725e-17	0.939096	0.945	0.769	6.04338e-13	aEC	F11R
2.88514e-17	1.07321	0.915	0.631	7.58994e-13	aEC	RUNX1T1
3.545e-17	0.680218	0.995	0.985	9.32584e-13	aEC	SLC2A3
4.86935e-17	1.11473	0.91	0.669	1.28098e-12	aEC	MEIS1
9.0053e-17	1.49375	0.535	0.085	2.36902e-12	aEC	PDE8B
1.67646e-16	1.2485	0.9	0.669	4.41026e-12	aEC	BTG2
4.69199e-16	1.17088	0.915	0.7	1.23432e-11	aEC	BEX1
1.10562e-15	1.52021	0.635	0.223	2.90855e-11	aEC	MYB
1.18242e-15	0.895841	0.88	0.577	3.11058e-11	aEC	SERINC5
1.36083e-15	0.600629	1	0.969	3.57992e-11	aEC	TAGLN2
2.04467e-15	1.08407	0.785	0.385	5.37892e-11	aEC	PCBD1
3.11275e-15	1.36601	0.715	0.346	8.18871e-11	aEC	PREX2
4.11729e-15	1.10564	0.475	0.069	1.08313e-10	aEC	ACE
7.73933e-15	1.31762	0.75	0.369	2.03599e-10	aEC	BEX2
8.65299e-15	0.804535	0.965	0.854	2.27634e-10	aEC	FNBP1
8.95604e-15	1.32465	0.695	0.315	2.35607e-10	aEC	CROT
9.07294e-15	0.752724	0.985	0.985	2.38682e-10	aEC	PLK2
1.1325e-14	1.51563	0.675	0.308	2.97926e-10	aEC	ELN
1.64843e-14	0.643645	0.995	0.977	4.33652e-10	aEC	NDUFC2
1.68938e-14	1.06607	0.43	0.038	4.44426e-10	aEC	LYPD6B
1.96492e-14	1.18929	0.67	0.262	5.16913e-10	aEC	PRDM16
2.70662e-14	1.32415	0.705	0.338	7.12031e-10	aEC	DRAM1
2.93522e-14	1.14503	0.655	0.246	7.72169e-10	aEC	CPQ
4.85391e-14	1.01795	0.885	0.692	1.27692e-09	aEC	PLAGL1
6.18914e-14	1.36302	0.625	0.223	1.62818e-09	aEC	CYB561
6.29677e-14	1.27893	0.535	0.162	1.65649e-09	aEC	DPY19L2
8.01451e-14	1.33495	0.59	0.223	2.10838e-09	aEC	COBLL1
1.57856e-13	1.0793	0.685	0.308	4.15273e-09	aEC	RND1
1.73645e-13	0.856008	0.93	0.723	4.56808e-09	aEC	MEG3
2.57581e-13	1.10976	0.5	0.1	6.77618e-09	aEC	BISPR
2.85652e-13	1.39911	0.44	0.077	7.51464e-09	aEC	FOXS1
2.9374e-13	1.17751	0.785	0.454	7.72741e-09	aEC	SMAD6
2.99497e-13	0.701223	0.995	0.985	7.87886e-09	aEC	SPARC
3.66422e-13	0.852182	0.52	0.123	9.63947e-09	aEC	SLC45A4
4.55321e-13	1.50926	0.94	0.792	1.19781e-08	aEC	TM4SF1
7.45165e-13	1.25713	0.69	0.315	1.96031e-08	aEC	GATA6
7.55363e-13	0.843357	0.775	0.492	1.98713e-08	aEC	GALNT18
7.99577e-13	1.09813	0.41	0.054	2.10345e-08	aEC	SV2C
1.00578e-12	1.10612	0.69	0.354	2.64591e-08	aEC	CYSTM1
1.05545e-12	0.855352	0.905	0.731	2.77658e-08	aEC	TP53TG1
1.55531e-12	0.978173	0.955	0.854	4.09155e-08	aEC	MMRN1
1.66928e-12	0.534006	0.995	0.969	4.39136e-08	aEC	COMMD6
1.68814e-12	1.18039	0.515	0.146	4.44099e-08	aEC	PCGF5
1.87813e-12	1.85297	0.425	0.077	4.94081e-08	aEC	CRABP1
2.45119e-12	0.919829	0.935	0.731	6.44834e-08	aEC	SOST
2.78954e-12	0.699526	0.935	0.908	7.33843e-08	aEC	CD47
2.82709e-12	0.655948	0.94	0.846	7.43722e-08	aEC	ISYNA1
3.27987e-12	0.555226	0.995	0.969	8.62836e-08	aEC	ATP1B3
3.37564e-12	1.25002	0.69	0.362	8.8803e-08	aEC	NENF
3.85126e-12	0.672989	0.975	0.915	1.01315e-07	aEC	RGS3
4.9421e-12	0.807439	0.73	0.354	1.30012e-07	aEC	AFAP1L2
7.57807e-12	1.24154	0.405	0.069	1.99356e-07	aEC	LINC00982
7.77492e-12	1.44942	0.75	0.492	2.04535e-07	aEC	CD44
8.09956e-12	0.669894	0.975	0.923	2.13075e-07	aEC	TAX1BP1
8.25399e-12	1.26477	0.595	0.231	2.17138e-07	aEC	IFITM1
1.10909e-11	0.525277	1	0.985	2.91767e-07	aEC	ABRACL
1.11297e-11	0.587003	0.935	0.892	2.9279e-07	aEC	CD99
1.72797e-11	0.681921	0.73	0.362	4.54577e-07	aEC	NCKAP5
1.74063e-11	1.05601	0.89	0.731	4.57907e-07	aEC	CSPP1
1.77803e-11	1.16943	0.455	0.115	4.67746e-07	aEC	LINC01356
2.32158e-11	0.566524	0.99	0.938	6.10738e-07	aEC	RALB
2.68223e-11	1.15303	0.48	0.131	7.05613e-07	aEC	FAM65B
2.77246e-11	1.11546	0.475	0.123	7.2935e-07	aEC	EPHA4
2.80657e-11	0.562882	0.995	0.992	7.38323e-07	aEC	DUSP1
2.83155e-11	1.00397	0.59	0.231	7.44897e-07	aEC	ABCC4
3.11956e-11	0.563044	0.97	0.923	8.20662e-07	aEC	LIFR
3.30221e-11	0.55399	0.98	0.923	8.68712e-07	aEC	TPM2
3.4193e-11	0.950052	0.4	0.077	8.99515e-07	aEC	SLC1A3
3.54377e-11	0.990648	0.66	0.362	9.3226e-07	aEC	PPT2
3.96649e-11	0.81543	0.87	0.785	1.04346e-06	aEC	SSBP2
4.15065e-11	1.45257	0.49	0.162	1.09191e-06	aEC	EMP1
4.67695e-11	1.03698	0.42	0.092	1.23037e-06	aEC	SLC7A7
5.56066e-11	0.856834	0.76	0.485	1.46284e-06	aEC	GCA
6.97785e-11	0.848088	0.855	0.662	1.83566e-06	aEC	IFNGR1
7.22724e-11	0.583421	0.985	0.992	1.90127e-06	aEC	TSC22D1
7.35733e-11	1.22097	0.465	0.131	1.93549e-06	aEC	DEPTOR
8.22974e-11	1.09806	0.7	0.4	2.165e-06	aEC	PYCARD
8.69085e-11	1.12264	0.505	0.169	2.2863e-06	aEC	PRKG1
1.16833e-10	0.789372	0.705	0.369	3.07354e-06	aEC	PCDH10
1.3907e-10	1.20078	0.58	0.246	3.6585e-06	aEC	CYTL1
1.41141e-10	0.889678	0.515	0.154	3.713e-06	aEC	TNIK
1.47412e-10	1.328	0.445	0.115	3.87797e-06	aEC	DKK1
1.5864e-10	0.723247	0.955	0.908	4.17334e-06	aEC	ABLIM1
1.70066e-10	1.05611	0.695	0.369	4.47392e-06	aEC	EPB41
1.86204e-10	0.823793	0.725	0.331	4.89846e-06	aEC	TMEM2
2.39228e-10	0.617041	0.97	0.923	6.29338e-06	aEC	MYCT1
3.35038e-10	1.08042	0.655	0.338	8.81385e-06	aEC	SEMA3G
3.559e-10	1.01101	0.54	0.215	9.36265e-06	aEC	NQO2
3.69704e-10	1.1865	0.9	0.785	9.7258e-06	aEC	NR4A1
3.75573e-10	0.766233	0.335	0.038	9.88021e-06	aEC	TACR1
4.02327e-10	0.516825	1	1	1.0584e-05	aEC	B2M
4.09557e-10	0.701673	0.92	0.869	1.07742e-05	aEC	BCAP29
4.24525e-10	0.758766	0.86	0.646	1.1168e-05	aEC	SYNGR2
4.26389e-10	1.05208	0.375	0.069	1.1217e-05	aEC	NKX2-3
5.14371e-10	1.20424	0.9	0.831	1.35316e-05	aEC	CTNNAL1
5.28837e-10	1.17152	0.59	0.292	1.39121e-05	aEC	CEP126
5.5187e-10	1.0268	0.78	0.615	1.4518e-05	aEC	GNPTAB
6.05578e-10	0.565088	0.96	0.9	1.5931e-05	aEC	PLD3
6.13049e-10	0.588485	0.99	0.954	1.61275e-05	aEC	HAPLN3
6.46275e-10	0.948036	0.29	0.023	1.70016e-05	aEC	SIDT1
8.15721e-10	1.05029	0.615	0.3	2.14592e-05	aEC	ITPR2
8.31278e-10	1.0097	0.575	0.262	2.18684e-05	aEC	COL23A1
1.70783e-09	0.810568	0.755	0.469	4.49279e-05	aEC	PLCB2
1.75523e-09	1.54704	0.29	0.031	4.61749e-05	aEC	BMX
1.80228e-09	0.96144	0.79	0.585	4.74127e-05	aEC	SENP7
2.31301e-09	1.08872	0.615	0.323	6.08484e-05	aEC	LST1
2.60809e-09	0.557284	0.89	0.654	6.86109e-05	aEC	EVL
2.66565e-09	0.843853	0.475	0.154	7.01251e-05	aEC	SPOCK3
2.72398e-09	0.563003	0.895	0.646	7.16597e-05	aEC	TNFRSF1B
2.84175e-09	0.662881	0.885	0.808	7.47579e-05	aEC	NUDT14
3.04096e-09	0.646859	0.9	0.754	7.99986e-05	aEC	NPDC1
3.81027e-09	0.644081	0.935	0.869	0.000100237	aEC	IRF2BP2
5.23568e-09	0.667795	0.575	0.231	0.000137735	aEC	MPPED2
5.39019e-09	1.1092	0.545	0.254	0.0001418	aEC	TPD52L1
5.72637e-09	0.529054	0.98	0.954	0.000150644	aEC	TMEM59
6.5614e-09	0.587496	0.955	0.946	0.000172611	aEC	OAZ2
8.18402e-09	1.33413	0.385	0.115	0.000215297	aEC	BMPER
9.10607e-09	0.620133	0.965	0.9	0.000239553	aEC	CST3
9.55783e-09	0.75125	0.805	0.554	0.000251438	aEC	MLLT3
1.10498e-08	1.21158	0.435	0.154	0.000290687	aEC	CLEC3B
1.11285e-08	0.59669	0.98	0.915	0.000292758	aEC	BGN
1.2042e-08	0.905054	0.67	0.4	0.000316788	aEC	FZD6
1.32238e-08	0.896657	0.69	0.415	0.000347878	aEC	PDLIM2
1.34069e-08	0.615102	0.93	0.777	0.000352695	aEC	SOX17
1.46742e-08	0.521714	0.965	0.938	0.000386033	aEC	NRP1
1.50447e-08	1.05777	0.34	0.085	0.000395782	aEC	2019-09-04
1.64132e-08	0.837681	0.75	0.546	0.000431781	aEC	PUS7
1.67843e-08	0.644616	0.805	0.562	0.000441545	aEC	HIST2H2BE
1.92685e-08	0.93495	0.255	0.023	0.000506898	aEC	RGS6
1.96183e-08	0.612046	0.945	0.946	0.000516098	aEC	ADGRL4
2.48329e-08	0.622063	0.535	0.223	0.000653279	aEC	CLEC1A
2.80328e-08	0.51029	0.91	0.885	0.000737458	aEC	MGST2
2.85189e-08	1.00512	0.515	0.238	0.000750246	aEC	BEX5
3.22023e-08	0.556487	0.34	0.069	0.000847145	aEC	CSF3R
3.46137e-08	0.658837	0.88	0.746	0.000910582	aEC	PDCD4
3.78966e-08	0.960723	0.44	0.169	0.000996946	aEC	SPON1
3.8284e-08	0.61876	0.935	0.762	0.00100714	aEC	TRO
4.62012e-08	1.08164	0.26	0.031	0.00121542	aEC	AGTR2
4.65245e-08	1.06769	0.275	0.038	0.00122392	aEC	SLC19A3
5.11029e-08	0.906399	0.375	0.108	0.00134437	aEC	HSD11B2
5.21125e-08	0.579576	0.925	0.762	0.00137092	aEC	TOB1
5.51863e-08	0.737299	0.91	0.831	0.00145179	aEC	HERC1
5.83256e-08	0.688082	0.875	0.762	0.00153437	aEC	GATA3
6.3186e-08	0.874136	0.325	0.069	0.00166223	aEC	WFDC2
7.28379e-08	0.683636	1	1	0.00191615	aEC	FN1
7.55092e-08	0.54723	0.905	0.777	0.00198642	aEC	LTA4H
8.08434e-08	0.657028	0.86	0.738	0.00212675	aEC	GPX7
9.73878e-08	0.650102	0.365	0.1	0.00256198	aEC	KIAA1161
1.1139e-07	1.12453	0.4	0.138	0.00293034	aEC	ANXA3
1.13591e-07	0.864043	0.715	0.492	0.00298824	aEC	MRI1
1.14071e-07	1.50813	0.55	0.3	0.00300085	aEC	FCGR2B
1.22579e-07	0.861146	0.29	0.054	0.00322468	aEC	NANOS3
1.29409e-07	0.885627	0.48	0.215	0.00340437	aEC	IL18R1
1.4639e-07	0.872575	0.35	0.1	0.00385109	aEC	LRRC36
1.56802e-07	0.856285	0.81	0.677	0.00412499	aEC	TMCC3
1.61959e-07	0.704136	0.86	0.762	0.00426064	aEC	LRIG3
1.63658e-07	0.956353	0.32	0.085	0.00430535	aEC	GPR176
1.65806e-07	0.786539	0.495	0.215	0.00436187	aEC	ARRDC1
1.67015e-07	0.651083	0.79	0.585	0.00439366	aEC	C1QTNF6
1.69958e-07	0.646745	0.45	0.177	0.00447109	aEC	LRP12
1.71208e-07	0.818592	0.62	0.346	0.00450398	aEC	MMP16
1.80303e-07	1.12773	0.205	0.008	0.00474323	aEC	SLC30A3
1.9578e-07	0.770984	0.4	0.138	0.00515038	aEC	SGIP1
1.98894e-07	0.611068	0.865	0.762	0.0052323	aEC	DRAM2
2.06521e-07	0.823804	0.425	0.162	0.00543294	aEC	FAM155A
2.11065e-07	0.60194	0.215	0.015	0.0055525	aEC	RGL3
2.14892e-07	0.65472	0.445	0.154	0.00565316	aEC	NAV2
2.21862e-07	0.721013	0.475	0.208	0.00583653	aEC	EMB
2.83905e-07	0.695095	0.89	0.792	0.00746868	aEC	SC5D
2.92414e-07	0.668151	0.455	0.177	0.00769254	aEC	SMAD9
2.97779e-07	0.510917	0.995	0.962	0.00783366	aEC	C12orf57
3.43994e-07	0.746876	0.6	0.331	0.00904946	aEC	USP53

## Sheet: DEGs_of_HEC_aEC_RUNX1+
aEC_RUNX1+_genes	aEC_RUNX1+_p_val	aEC_CXCR4+_genes	aEC_CXCR4+_p_val
RUNX1	4.37656e-09	CTTN	3.37465e-12
ANGPT1	1.21385e-05	CXCR4	1.11833e-10
PDE8B	8.68483e-05	GSN	2.01499e-10
CEBPB	0.00011332	ADM	2.18783e-10
CCNB1IP1	0.000237453	RGS5	1.26542e-09
MYB	0.000287754	COL5A2	2.08871e-09
PCBD1	0.00107816	FILIP1	1.57723e-08
SLC38A1	0.00127085	PPAP2B	1.74824e-08
ATIC	0.00153451	MASP1	6.48218e-08
NSUN6	0.00183196	PHLDA1	7.8939e-08
CCDC174	0.00194509	NOTCH4	3.09184e-07
SNHG15	0.00200403	PDGFB	3.15465e-07
SNHG3	0.00249585	HEG1	4.76547e-07
BID	0.00367353	MTSS1	8.4713e-07
FAM208B	0.00371833	ADAM12	1.0546e-06
CFH	0.00376362	PROS1	1.18342e-06
SPOCK3	0.00391823	ADGRF5	1.96319e-06
DCXR	0.00448802	NPR3	2.59852e-06
CMBL	0.00461426	SLC9A3R2	2.63092e-06
SLC12A2	0.00466934	GJA1	2.74737e-06
DKK1	0.00657446	NID1	2.79878e-06
TMEM43	0.0066757	EMP2	3.18536e-06
MYCN	0.00736865	AHNAK	3.44981e-06
PIGM	0.0074808	KLF4	4.219e-06
DDX41	0.0074808	GDPD5	5.08936e-06
TMX1	0.00800466	ITPR3	6.09365e-06
STK17B	0.00818644	MAP1B	6.43019e-06
FAM26F	0.00888501	TM4SF18	7.41682e-06
TOMM34	0.0091858	PEA15	9.17248e-06
HSPA4	0.00921978	FLT4	9.22651e-06
SLC30A3	0.00956577	LAMA4	9.95716e-06
C20orf96	0.0105201	NAV1	1.75394e-05
CDCA7L	0.0114753	PODXL	1.77405e-05
LOC100506548	0.0115999	A2M	1.95409e-05
MGST1	0.0116417	STC1	2.76958e-05
IQCB1	0.0118528	TMEM8A	3.04438e-05
MTAP	0.0119811	S1PR1	3.23579e-05
IL1RL1	0.0123292	PTP4A3	3.38212e-05
SP1	0.0125962	S100A10	3.38212e-05
LDLRAD3	0.0139107	MAP2K1	3.41968e-05
DNPH1	0.0139598	MAGI1	3.5153e-05
C7orf55	0.014009	TUBB6	3.9238e-05
MRPL32	0.014108	PLEKHA1	3.9238e-05
EPB41	0.0144087	EHD3	4.98663e-05
LYRM4	0.0144594	C8orf4	5.43681e-05
TEFM	0.0145611	AKAP12	5.79942e-05
CD44	0.0150796	LOXL2	5.86204e-05
PROSC	0.0154521	GNG12	5.98921e-05
ALDH18A1	0.0210138	RAB11B	6.9553e-05
ZZZ3	0.021155	TGFB1I1	9.69497e-05
ALG3	0.0213684	ATP5EP2	0.000104833
ENGASE	0.0235299	CCND1	0.000112734
SLC11A2	0.0238424	DCLK2	0.000118718
FZD3	0.024	ILK	0.000126294
ENOSF1	0.024	SRPX	0.000128919
GIGYF1	0.0254597	NT5E	0.000135014
SFXN4	0.0271711	ASAP2	0.000137105
USPL1	0.027525	CA2	0.000139941
KLHL13	0.0277035	ITCH	0.000142104
ACACA	0.028154	NFIB	0.000142104
MED16	0.0286108	NES	0.000162216
ZC3H8	0.0292611	ARHGEF12	0.000166379
SLC25A11	0.0306974	FNDC3B	0.000197465
FBXO17	0.0316883	TUBB2A	0.000209683
RCBTB2	0.0330173	GADD45B	0.000218219
ZCCHC7	0.033541	HOOK3	0.000222609
GORASP2	0.0337524	CXorf36	0.000224834
RCOR2	0.0341788	GOLPH3	0.000229348
ELOVL6	0.0361548	VEGFC	0.000242205
AK3	0.0361548	MYO10	0.000247045
MYSM1	0.0363802	TMC6	0.000248269
LSG1	0.0366069	GAP43	0.000250735
ETHE1	0.0368347	SPRY4	0.000255735
MRS2	0.0375256	ROBO4	0.000264711
DCBLD2	0.0384638	NCKAP1	0.000268647
PLEK	0.0394218	HPGD	0.000272639
HNRNPA1L2	0.0406478	CCDC186	0.000320368
POLR3D	0.0408969	RAP1A	0.000323499
MRPS25	0.0411472	NRP2	0.000372232
MGA	0.0416518	HTT	0.000379469
TXNIP	0.0424184	SLC26A6	0.000384983
DCTN6	0.0439876	PTPRB	0.000392451
APOC1	0.0447904	REEP3	0.000396235
NOB1	0.0450607	TUBB3	0.000400054
TRAPPC6A	0.0461558	KIF1B	0.000401976
DDX50	0.0464331	PCDH12	0.000403907
CLN3	0.0471323	CDK16	0.000411717
C1orf174	0.0478404	TYRO3	0.000427763
IGBP1	0.0492835	COL11A1	0.000466024
		CRMP1	0.000470467
		PRKCDBP	0.000470467
		NPR1	0.000497965
		PREX1	0.000497965
		CHST12	0.000519564
		PDE4B	0.000536964
		ADAMTS9	0.000557513
		LRRC70	0.00058423
		LBH	0.000595247
		TJP2	0.000606457
		CDK2AP2	0.000614993
		KLF7	0.000626549
		NEU1	0.000632402
		ABHD17A	0.000684247
		CAMSAP2	0.000690599
		CDK9	0.000690599
		EMP1	0.00071987
		PTPRG	0.000778328
		LRP10	0.000822214
		RXRA	0.000848862
		CEP112	0.000868385
		YEATS2	0.000892362
		FYN	0.000908686
		RRAGA	0.000916951
		CBX2	0.000950714
		XPNPEP1	0.000963669
		TGFBR3	0.000968024
		NID2	0.000976788
		HCLS1	0.00100352
		SEC14L1	0.00101258
		FMNL3	0.00102632
		DOCK9	0.00104959
		XRCC4	0.00107816
		KLHL5	0.00119448
		BTBD3	0.00124859
		DCHS1	0.00131071
		SCML1	0.00131071
		IQGAP1	0.00138172
		MCM6	0.00140617
		CPNE2	0.00143729
		RAPGEF1	0.00145627
		ARHGEF15	0.00146905
		EPN2	0.00149492
		ICAM1	0.00150801
		AES	0.00151459
		MAST4	0.00152784
		RNF144A	0.00153451
		NDRG1	0.00154792
		MADCAM1	0.00163067
		CD9	0.00164485
		HSPA2	0.00170272
		RNF122	0.00179304
		ADGRL2	0.0018163
		SYNE2	0.00190397
		GATA6	0.00192854
		SOX13	0.00197857
		RCOR1	0.00198702
		TFDP1	0.00200403
		ITGA6	0.00201258
		LXN	0.00202117
		WDR26	0.00203844
		SCRN1	0.00204713
		NEDD9	0.0020646
		MEIS2	0.00207339
		SEL1L3	0.00214495
		ARHGEF2	0.00218158
		LRRC8C	0.00228527
		PXN	0.00229491
		PPP1R13B	0.00233387
		FRG1B	0.00235358
		RNF38	0.00240352
		PHC2	0.00241362
		PHLDB1	0.00266805
		SPRED2	0.00266805
		ACSS2	0.00270153
		NUBPL	0.00285105
		EXOC3L2	0.00289855
		CYB5A	0.00297117
		TRAF6	0.00299574
		ARHGAP28	0.00304544
		ARPP19	0.00307057
		TUBB2B	0.00307057
		LRP6	0.00310862
		PKN1	0.00310862
		CARHSP1	0.0031214
		LRRC57	0.00326516
		SLC44A2	0.00327852
		TCF7L1	0.00327852
		C1QTNF6	0.00333247
		ABCG1	0.00344282
		FOXC1	0.00344282
		CCDC3	0.00357092
		KLF13	0.00362923

## Sheet: DEGs_of_HSPC_Lym_Mye
genes	pval	cluster
GATA3	1.34211e-18	HSPC
CDH5	9.49279e-18	HSPC
EFNA1	1.61566e-15	HSPC
MAGI2-AS3	3.66024e-15	HSPC
RUNX1T1	1.15116e-14	HSPC
KDR	3.68279e-13	HSPC
FGD5	7.65806e-14	HSPC
IQCK	4.2955e-13	HSPC
BCL6B	3.70632e-13	HSPC
HEY2	8.94272e-13	HSPC
HOXB-AS3	8.99077e-13	HSPC
MYH10	1.14712e-12	HSPC
ALOX5	5.11653e-12	HSPC
EFNB2	1.10741e-12	HSPC
SLC8B1	2.05457e-12	HSPC
FLT1	6.714e-12	HSPC
PRKG1	6.05141e-12	HSPC
RNVU1-19	7.16868e-12	HSPC
C16orf45	1.97253e-11	HSPC
CD40	1.61061e-11	HSPC
PREX2	2.31886e-11	HSPC
FSTL1	1.66567e-11	HSPC
LOXL1-AS1	4.34069e-11	HSPC
THSD1	1.521e-10	HSPC
CREB5	5.3805e-11	HSPC
SOX18	2.20455e-10	HSPC
PRTG	2.27461e-10	HSPC
P3H4	1.79816e-10	HSPC
CXorf36	9.11266e-10	HSPC
RAI14	5.11608e-10	HSPC
FLT4	6.87588e-10	HSPC
MIR126	1.04984e-09	HSPC
CCDC68	1.05285e-09	HSPC
ALPK3	1.52802e-09	HSPC
SCARB2	1.48412e-09	HSPC
MMRN2	2.33607e-09	HSPC
VASH1	1.92754e-09	HSPC
TNFAIP2	2.81898e-09	HSPC
TMEM45A	2.9757e-09	HSPC
CMTM8	5.13867e-09	HSPC
GPRC5B	5.40915e-09	HSPC
CFH	3.83464e-09	HSPC
LAMB2	4.16648e-09	HSPC
COL6A2	5.78362e-09	HSPC
BICD1	9.08723e-09	HSPC
CDA	1.96625e-08	HSPC
DOCK6	1.85653e-08	HSPC
NUDT14	1.00356e-08	HSPC
PVR	1.39888e-08	HSPC
PRDM16	1.75246e-08	HSPC
TSPAN18	1.43134e-08	HSPC
MYO7A	1.97113e-08	HSPC
NEK3	1.41068e-08	HSPC
C1QTNF3	2.32415e-08	HSPC
SNCG	2.00697e-08	HSPC
SYTL4	2.17459e-08	HSPC
PTPN14	4.57263e-08	HSPC
DOCK1	2.32602e-08	HSPC
KLHL3	3.25862e-08	HSPC
SASH1	2.67279e-08	HSPC
ETS1	2.91196e-08	HSPC
FZD3	4.18335e-08	HSPC
MPZL2	5.48242e-08	HSPC
TIAM1	4.13744e-08	HSPC
ACSM3	8.88597e-08	HSPC
C1orf54	4.70438e-08	HSPC
CRIP2	8.5254e-08	HSPC
NNAT	9.72938e-08	HSPC
PLEKHG1	1.21624e-07	HSPC
RHOJ	1.76276e-07	HSPC
MYO6	9.94709e-08	HSPC
ME3	1.3396e-07	HSPC
TMEM150A	1.08623e-07	HSPC
KIAA1671	2.30389e-07	HSPC
ASB9	1.21586e-07	HSPC
ANKRD33B	1.48726e-07	HSPC
PAWR	1.76801e-07	HSPC
RAB3B	2.10614e-07	HSPC
ROBO3	1.55931e-07	HSPC
ZBTB21	2.28864e-07	HSPC
CDC42EP1	2.86059e-07	HSPC
PTPRB	2.62264e-07	HSPC
ELN	2.44193e-07	HSPC
SMAD6	2.49515e-07	HSPC
EBI3	3.65436e-07	HSPC
LDOC1L	3.23337e-07	HSPC
CCDC80	3.2415e-07	HSPC
SPOCK2	2.75652e-07	HSPC
LINC01170	4.78556e-07	HSPC
MYOZ3	3.27625e-07	HSPC
SULT1C4	5.09084e-07	HSPC
NYNRIN	4.21809e-07	HSPC
WWC3	4.84992e-07	HSPC
TCEAL5	4.87815e-07	HSPC
EPHB4	4.82535e-07	HSPC
FERMT2	4.59536e-07	HSPC
PLXNB1	7.35238e-07	HSPC
AVP	5.52645e-07	HSPC
TEAD2	7.99674e-07	HSPC
ZSCAN18	6.34588e-07	HSPC
TP53I3	5.70592e-07	HSPC
IL11RA	6.97479e-07	HSPC
LPP	6.86114e-07	HSPC
TMOD2	7.32773e-07	HSPC
MIR3188	1.09464e-06	HSPC
FAM184A	1.23464e-06	HSPC
RALGAPA2	8.96819e-07	HSPC
TEK	1.07697e-06	HSPC
ZNF423	1.2007e-06	HSPC
NLRP1	1.09375e-06	HSPC
ARHGAP23	2.002e-06	HSPC
GPR161	1.78166e-06	HSPC
FGFR1	2.02584e-06	HSPC
ACE	1.56179e-06	HSPC
HOXA5	2.02816e-06	HSPC
GPM6B	1.62348e-06	HSPC
ST3GAL3	2.00425e-06	HSPC
MPPED2	1.78132e-06	HSPC
ALPK1	2.19827e-06	HSPC
ZSCAN26	2.77765e-06	HSPC
AEBP1	2.23744e-06	HSPC
EPN2	2.28823e-06	HSPC
SLC35G2	2.7978e-06	HSPC
GRASP	3.35896e-06	HSPC
LOC100505938	2.95675e-06	HSPC
TRIM23	3.86807e-06	HSPC
ART5	3.88931e-06	HSPC
KCNQ5	3.59967e-06	HSPC
LAT2	1.42467e-11	Lym_like
GNG2	3.21124e-07	Lym_like
IRF8	4.26902e-07	Lym_like
SPNS3	1.26134e-06	Lym_like
CYBB	2.28385e-06	Lym_like
CAPG	1.06438e-06	Lym_like
LY86	7.45301e-06	Lym_like
CXorf21	1.3771e-05	Lym_like
EVI2A	8.89748e-06	Lym_like
ARHGAP25	8.83149e-06	Lym_like
PTGER4	2.77927e-05	Lym_like
PLP2	2.82224e-05	Lym_like
IL7R	6.58116e-05	Lym_like
CX3CR1	0.00011458	Lym_like
KIAA0930	7.37653e-05	Lym_like
HLX	8.62069e-05	Lym_like
P2RY14	0.00017984	Lym_like
CYTH4	0.000119832	Lym_like
JCHAIN	0.000237757	Lym_like
TNNI2	0.00017085	Lym_like
RNASE6	0.000275168	Lym_like
NAPSB	0.000298403	Lym_like
BANK1	0.000197732	Lym_like
GPR34	0.000431567	Lym_like
MT1F	0.000336682	Lym_like
CD180	0.00050158	Lym_like
CD48	0.000357024	Lym_like
ITGAL	0.000505259	Lym_like
LTB	0.000423402	Lym_like
CD7	0.000497179	Lym_like
RHOH	0.000501395	Lym_like
NCF1	0.00065459	Lym_like
SNX10	0.000453613	Lym_like
HDAC9	0.000661632	Lym_like
	0.000483992	Lym_like
DENND6B	0.000669734	Lym_like
SFMBT2	0.000689219	Lym_like
ITGB7	0.000941766	Lym_like
FGD2	0.00098498	Lym_like
S100B	0.00101445	Lym_like
CLECL1	0.00140052	Lym_like
KYNU	0.00144039	Lym_like
CD86	0.00163851	Lym_like
NCF2	0.00155061	Lym_like
IL2RG	0.0013515	Lym_like
SERPINF1	0.00146464	Lym_like
PAG1	0.0015717	Lym_like
	0.00131841	Lym_like
CTSW	0.0014536	Lym_like
ABCG2	0.00191831	Lym_like
RGS1	0.00191737	Lym_like
CEP55	0.00154064	Lym_like
PRKCA	0.00195953	Lym_like
TOX	0.00182347	Lym_like
IRF5	0.00186635	Lym_like
OSBPL11	0.00194351	Lym_like
BCAS4	0.00219675	Lym_like
IFI35	0.00220915	Lym_like
NCF1C	0.00254409	Lym_like
AFF3	0.00289565	Lym_like
DHRS3	0.00274557	Lym_like
GPR183	0.00333618	Lym_like
RXFP1	0.00353635	Lym_like
IGSF6	0.00386796	Lym_like
ECHDC2	0.00374538	Lym_like
TNFRSF18	0.0041772	Lym_like
SAMHD1	0.00421926	Lym_like
NCF1B	0.00411608	Lym_like
CD28	0.00458282	Lym_like
BLNK	0.00463233	Lym_like
TLR10	0.00464521	Lym_like
LEF1	0.00386642	Lym_like
CD3D	0.00483513	Lym_like
BCL2	0.00462712	Lym_like
HS3ST1	0.00537882	Lym_like
DAPP1	0.00466301	Lym_like
SCN3A	0.00548099	Lym_like
CCR1	0.00580476	Lym_like
KBTBD8	0.00571126	Lym_like
RAPH1	0.00573066	Lym_like
ADAP2	0.00600611	Lym_like
S100Z	0.00598598	Lym_like
CD1C	0.00681909	Lym_like
BIN2	0.00547184	Lym_like
KCNE5	0.00704339	Lym_like
HAVCR2	0.00692249	Lym_like
SLC2A5	0.00683869	Lym_like
CD38	0.00745683	Lym_like
ANKRD44	0.00659735	Lym_like
CD36	0.008236	Lym_like
NUDT8	0.0072531	Lym_like
FGL2	0.00870291	Lym_like
PKIB	0.00825023	Lym_like
TRAF3IP3	0.00784979	Lym_like
MILR1	0.00888001	Lym_like
STK17A	0.00890319	Lym_like
LOC374443	0.00883175	Lym_like
ATP10A	0.009572	Lym_like
CD84	6.50181e-06	Mye_like
ABCC4	2.26621e-05	Mye_like
DLK1	0.000820755	Mye_like
ALOX12	0.0017867	Mye_like
GATA1	0.00406345	Mye_like
HEMGN	0.00356026	Mye_like
SLC18A2	0.0050661	Mye_like
MED12L	0.00614838	Mye_like
BIN2	0.00592988	Mye_like
ISPD	0.0073901	Mye_like
SLC40A1	0.0109136	Mye_like
HPGD	0.0121349	Mye_like
SLC24A3	0.0161687	Mye_like
MTMR12	0.0127861	Mye_like
PDE3A	0.0191923	Mye_like
PPP1R14A	0.0157117	Mye_like
GAD1	0.0233854	Mye_like
FAM173A	0.0150902	Mye_like
C1orf186	0.0229449	Mye_like
MYL4	0.0231837	Mye_like
HBD	0.0237042	Mye_like
LOX	0.0163342	Mye_like
CKM	0.0184783	Mye_like
PQLC1	0.0186891	Mye_like
CA2	0.0254504	Mye_like
THBS1	0.0275284	Mye_like
ARHGAP6	0.0294919	Mye_like
CPSF4	0.0209106	Mye_like
SLC27A2	0.0268562	Mye_like
DLC1	0.0243477	Mye_like
MLLT11	0.0245957	Mye_like
MT1F	0.0256507	Mye_like
COL24A1	0.0328704	Mye_like
MR1	0.0347619	Mye_like
DOCK11	0.0311765	Mye_like
PRKCQ	0.0305867	Mye_like
FAM65C	0.0413242	Mye_like
ABCB6	0.0393724	Mye_like
DNM3	0.0449307	Mye_like
GP9	0.039493	Mye_like
TMBIM1	0.0347753	Mye_like
GJA4	0.0355266	Mye_like
IGFBP7	0.0470103	Mye_like
LOC101929162	0.0453271	Mye_like
GUCY1B3	0.0449193	Mye_like
DHRS9	0.0410834	Mye_like
PIM1	0.0528874	Mye_like
HBE1	0.0479033	Mye_like
PRSS57	0.0486527	Mye_like
VAMP7	0.0492629	Mye_like
PRSS21	0.0589829	Mye_like
ITGB3	0.0474192	Mye_like
ICAM4	0.0487215	Mye_like

## Sheet: DEGs_of_HSPC1_2_3
gene	score	cluster
HEY1	0.0305782	HSPC1
GJA5	0.0285343	HSPC1
ANXA2	0.027113	HSPC1
TJP1	0.0270664	HSPC1
EGR2	0.0249362	HSPC1
KDR	0.0229541	HSPC1
HAPLN3	0.0224876	HSPC1
ANXA1	0.0212505	HSPC1
FLT1	0.0208559	HSPC1
GJA4	0.0207947	HSPC1
ARAP3	0.0205236	HSPC1
LPAR6	0.0204305	HSPC1
ANXA3	0.0199987	HSPC1
MTUS1	0.0194201	HSPC1
TEK	0.0190916	HSPC1
SCAMP1-AS1	0.0188394	HSPC1
RAPGEF5	0.0183799	HSPC1
MIR21	0.0181296	HSPC1
AFAP1L1	0.0164181	HSPC1
FN1	0.016207	HSPC1
DLL4	0.0161626	HSPC1
ARHGAP29	0.0160731	HSPC1
PRKCDBP	0.0158742	HSPC1
PDE8B	0.0158633	HSPC1
ECE1	0.015167	HSPC1
ZNF608	0.0150833	HSPC1
SOX18	0.0150295	HSPC1
MSRB3	0.0150068	HSPC1
SOX17	0.0149026	HSPC1
CDC42EP1	0.0147953	HSPC1
ROBO4	0.0147572	HSPC1
INPP5K	0.0147361	HSPC1
HIVEP1	0.0146871	HSPC1
KLHL4	0.0145963	HSPC1
WDR35	0.0145339	HSPC1
ABI3	0.0145019	HSPC1
DKK1	0.0141448	HSPC1
LRRIQ1	0.0139248	HSPC1
TSPAN2	0.0139205	HSPC1
HIF3A	0.0139119	HSPC1
FAM213B	0.0138691	HSPC1
BMX	0.0137236	HSPC1
GALNT18	0.0135881	HSPC1
KLHL8	0.0134929	HSPC1
ALOX5	0.0133536	HSPC1
APOC1	0.0133262	HSPC1
CLDN5	0.0131957	HSPC1
ORAI1	0.013122	HSPC1
ZNF429	0.0131023	HSPC1
PGM3	0.0130221	HSPC1
MLLT11	0.0130048	HSPC1
CGNL1	0.0129255	HSPC1
SLFN13	0.0128535	HSPC1
TPD52L1	0.0128262	HSPC1
DYNC2LI1	0.0128096	HSPC1
TNFRSF10B	0.0127949	HSPC1
MTX3	0.0127769	HSPC1
EPB41L5	0.0126821	HSPC1
RNF219	0.0126796	HSPC1
PLXNB1	0.0126715	HSPC1
IER5L	0.0126162	HSPC1
ZNF528-AS1	0.0125886	HSPC1
SYNPO	0.0125776	HSPC1
IFT81	0.012535	HSPC1
DPP8	0.0123821	HSPC1
WDR47	0.0121721	HSPC1
ZNF667	0.0119747	HSPC1
LOC100294145	0.0119721	HSPC1
UNC5B	0.0119001	HSPC1
HES4	0.0116653	HSPC1
MYO1C	0.0116439	HSPC1
FBXO18	0.0330304	HSPC2
RAMP1	0.0278536	HSPC2
TIFA	0.0277182	HSPC2
FAM168B	0.0262794	HSPC2
SALL4	0.0259789	HSPC2
OXSR1	0.0255046	HSPC2
FHOD1	0.0248788	HSPC2
PHYH	0.0236857	HSPC2
METTL8	0.02358	HSPC2
PDDC1	0.0233215	HSPC2
MIR3188	0.023129	HSPC2
MND1	0.0227976	HSPC2
HIST1H2BM	0.0226799	HSPC2
C6orf1	0.0225542	HSPC2
KDM1B	0.0225211	HSPC2
TAMM41	0.0225085	HSPC2
ITGA2B	0.0224582	HSPC2
PPP2R5A	0.022218	HSPC2
ARHGAP30	0.0216512	HSPC2
NLE1	0.0216403	HSPC2
RNU4ATAC	0.02164	HSPC2
MTA3	0.0215689	HSPC2
BUB1B	0.0215644	HSPC2
SLC2A6	0.0213295	HSPC2
TJAP1	0.0213129	HSPC2
IL1RL1	0.0213066	HSPC2
NIFK-AS1	0.0213005	HSPC2
MNS1	0.0212476	HSPC2
TRANK1	0.0211656	HSPC2
KIF14	0.0209783	HSPC2
CXorf36	0.0208941	HSPC2
TSPYL2	0.020857	HSPC2
ZNF529	0.0208507	HSPC2
CUL4B	0.020768	HSPC2
EHD1	0.0206756	HSPC2
NOTCH2NL	0.020606	HSPC2
VAC14	0.0202557	HSPC2
CLOCK	0.0202302	HSPC2
RNPC3	0.02021	HSPC2
DNAJC16	0.0201929	HSPC2
DAPK1	0.0200212	HSPC2
PTAR1	0.0198872	HSPC2
DPY19L4	0.0198339	HSPC2
ARSA	0.0197087	HSPC2
TXNDC16	0.0196719	HSPC2
YAE1D1	0.0195666	HSPC2
EVA1B	0.0195221	HSPC2
EFNA4	0.0194677	HSPC2
GFI1	0.0194052	HSPC2
GNA13	0.0193755	HSPC2
ATXN7	0.0190943	HSPC2
SDCCAG3	0.018881	HSPC2
ZRANB1	0.0188433	HSPC2
FAM229B	0.0187725	HSPC2
SHCBP1	0.0187607	HSPC2
ABHD13	0.0187146	HSPC2
CDKN1A	0.0185911	HSPC2
HNRNPU-AS1	0.0184351	HSPC2
ADGRA3	0.0183443	HSPC2
CROCC	0.0183295	HSPC2
ABCB1	0.0253623	HSPC3
SRP14-AS1	0.0227033	HSPC3
AUTS2	0.0188117	HSPC3
FAM217B	0.0187302	HSPC3
VCPIP1	0.0184458	HSPC3
ST20	0.0179912	HSPC3
PGPEP1	0.0171643	HSPC3
GFI1B	0.0169146	HSPC3
ZNF236	0.0167951	HSPC3
LINC01023	0.0166883	HSPC3
APAF1	0.0164028	HSPC3
ASB16-AS1	0.016362	HSPC3
ABHD4	0.0162748	HSPC3
COG6	0.0161663	HSPC3
INPP5B	0.0158563	HSPC3
ZNF141	0.0157254	HSPC3
AVP	0.0156285	HSPC3
CD84	0.0152706	HSPC3
PXMP4	0.0146029	HSPC3
LTBP3	0.0145178	HSPC3
LANCL2	0.014484	HSPC3
ACCS	0.0143642	HSPC3
KIAA0196	0.0143584	HSPC3
HOXB6	0.0142829	HSPC3
ZNF639	0.0142074	HSPC3
RINL	0.0140295	HSPC3
COG7	0.0137893	HSPC3
SDHAF1	0.0137511	HSPC3
TYSND1	0.013657	HSPC3

## Sheet: DEGs_of_early_cluster
gene	pvals	cluster
APLNR	2.3238e-84	early_EC
NRP2	1.03508e-70	early_EC
ETS2	2.64377e-67	early_EC
PMP22	3.09744e-41	early_EC
PIM3	4.93182e-41	early_EC
OLFML3	9.25171e-37	early_EC
NR2F2	2.28017e-35	early_EC
IGFBP6	5.59573e-33	early_EC
BAALC	1.58714e-31	early_EC
EMILIN1	9.81572e-31	early_EC
PDE4B	1.48997e-30	early_EC
ICAM1	4.67203e-30	early_EC
KANK3	2.53326e-28	early_EC
ERG	7.49138e-27	early_EC
BCL6B	1.54994e-26	early_EC
ACP5	4.59294e-24	early_EC
GDPD5	1.0916e-23	early_EC
UBTD1	4.75208e-22	early_EC
FAM43A	3.26827e-21	early_EC
SMAGP	5.34543e-21	early_EC
ZEB1	9.9824e-21	early_EC
SGK1	2.19618e-20	early_EC
SEPP1	3.46733e-20	early_EC
MPP1	4.74063e-20	early_EC
CGNL1	4.87912e-56	early_cEC
GATA4	5.90887e-56	early_cEC
SMTNL2	2.95611e-51	early_cEC
SERPINB9	3.01449e-47	early_cEC
EBF1	2.21985e-46	early_cEC
DOK4	2.82072e-46	early_cEC
HAND2	9.88384e-45	early_cEC
NFATC1	4.54656e-44	early_cEC
COLEC11	1.80526e-40	early_cEC
GATA5	2.68492e-40	early_cEC
SCGN	1.08161e-39	early_cEC
PLCD1	1.4168e-39	early_cEC
SLC27A3	1.01744e-38	early_cEC
MTUS1	3.08705e-38	early_cEC
HAS2	5.10361e-38	early_cEC
RASGEF1B	1.27541e-36	early_cEC
BMPER	4.71241e-35	early_cEC
ARL4D	3.47945e-34	early_cEC
COL18A1	7.31896e-34	early_cEC
PDLIM3	2.20726e-32	early_cEC
RHOBTB3	2.37897e-31	early_cEC
MASP1	3.53774e-31	early_cEC
KLHL4	8.53374e-31	early_cEC
ALDH2	2.63924e-30	early_cEC
NRGN	1.26494e-29	early_cEC
CREB5	1.53806e-28	early_cEC
PCDH7	1.59147e-28	early_cEC
CHSY1	9.5887e-28	early_cEC
COLEC12	1.3157e-27	early_cEC
SPATA7	3.05296e-26	early_cEC
LEPR	4.11742e-26	early_cEC
ENC1	1.20567e-25	early_cEC
SMAD6	1.67772e-25	early_cEC
ENPP1	3.27825e-25	early_cEC
SCYL1	3.39837e-25	early_cEC
QSOX1	2.26545e-24	early_cEC
LRIG3	4.09326e-24	early_cEC
PAPPA	6.74984e-24	early_cEC
SNHG18	9.26067e-22	early_cEC
LTBP1	1.56208e-21	early_cEC
ECE1	4.65315e-21	early_cEC
COL3A1	4.77312e-21	early_cEC
GCA	6.11001e-21	early_cEC
NDUFA4L2	1.07649e-19	early_cEC
ADCYAP1	1.27236e-19	early_cEC
HEY2	2.61952e-19	early_cEC
SERPINE2	1.19918e-18	early_cEC
GJA5	1.30139e-18	early_cEC
GJA4	19.9726	early_AEC
HEY1	19.6924	early_AEC
EFNB2	18.4309	early_AEC
HES4	16.3121	early_AEC
GJA1	15.4867	early_AEC
DLL4	15.2838	early_AEC
UNC5B	15.2729	early_AEC
SOX17	14.9994	early_AEC
PRSS23	13.7165	early_AEC
MECOM	13.5926	early_AEC
SEC14L1	12.8816	early_AEC
HEY2	12.3806	early_AEC
GJA5	12.2966	early_AEC
ADGRL4	11.951	early_AEC
CD40	11.8703	early_AEC
TM4SF18	11.6886	early_AEC
RGS16	11.4885	early_AEC
CXCR4	11.0105	early_AEC
LIFR	10.9651	early_AEC
NPR3	10.4335	early_AEC
NRP1	10.2602	early_AEC
ACVRL1	10.1696	early_AEC
KCNK17	9.85627	early_AEC
TMEM100	9.78295	early_AEC
CD44	12.283	early_HEC
SPI1	11.9129	early_HEC
AIF1	11.4582	early_HEC
FAM101B	10.9715	early_HEC
SMIM24	10.897	early_HEC
TMEM173	9.7079	early_HEC
PYCARD	9.38204	early_HEC
MYB	9.35013	early_HEC
CEBPB	9.3171	early_HEC
RAC2	9.04211	early_HEC
TYROBP	8.79453	early_HEC
ARRB2	8.71982	early_HEC
RUNX1	8.70818	early_HEC
ANGPT1	8.70555	early_HEC
FERMT3	8.62353	early_HEC
AMICA1	8.60532	early_HEC
CORO1A	8.5644	early_HEC
LST1	8.46135	early_HEC
CSF1R	8.41199	early_HEC
FERMT3	5.44433e-47	early_Mega
ITGA2B	2.16977e-43	early_Mega
CCND3	7.37638e-39	early_Mega
RGS10	6.46229e-38	early_Mega
PRKAR2B	5.53105e-37	early_Mega
STXBP2	3.60626e-36	early_Mega
NFE2	1.09833e-35	early_Mega
PLEK	4.47824e-34	early_Mega
FCER1G	9.64053e-34	early_Mega
GATA1	2.40103e-33	early_Mega
TSPAN32	4.50517e-32	early_Mega
GMPR	7.17074e-32	early_Mega
SRGN	2.68606e-31	early_Mega
ZNF385A	2.82617e-31	early_Mega
EMP3	6.10488e-31	early_Mega
GFI1B	2.39243e-30	early_Mega
MYL4	2.68002e-30	early_Mega
RGS18	2.86107e-30	early_Mega
PF4	5.57595e-30	early_Mega
CMTM5	1.11867e-29	early_Mega
SERPINB1	1.69576e-29	early_Mega
PPIF	2.60135e-29	early_Mega
PTGS1	9.19037e-29	early_Mega
ALOX12	3.97504e-28	early_Mega
TYROBP	4.2174e-28	early_Mega
RHAG	1.35941e-27	early_Mega
HCST	2.45715e-27	early_Mega
RAC2	6.36124e-27	early_Mega
ANXA3	7.73174e-27	early_Mega
ELF1	1.03916e-26	early_Mega
KIF2A	3.90894e-26	early_Mega
GP1BA	7.07302e-26	early_Mega
ZBTB16	1.77286e-25	early_Mega
MAX	2.44386e-25	early_Mega
GAD1	2.70978e-25	early_Mega
APBB1IP	3.39521e-25	early_Mega
SPN	4.15681e-25	early_Mega
FAH	4.33436e-25	early_Mega
SLC39A3	8.37264e-25	early_Mega
BTK	1.35365e-24	early_Mega
RUNX1	1.69629e-24	early_Mega
PSTPIP2	2.34705e-24	early_Mega
ARHGAP6	3.25538e-24	early_Mega
HBD	4.19173e-24	early_Mega
AIF1	4.30037e-24	early_Mega
C2orf88	4.44958e-24	early_Mega
MYLK	6.83208e-24	early_Mega
WAS	7.3995e-24	early_Mega
ARHGAP18	4.72113e-23	early_Mega
ANGPT1	5.2785e-23	early_Mega
SLC37A1	1.21316e-22	early_Mega
SMIM1	1.8465e-22	early_Mega
RASGRP2	3.245e-22	early_Mega
UCP2	6.00689e-22	early_Mega
RAB32	8.3883e-22	early_Mega
MAPKAPK3	2.76589e-21	early_Mega
TAOK3	3.11279e-21	early_Mega
FYB	4.79959e-21	early_Mega
P2RX1	7.81771e-21	early_Mega
ABHD16A	1.27005e-20	early_Mega
PRKCQ-AS1	2.51304e-20	early_Mega
DCXR	3.39895e-20	early_Mega
BMP2K	3.63937e-20	early_Mega
SUSD3	4.50086e-20	early_Mega
LINC00152	5.54623e-20	early_Mega
STOM	9.7306e-20	early_Mega
GYPB	1.45569e-19	early_Mega
NRGN	3.7453e-19	early_Mega
RBM38	5.7457e-19	early_Mega
MT1L	6.57718e-19	early_Mega
GP9	1.30778e-18	early_Mega
ALAS2	6.43543e-66	early_Ery
HBA2	7.33526e-66	early_Ery
BLVRB	7.83114e-66	early_Ery
HBA1	1.00196e-65	early_Ery
GYPA	2.22599e-65	early_Ery
HMBS	3.83312e-65	early_Ery
HBG1	4.98428e-65	early_Ery
AHSP	1.09705e-64	early_Ery
HBM	4.30879e-64	early_Ery
FECH	8.26927e-64	early_Ery
FAM210B	3.69553e-62	early_Ery
GYPB	1.51131e-61	early_Ery
SMIM1	6.1571e-59	early_Ery
SLC25A37	2.93588e-58	early_Ery
CPOX	5.77981e-58	early_Ery
TMEM56	7.48964e-58	early_Ery
MYL4	2.85673e-57	early_Ery
HBQ1	1.56697e-55	early_Ery
UCP2	5.01874e-55	early_Ery
SLC4A1	1.87378e-53	early_Ery
PKLR	2.06509e-53	early_Ery
KLF1	8.9531e-52	early_Ery
UBAC1	7.00575e-51	early_Ery
GYPE	1.22732e-49	early_Ery
PIM1	1.06388e-48	early_Ery
RGS10	6.01659e-48	early_Ery
MT1E	7.75885e-48	early_Ery
RHAG	8.32535e-48	early_Ery
HEMGN	1.3688e-46	early_Ery
SLC30A10	3.39589e-45	early_Ery
MT1X	8.3723e-45	early_Ery
TESC	9.52963e-44	early_Ery
ALAD	4.94837e-43	early_Ery
STRADB	1.74082e-42	early_Ery
SLC39A8	5.88269e-42	early_Ery
RHCE	5.89851e-41	early_Ery
MYC	7.11281e-41	early_Ery
RFESD	1.03572e-40	early_Ery
SLC38A5	3.92271e-39	early_Ery
MT1G	5.61021e-39	early_Ery
GATA1	9.86161e-39	early_Ery
PIM2	1.34024e-36	early_Ery
CTSE	4.57865e-36	early_Ery
CHPT1	6.02681e-36	early_Ery
SERPINF1	8.03203e-36	early_Ery
ERMAP	1.86098e-35	early_Ery
ICAM4	2.06171e-35	early_Ery
EPB42	2.3573e-34	early_Ery
TMOD1	3.89885e-34	early_Ery
MT1F	4.60634e-34	early_Ery
PCGF5	3.1459e-33	early_Ery
NFE2	1.7114e-32	early_Ery
ABCB10	1.80981e-31	early_Ery
BPGM	2.62265e-31	early_Ery
SELENBP1	4.99071e-31	early_Ery
SLC29A1	1.95225e-30	early_Ery
CISH	9.02353e-30	early_Ery
C17orf99	1.36256e-28	early_Ery
CD36	3.31805e-28	early_Ery
GFI1B	5.74759e-28	early_Ery
RHD	6.38432e-28	early_Ery
TANGO2	9.50137e-27	early_Ery
RGCC	2.70557e-25	early_Ery
REEP6	4.49046e-25	early_Ery
TSPAN32	7.06093e-25	early_Ery
BAG2	1.63687e-24	early_Ery
ANK1	1.90904e-24	early_Ery
RNASEH2B	3.20661e-24	early_Ery
CAT	3.25018e-24	early_Ery
CCND3	5.97272e-24	early_Ery
TUBB1	6.66893e-24	early_Ery
TTLL12	1.34169e-23	early_Ery
SLC25A21	5.32327e-23	early_Ery
LINC00152	8.97655e-23	early_Ery
EPOR	1.58095e-22	early_Ery
SPINT2	7.46509e-22	early_Ery

## Sheet: DEGs_of_early_late_HEC
gene	pvals	cluster
ORAI1	5.80722e-11	early_HEC
PPP1R14B	2.10968e-11	early_HEC
S100A10	6.37806e-11	early_HEC
CD44	2.73537e-10	early_HEC
ARRB2	7.81999e-09	early_HEC
TMEM163	1.00115e-06	early_HEC
MESDC1	1.53798e-07	early_HEC
GAD1	1.30902e-06	early_HEC
NOSTRIN	1.35929e-06	early_HEC
DHFR	1.25216e-06	early_HEC
TMEM173	4.83499e-07	early_HEC
FERMT3	7.72564e-07	early_HEC
CDCA4	1.01809e-06	early_HEC
MTFP1	5.28873e-07	early_HEC
HOPX	4.36216e-06	early_HEC
HDGFRP2	3.50134e-06	early_HEC
HBG2	4.04202e-06	early_HEC
TSR3	5.01181e-06	early_HEC
SNRNP25	2.88935e-06	early_HEC
CHAF1A	1.15046e-05	early_HEC
MMP24-AS1	6.03194e-06	early_HEC
MT2A	1.17245e-05	early_HEC
S100A4	9.06925e-06	early_HEC
WIBG	8.51741e-06	early_HEC
URI1	8.06115e-06	early_HEC
EVA1B	1.25608e-05	early_HEC
DUSP6	2.52636e-05	early_HEC
RAC2	1.73302e-05	early_HEC
TYMS	1.37041e-05	early_HEC
TCEAL3	4.30847e-05	early_HEC
HILPDA	3.45589e-05	early_HEC
RABL6	1.87013e-05	early_HEC
FGF23	5.76125e-05	early_HEC
RGS10	2.46243e-05	early_HEC
LMO2	2.72747e-05	early_HEC
KIAA0101	2.57376e-05	early_HEC
CDV3	3.28221e-05	early_HEC
ESCO1	4.65102e-05	early_HEC
UTP23	5.04451e-05	early_HEC
PGRMC2	3.97893e-05	early_HEC
LINC01578	4.61311e-05	early_HEC
GINS2	5.8817e-05	early_HEC
ASCC3	9.49567e-05	early_HEC
GFI1B	9.83056e-05	early_HEC
CITED2	3.99978e-05	early_HEC
MAPKAPK2	6.2774e-05	early_HEC
MYO1F	9.70738e-05	early_HEC
NR6A1	5.16789e-05	early_HEC
ARHGAP9	8.45252e-05	early_HEC
HNRNPL	6.88493e-05	early_HEC
AMICA1	7.03876e-05	early_HEC
EMILIN1	0.000101478	early_HEC
MAP2K2	6.7154e-05	early_HEC
ZBTB16	0.000155846	early_HEC
DDX56	8.59598e-05	early_HEC
SLC43A3	0.00011438	early_HEC
TAOK3	0.000133068	early_HEC
MCM3	6.61988e-05	early_HEC
GPM6B	0.000191203	early_HEC
STXBP6	0.000194144	early_HEC
CD33	0.000195557	early_HEC
KEAP1	9.97355e-05	early_HEC
PLAUR	0.00020836	early_HEC
RAD51AP1	0.000168224	early_HEC
SIPA1	0.000134819	early_HEC
MYC	0.000214744	early_HEC
JADE1	0.000118871	early_HEC
CSF1R	0.000200476	early_HEC
CTCF	0.000162551	early_HEC
RHOH	0.000244672	early_HEC
RNF187	0.000148535	early_HEC
RRM2	0.000253352	early_HEC
MAPKAPK3	0.000166056	early_HEC
FAM57A	0.000271038	early_HEC
PFKP	0.000157934	early_HEC
P4HA1	0.000141311	early_HEC
JUP	0.000150065	early_HEC
FRAT2	0.000292596	early_HEC
ORAI2	0.000300735	early_HEC
EFHD2	0.000177738	early_HEC
PPP2R5A	0.000253855	early_HEC
TMEM259	0.000206982	early_HEC
CBFA2T3	0.000264677	early_HEC
AK4	0.000275305	early_HEC
CD79B	0.000182502	early_HEC
ATP2B1	0.000176439	early_HEC
LONRF1	0.000366174	early_HEC
CD300A	0.000372911	early_HEC
ARHGAP30	0.000386323	early_HEC
AGTRAP	0.00023725	early_HEC
RAB3C	0.000240242	early_HEC
TSPAN4	0.000214696	early_HEC
UBE2S	0.000235072	early_HEC
MYLK	0.000439978	early_HEC
PRPF4	0.000304899	early_HEC
TYROBP	0.000353016	early_HEC
STT3B	0.000387542	early_HEC
NNMT	0.000434768	early_HEC
TAF1B	0.000387103	early_HEC
MEIS1	0.000291441	early_HEC
GRB2	0.000234759	early_HEC
DNAJC21	0.000362977	early_HEC
METRN	0.000520776	early_HEC
PTPN6	0.000440864	early_HEC
AKAP12	0.000478599	early_HEC
PTPRE	0.000434696	early_HEC
STRBP	0.000402283	early_HEC
ITGB2	0.000366586	early_HEC
PF4	0.000598204	early_HEC
NAT10	0.000385539	early_HEC
UXS1	0.00065972	early_HEC
CLSPN	0.000529629	early_HEC
ASPM	0.000709861	early_HEC
LOC148413	0.000474268	early_HEC
TAF5	0.000719694	early_HEC
TMSB15A	0.000469723	early_HEC
RPP25	0.000637491	early_HEC
DEAF1	0.000498171	early_HEC
MMP9	0.000723548	early_HEC
MYCBP2	0.000436016	early_HEC
RLF	0.000626652	early_HEC
TMEM55B	0.000501267	early_HEC
ANKRD32	0.000797278	early_HEC
VAV3	0.000933333	early_HEC
RBM38	0.000749478	early_HEC
NETO2	0.000834944	early_HEC
OPA3	0.000980879	early_HEC
EGLN1	0.000645167	early_HEC
ADM	0.000926141	early_HEC
HBG1	0.000768049	early_HEC
PRIM1	0.000662658	early_HEC
SPINK2	0.00101242	early_HEC
ARID3A	0.000938697	early_HEC
RAVER1	0.000868766	early_HEC
DNAJC9	0.000670513	early_HEC
UBE2M	0.000855393	early_HEC
RMI2	0.000871697	early_HEC
PTPN1	0.000797552	early_HEC
SH3BP1	0.000836374	early_HEC
PRC1	0.00107114	early_HEC
ZNF787	0.00123944	early_HEC
MKNK2	0.000887769	early_HEC
GTPBP6	0.000756641	early_HEC
HBA1	0.000884705	early_HEC
MAP1B	0.000886595	early_HEC
BAG3	0.00112533	early_HEC
HS3ST3A1	0.00132208	early_HEC
LOC101927497	0.00114668	early_HEC
FEN1	0.00105348	early_HEC
CLDN7	0.00137373	early_HEC
TNFAIP8L2	0.00137649	early_HEC
USP1	0.000913467	early_HEC
ALAS1	0.00142829	early_HEC
ORC6	0.0011674	early_HEC
IL6ST	0.000995549	early_HEC
QSER1	0.0013313	early_HEC
DUSP10	0.00130025	early_HEC
WNK1	0.00116578	early_HEC
ZCCHC3	0.00127553	early_HEC
CEBPD	0.00150515	early_HEC
MATK	0.0012587	early_HEC
DEXI	0.00152309	early_HEC
N4BP1	0.00152784	early_HEC
NRGN	0.00154089	early_HEC
USP34	0.0012726	early_HEC
ATAD2	0.00125558	early_HEC
LCP1	0.00156681	early_HEC
ECI1	0.00102655	early_HEC
NUDT22	0.00115784	early_HEC
MTHFD1L	0.00100753	early_HEC
UBASH3B	0.00164784	early_HEC
ASAP1	0.00167294	early_HEC
GORASP2	0.00113553	early_HEC
GOLIM4	0.00103792	early_HEC
UCHL5	0.00120308	early_HEC
POU2F2	0.00179211	early_HEC
HELLS	0.0012684	early_HEC
QTRTD1	0.0014498	early_HEC
ISPD	0.00183094	early_HEC
CRYBB2P1	0.00161656	early_HEC
PDCD7	0.00122279	early_HEC
CXXC5	0.00124825	early_HEC
UBQLN4	0.00146363	early_HEC
EIF3B	0.00139856	early_HEC
MT1X	0.00153872	early_HEC
CRK	0.00139617	early_HEC
EMCN	8.26505e-09	late_HEC
IL11RA	3.45666e-10	late_HEC
HEY1	1.01014e-07	late_HEC
HNRNPA1L2	7.25175e-08	late_HEC
HAPLN3	4.64373e-06	late_HEC
TGM2	3.45263e-06	late_HEC
RBP1	1.07093e-05	late_HEC
NR4A1	4.61448e-05	late_HEC
MTUS1	0.000191646	late_HEC
SOX17	0.000223185	late_HEC
BIRC2	9.43778e-05	late_HEC
NUDT14	8.33056e-05	late_HEC
RPL23P8	0.000271696	late_HEC
C10orf10	0.000317494	late_HEC
HSPG2	0.000168331	late_HEC
SRGN	0.000188851	late_HEC
GUSBP3	0.00016177	late_HEC
TMEM100	0.000492507	late_HEC
TRPT1	0.000278908	late_HEC
GJA5	0.000500936	late_HEC
OCIAD2	0.000402147	late_HEC
UNC5B	0.00088097	late_HEC
HEY2	0.000708964	late_HEC
HOXA10	0.000926351	late_HEC
CRIP2	0.000616664	late_HEC
PDE6G	0.000959483	late_HEC
SKIL	0.00120471	late_HEC
KAT2A	0.00180325	late_HEC
HIST2H2BE	0.00165543	late_HEC
ENC1	0.00169874	late_HEC
ABHD16A	0.00160896	late_HEC
CFH	0.00302874	late_HEC
IER3	0.00271085	late_HEC
PPT2	0.00328966	late_HEC
BPGM	0.00249942	late_HEC
COG4	0.00272912	late_HEC
PFKM	0.00277396	late_HEC
AAK1	0.0040626	late_HEC
FOXS1	0.00542637	late_HEC
CYSTM1	0.00349653	late_HEC
KLHL13	0.0038979	late_HEC
CLEC14A	0.00599749	late_HEC
TMEM237	0.00436285	late_HEC
ANXA3	0.00389409	late_HEC
TP53TG1	0.00380976	late_HEC
CAT	0.00454296	late_HEC
CMTM8	0.00450007	late_HEC
PRSS23	0.00429311	late_HEC
RPS14P3	0.00444272	late_HEC
IER5L	0.00586485	late_HEC
LOC100132352	0.00571918	late_HEC
GJA4	0.0052725	late_HEC
GLS	0.00614601	late_HEC
MAP4K4	0.0050803	late_HEC
GBP4	0.00578291	late_HEC
TMEM45A	0.00545032	late_HEC
CCDC117	0.00725913	late_HEC
CYYR1	0.00574092	late_HEC
ZDHHC24	0.00664966	late_HEC
BDH2	0.00628295	late_HEC
ABLIM1	0.00778194	late_HEC
C7orf31	0.0100023	late_HEC
RHOBTB1	0.0102374	late_HEC
SRSF8	0.00793031	late_HEC
SAT2	0.00893053	late_HEC
HIBADH	0.00983454	late_HEC
IRF2BP2	0.00829232	late_HEC
UQCRHL	0.0104372	late_HEC
CH17-340M24.3	0.0104732	late_HEC
LINC01170	0.0135985	late_HEC
ZNF423	0.0141058	late_HEC
PAX8-AS1	0.0131047	late_HEC
BPHL	0.0105427	late_HEC
CPQ	0.0110172	late_HEC
SMA4	0.0102795	late_HEC
PDK2	0.014909	late_HEC
HAAO	0.0163326	late_HEC
CCNJ	0.0117546	late_HEC
PLA2G16	0.013504	late_HEC
TSC22D3	0.0125354	late_HEC
RBM7	0.0128959	late_HEC
DKK1	0.0178395	late_HEC
NACA2	0.0149289	late_HEC
SNHG17	0.0135404	late_HEC
BEX5	0.0157409	late_HEC
KCTD13	0.0174893	late_HEC
H3F3A	0.0160011	late_HEC
C8orf4	0.0195467	late_HEC
ZNF271P	0.0144164	late_HEC
HIST1H4J	0.0150574	late_HEC
CDC42EP1	0.0157154	late_HEC
PTGR1	0.0153533	late_HEC
LIX1L	0.0184442	late_HEC
LTBP4	0.0160368	late_HEC
MEDAG	0.0207746	late_HEC
PLEKHB1	0.0207905	late_HEC
GOLGA6L9	0.0211942	late_HEC
TAGLN	0.0213511	late_HEC
PRORSD1P	0.0195362	late_HEC
STARD9	0.02151	late_HEC
PRDM16	0.0215521	late_HEC
MIR4458HG	0.0163767	late_HEC
RANBP17	0.0186238	late_HEC
PDGFRL	0.0219486	late_HEC
PLAGL1	0.016774	late_HEC
BECN1	0.0168667	late_HEC
SLC37A3	0.0225136	late_HEC
SURF1	0.0173648	late_HEC
SLC25A21-AS1	0.0207238	late_HEC
FAM86EP	0.0205526	late_HEC
REXO4	0.0177263	late_HEC
PSMD5-AS1	0.0190453	late_HEC
RPL13AP20	0.0218566	late_HEC
TRO	0.020102	late_HEC
TRMT1	0.0185082	late_HEC
CCDC130	0.0194518	late_HEC
GPR108	0.0191621	late_HEC
OCRL	0.0259066	late_HEC
GTF3C3	0.0202345	late_HEC
EBF1	0.0263196	late_HEC
SGIP1	0.0264999	late_HEC
WFDC2	0.0267277	late_HEC
DCN	0.0269411	late_HEC
SUCLG2	0.0207149	late_HEC
SLC30A3	0.0273988	late_HEC
SYS1	0.0217001	late_HEC
EPAS1	0.0223902	late_HEC
SIGIRR	0.0236028	late_HEC
MICA	0.0266173	late_HEC
PCGF2	0.0243684	late_HEC
SLC35B3	0.0257385	late_HEC
PCED1A	0.0271779	late_HEC
ADCY4	0.0260638	late_HEC
ME3	0.0254624	late_HEC
TFAP4	0.0231093	late_HEC
ZNF827	0.0233368	late_HEC
C20orf96	0.0245256	late_HEC
PTP4A1	0.0235372	late_HEC
EIF2AK4	0.0247483	late_HEC
THOC3	0.0255709	late_HEC
CASP2	0.0259706	late_HEC
MLF1	0.0281116	late_HEC
SPATA20	0.0293089	late_HEC
TOE1	0.0281802	late_HEC
STARD4-AS1	0.028564	late_HEC
TPD52L1	0.0279911	late_HEC
ZBTB2	0.0298607	late_HEC
SERINC1	0.0290346	late_HEC
HLA-C	0.0315155	late_HEC
AGPAT4	0.0298838	late_HEC
BRPF3	0.0335603	late_HEC
BCAM	0.0290399	late_HEC
MMD	0.029437	late_HEC
MAPK8	0.0299581	late_HEC
PRPF18	0.0308183	late_HEC
SDE2	0.030099	late_HEC
ISG20	0.0363329	late_HEC
