# Supplementary material for: Tracing the first hematopoietic stem cell generation in human embryo by single-cell RNA sequencing
Source: Cell Res. 2019 Sep 9;29(11):881–94. doi: 10.1038/s41422-019-0228-6 (PMC6888893; doi:10.1038/s41422-019-0228-6)
Supplement: Supplementary file 10 — Supplementary Table S5 [file 41422_2019_228_MOESM10_ESM.xlsx]

## Sheet: Barcode-RT primers
Table S5 - Primer sequences used in modified STRT-seq. Related to Figs. 2-3.
Primer name	Sequence
Barcode-RT primer1	TCAGACGTGTGCTCTTCCGATCTAACGTGATDDDDDDDDttttttttttttttttttttttttt
Barcode-RT primer2	TCAGACGTGTGCTCTTCCGATCTAAACATCGDDDDDDDDttttttttttttttttttttttttt
Barcode-RT primer3	TCAGACGTGTGCTCTTCCGATCTATGCCTAADDDDDDDDttttttttttttttttttttttttt
Barcode-RT primer4	TCAGACGTGTGCTCTTCCGATCTAGTGGTCADDDDDDDDttttttttttttttttttttttttt
Barcode-RT primer5	TCAGACGTGTGCTCTTCCGATCTACCACTGTDDDDDDDDttttttttttttttttttttttttt
Barcode-RT primer6	TCAGACGTGTGCTCTTCCGATCTACATTGGCDDDDDDDDttttttttttttttttttttttttt
Barcode-RT primer7	TCAGACGTGTGCTCTTCCGATCTCAGATCTGDDDDDDDDttttttttttttttttttttttttt
Barcode-RT primer8	TCAGACGTGTGCTCTTCCGATCTCATCAAGTDDDDDDDDttttttttttttttttttttttttt
Barcode-RT primer9	TCAGACGTGTGCTCTTCCGATCTCGCTGATCDDDDDDDDttttttttttttttttttttttttt
Barcode-RT primer10	TCAGACGTGTGCTCTTCCGATCTACAAGCTADDDDDDDDttttttttttttttttttttttttt
Barcode-RT primer11	TCAGACGTGTGCTCTTCCGATCTCTGTAGCCDDDDDDDDttttttttttttttttttttttttt
Barcode-RT primer12	TCAGACGTGTGCTCTTCCGATCTAGTACAAGDDDDDDDDttttttttttttttttttttttttt
Barcode-RT primer13	TCAGACGTGTGCTCTTCCGATCTAACAACCADDDDDDDDttttttttttttttttttttttttt
Barcode-RT primer14	TCAGACGTGTGCTCTTCCGATCTAACCGAGADDDDDDDDttttttttttttttttttttttttt
Barcode-RT primer15	TCAGACGTGTGCTCTTCCGATCTAACGCTTADDDDDDDDttttttttttttttttttttttttt
Barcode-RT primer16	TCAGACGTGTGCTCTTCCGATCTAAGACGGADDDDDDDDttttttttttttttttttttttttt
Barcode-RT primer17	TCAGACGTGTGCTCTTCCGATCTAAGGTACADDDDDDDDttttttttttttttttttttttttt
Barcode-RT primer18	TCAGACGTGTGCTCTTCCGATCTACACAGAADDDDDDDDttttttttttttttttttttttttt
Barcode-RT primer19	TCAGACGTGTGCTCTTCCGATCTACAGCAGADDDDDDDDttttttttttttttttttttttttt
Barcode-RT primer20	TCAGACGTGTGCTCTTCCGATCTACCTCCAADDDDDDDDttttttttttttttttttttttttt
Barcode-RT primer21	TCAGACGTGTGCTCTTCCGATCTACGCTCGADDDDDDDDttttttttttttttttttttttttt
Barcode-RT primer22	TCAGACGTGTGCTCTTCCGATCTACGTATCADDDDDDDDttttttttttttttttttttttttt
Barcode-RT primer23	TCAGACGTGTGCTCTTCCGATCTACTATGCADDDDDDDDttttttttttttttttttttttttt
Barcode-RT primer24	TCAGACGTGTGCTCTTCCGATCTAGAGTCAADDDDDDDDttttttttttttttttttttttttt
Barcode-RT primer25	TCAGACGTGTGCTCTTCCGATCTAGATCGCADDDDDDDDttttttttttttttttttttttttt
Barcode-RT primer26	TCAGACGTGTGCTCTTCCGATCTAGCAGGAADDDDDDDDttttttttttttttttttttttttt
Barcode-RT primer27	TCAGACGTGTGCTCTTCCGATCTAGTCACTADDDDDDDDttttttttttttttttttttttttt
Barcode-RT primer28	TCAGACGTGTGCTCTTCCGATCTATCCTGTADDDDDDDDttttttttttttttttttttttttt
Barcode-RT primer29	TCAGACGTGTGCTCTTCCGATCTATTGAGGADDDDDDDDttttttttttttttttttttttttt
Barcode-RT primer30	TCAGACGTGTGCTCTTCCGATCTCAACCACADDDDDDDDttttttttttttttttttttttttt
Barcode-RT primer31	TCAGACGTGTGCTCTTCCGATCTCAAGACTADDDDDDDDttttttttttttttttttttttttt
Barcode-RT primer32	TCAGACGTGTGCTCTTCCGATCTCAATGGAADDDDDDDDttttttttttttttttttttttttt
Barcode-RT primer33	TCAGACGTGTGCTCTTCCGATCTCACTTCGADDDDDDDDttttttttttttttttttttttttt
Barcode-RT primer34	TCAGACGTGTGCTCTTCCGATCTCAGCGTTADDDDDDDDttttttttttttttttttttttttt
Barcode-RT primer35	TCAGACGTGTGCTCTTCCGATCTCATACCAADDDDDDDDttttttttttttttttttttttttt
Barcode-RT primer36	TCAGACGTGTGCTCTTCCGATCTCCAGTTCADDDDDDDDttttttttttttttttttttttttt
Barcode-RT primer37	TCAGACGTGTGCTCTTCCGATCTCCGAAGTADDDDDDDDttttttttttttttttttttttttt
Barcode-RT primer38	TCAGACGTGTGCTCTTCCGATCTCCGTGAGADDDDDDDDttttttttttttttttttttttttt
Barcode-RT primer39	TCAGACGTGTGCTCTTCCGATCTCCTCCTGADDDDDDDDttttttttttttttttttttttttt
Barcode-RT primer40	TCAGACGTGTGCTCTTCCGATCTCGAACTTADDDDDDDDttttttttttttttttttttttttt
Barcode-RT primer41	TCAGACGTGTGCTCTTCCGATCTCGACTGGADDDDDDDDttttttttttttttttttttttttt
Barcode-RT primer42	TCAGACGTGTGCTCTTCCGATCTCGCATACADDDDDDDDttttttttttttttttttttttttt
Barcode-RT primer43	TCAGACGTGTGCTCTTCCGATCTCTCAATGADDDDDDDDttttttttttttttttttttttttt
Barcode-RT primer44	TCAGACGTGTGCTCTTCCGATCTCTGAGCCADDDDDDDDttttttttttttttttttttttttt
Barcode-RT primer45	TCAGACGTGTGCTCTTCCGATCTCTGGCATADDDDDDDDttttttttttttttttttttttttt
Barcode-RT primer46	TCAGACGTGTGCTCTTCCGATCTGAATCTGADDDDDDDDttttttttttttttttttttttttt
Barcode-RT primer47	TCAGACGTGTGCTCTTCCGATCTGACTAGTADDDDDDDDttttttttttttttttttttttttt
Barcode-RT primer48	TCAGACGTGTGCTCTTCCGATCTGAGCTGAADDDDDDDDttttttttttttttttttttttttt
Barcode-RT primer49	TCAGACGTGTGCTCTTCCGATCTGATAGACADDDDDDDDttttttttttttttttttttttttt
Barcode-RT primer50	TCAGACGTGTGCTCTTCCGATCTGCCACATADDDDDDDDttttttttttttttttttttttttt
Barcode-RT primer51	TCAGACGTGTGCTCTTCCGATCTGCGAGTAADDDDDDDDttttttttttttttttttttttttt
Barcode-RT primer52	TCAGACGTGTGCTCTTCCGATCTGCTAACGADDDDDDDDttttttttttttttttttttttttt
Barcode-RT primer53	TCAGACGTGTGCTCTTCCGATCTGCTCGGTADDDDDDDDttttttttttttttttttttttttt
Barcode-RT primer54	TCAGACGTGTGCTCTTCCGATCTGGAGAACADDDDDDDDttttttttttttttttttttttttt
Barcode-RT primer55	TCAGACGTGTGCTCTTCCGATCTGGTGCGAADDDDDDDDttttttttttttttttttttttttt
Barcode-RT primer56	TCAGACGTGTGCTCTTCCGATCTGTACGCAADDDDDDDDttttttttttttttttttttttttt
Barcode-RT primer57	TCAGACGTGTGCTCTTCCGATCTGTCGTAGADDDDDDDDttttttttttttttttttttttttt
Barcode-RT primer58	TCAGACGTGTGCTCTTCCGATCTGTCTGTCADDDDDDDDttttttttttttttttttttttttt
Barcode-RT primer59	TCAGACGTGTGCTCTTCCGATCTGTGTTCTADDDDDDDDttttttttttttttttttttttttt
Barcode-RT primer60	TCAGACGTGTGCTCTTCCGATCTTAGGATGADDDDDDDDttttttttttttttttttttttttt
Barcode-RT primer61	TCAGACGTGTGCTCTTCCGATCTTATCAGCADDDDDDDDttttttttttttttttttttttttt
Barcode-RT primer62	TCAGACGTGTGCTCTTCCGATCTTCCGTCTADDDDDDDDttttttttttttttttttttttttt
Barcode-RT primer63	TCAGACGTGTGCTCTTCCGATCTTCTTCACADDDDDDDDttttttttttttttttttttttttt
Barcode-RT primer64	TCAGACGTGTGCTCTTCCGATCTTGAAGAGADDDDDDDDttttttttttttttttttttttttt
Barcode-RT primer65	TCAGACGTGTGCTCTTCCGATCTTGGAACAADDDDDDDDttttttttttttttttttttttttt
Barcode-RT primer66	TCAGACGTGTGCTCTTCCGATCTTGGCTTCADDDDDDDDttttttttttttttttttttttttt
Barcode-RT primer67	TCAGACGTGTGCTCTTCCGATCTTGGTGGTADDDDDDDDttttttttttttttttttttttttt
Barcode-RT primer68	TCAGACGTGTGCTCTTCCGATCTTTCACGCADDDDDDDDttttttttttttttttttttttttt
Barcode-RT primer69	TCAGACGTGTGCTCTTCCGATCTAACTCACCDDDDDDDDttttttttttttttttttttttttt
Barcode-RT primer70	TCAGACGTGTGCTCTTCCGATCTAAGAGATCDDDDDDDDttttttttttttttttttttttttt
Barcode-RT primer71	TCAGACGTGTGCTCTTCCGATCTAAGGACACDDDDDDDDttttttttttttttttttttttttt
Barcode-RT primer72	TCAGACGTGTGCTCTTCCGATCTAATCCGTCDDDDDDDDttttttttttttttttttttttttt
Barcode-RT primer73	TCAGACGTGTGCTCTTCCGATCTAATGTTGCDDDDDDDDttttttttttttttttttttttttt
Barcode-RT primer74	TCAGACGTGTGCTCTTCCGATCTACACGACCDDDDDDDDttttttttttttttttttttttttt
Barcode-RT primer75	TCAGACGTGTGCTCTTCCGATCTACAGATTCDDDDDDDDttttttttttttttttttttttttt
Barcode-RT primer76	TCAGACGTGTGCTCTTCCGATCTAGATGTACDDDDDDDDttttttttttttttttttttttttt
Barcode-RT primer77	TCAGACGTGTGCTCTTCCGATCTAGCACCTCDDDDDDDDttttttttttttttttttttttttt
Barcode-RT primer78	TCAGACGTGTGCTCTTCCGATCTAGCCATGCDDDDDDDDttttttttttttttttttttttttt
Barcode-RT primer79	TCAGACGTGTGCTCTTCCGATCTAGGCTAACDDDDDDDDttttttttttttttttttttttttt
Barcode-RT primer80	TCAGACGTGTGCTCTTCCGATCTATAGCGACDDDDDDDDttttttttttttttttttttttttt
Barcode-RT primer81	TCAGACGTGTGCTCTTCCGATCTATCATTCCDDDDDDDDttttttttttttttttttttttttt
Barcode-RT primer82	TCAGACGTGTGCTCTTCCGATCTATTGGCTCDDDDDDDDttttttttttttttttttttttttt
Barcode-RT primer83	TCAGACGTGTGCTCTTCCGATCTCAAGGAGCDDDDDDDDttttttttttttttttttttttttt
Barcode-RT primer84	TCAGACGTGTGCTCTTCCGATCTCACCTTACDDDDDDDDttttttttttttttttttttttttt
Barcode-RT primer85	TCAGACGTGTGCTCTTCCGATCTCCATCCTCDDDDDDDDttttttttttttttttttttttttt
Barcode-RT primer86	TCAGACGTGTGCTCTTCCGATCTCCGACAACDDDDDDDDttttttttttttttttttttttttt
Barcode-RT primer87	TCAGACGTGTGCTCTTCCGATCTCCTAATCCDDDDDDDDttttttttttttttttttttttttt
Barcode-RT primer88	TCAGACGTGTGCTCTTCCGATCTCCTCTATCDDDDDDDDttttttttttttttttttttttttt
Barcode-RT primer89	TCAGACGTGTGCTCTTCCGATCTCGACACACDDDDDDDDttttttttttttttttttttttttt
Barcode-RT primer90	TCAGACGTGTGCTCTTCCGATCTCGGATTGCDDDDDDDDttttttttttttttttttttttttt
Barcode-RT primer91	TCAGACGTGTGCTCTTCCGATCTCTAAGGTCDDDDDDDDttttttttttttttttttttttttt
Barcode-RT primer92	TCAGACGTGTGCTCTTCCGATCTGAACAGGCDDDDDDDDttttttttttttttttttttttttt
Barcode-RT primer93	TCAGACGTGTGCTCTTCCGATCTGACAGTGCDDDDDDDDttttttttttttttttttttttttt
Barcode-RT primer94	TCAGACGTGTGCTCTTCCGATCTGAGTTAGCDDDDDDDDttttttttttttttttttttttttt
Barcode-RT primer95	TCAGACGTGTGCTCTTCCGATCTGATGAATCDDDDDDDDttttttttttttttttttttttttt
Barcode-RT primer96	TCAGACGTGTGCTCTTCCGATCTGCCAAGACDDDDDDDDttttttttttttttttttttttttt
TSO	AAGCAGTGGTATCAACGCAGAGTACATrGrG+G
ISPCR primer	AAGCAGTGGTATCAACGCAGAGT
3' Anchor primer	GTGACTGGAGTTCAGACGTGTGCTCTTCCGATC
Biotin-full-P2-index24	/5Biotin/CAAGCAGAAGACGGCATACGAGATGCTACCGTGACTGGAGTTCAGACGTGTGCTCTTCCGATC
Biotin-full-P2-index26	/5Biotin/CAAGCAGAAGACGGCATACGAGATGCTCATGTGACTGGAGTTCAGACGTGTGCTCTTCCGATC
Biotin-full-P2-index101	/5Biotin/CAAGCAGAAGACGGCATACGAGATGTGTATGTGACTGGAGTTCAGACGTGTGCTCTTCCGATC
Biotin-full-P2-index103	/5Biotin/CAAGCAGAAGACGGCATACGAGATAGAGTAGTGACTGGAGTTCAGACGTGTGCTCTTCCGATC
QP2 primer	CAAGCAGAAGACGGCATACGA
short universal primer	AATGATACGGCGACCACCGAGATCTACACTCTTTCCCTACACGAC
