# Supplementary material for: Tracing the first hematopoietic stem cell generation in human embryo by single-cell RNA sequencing
Source: Cell Res. 2019 Sep 9;29(11):881–94. doi: 10.1038/s41422-019-0228-6 (PMC6888893; doi:10.1038/s41422-019-0228-6)
Supplement: Supplementary file 11 — Supplementary Table S6 [file 41422_2019_228_MOESM11_ESM.xlsx]

## Sheet: cell_cycle_genes
Table S6 - Cycle gene & TF database & surface gene database. Related to Figs. 1-3.
genes	phase
MCM5	S
PCNA	S
TYMS	S
FEN1	S
MCM2	S
MCM4	S
RRM1	S
UNG	S
GINS2	S
MCM6	S
CDCA7	S
DTL	S
PRIM1	S
UHRF1	S
MLF1IP	S
HELLS	S
RFC2	S
RPA2	S
NASP	S
RAD51AP1	S
GMNN	S
WDR76	S
SLBP	S
CCNE2	S
UBR7	S
POLD3	S
MSH2	S
ATAD2	S
RAD51	S
RRM2	S
CDC45	S
CDC6	S
EXO1	S
TIPIN	S
DSCC1	S
BLM	S
CASP8AP2	S
USP1	S
CLSPN	S
POLA1	S
CHAF1B	S
BRIP1	S
E2F8	S
HMGB2	G2/M
CDK1	G2/M
NUSAP1	G2/M
UBE2C	G2/M
BIRC5	G2/M
TPX2	G2/M
TOP2A	G2/M
NDC80	G2/M
CKS2	G2/M
NUF2	G2/M
CKS1B	G2/M
MKI67	G2/M
TMPO	G2/M
CENPF	G2/M
TACC3	G2/M
FAM64A	G2/M
SMC4	G2/M
CCNB2	G2/M
CKAP2L	G2/M
CKAP2	G2/M
AURKB	G2/M
BUB1	G2/M
KIF11	G2/M
ANP32E	G2/M
TUBB4B	G2/M
GTSE1	G2/M
KIF20B	G2/M
HJURP	G2/M
CDCA3	G2/M
HN1	G2/M
CDC20	G2/M
TTK	G2/M
CDC25C	G2/M
KIF2C	G2/M
RANGAP1	G2/M
NCAPD2	G2/M
DLGAP5	G2/M
CDCA2	G2/M
CDCA8	G2/M
ECT2	G2/M
KIF23	G2/M
HMMR	G2/M
AURKA	G2/M
PSRC1	G2/M
ANLN	G2/M
LBR	G2/M
CKAP5	G2/M
CENPE	G2/M
CTCF	G2/M
NEK2	G2/M
G2E3	G2/M
GAS2L3	G2/M
CBX5	G2/M
CENPA	G2/M

## Sheet: TFs_data
TF_genes
A1CF
ABCF2
ABL1
ACAA1
ACO1
ADARB1
ADNP
ADNP2
AEBP2
AFF4
AGAP2
AGGF1
AGMAT
AHCTF1
AHR
AHRR
AIRE
AKR1A1
ALX1
ALX3
ALX4
ANHX
ANXA1
ANXA11
APEX1
APEX2
AR
ARFGAP1
ARG1
ARG2
ARID3A
ARID3B
ARID3C
ARID5A
ARID5B
ARNT
ARNT2
ARNTL
ARNTL2
ARX
ASAP3
ASCC1
ASCL1
ASCL2
ASH2L
ASPSCR1
ATF1
ATF2
ATF3
ATF4
ATF5
ATF6
ATF6B
ATF7
ATOH1
ATOH7
ATOH8
AVEN
BACH1
BACH2
BAD
BANP
BARHL1
BARHL2
BARX1
BARX2
BATF
BATF3
BAX
BBX
BCL11A
BCL11B
BCL3
BCL6
BCL6B
BCLAF1
BDP1
BHLHA15
BHLHE22
BHLHE23
BHLHE40
BHLHE41
BNC1
BNC2
BOLL
BORCS8-MEF2B
BPTF
BRCA1
BRF1
BRF2
BSX
C19orf25
CANX
CARF
CAT
CBFA2T2
CBFB
CBX7
CCDC169-SOHLH2
CCDC25
CCNT2
CD59
CDC5L
CDK2AP1
CDX1
CDX2
CDX4
CEBPA
CEBPB
CEBPD
CEBPE
CEBPG
CEBPZ
CELF4
CELF5
CELF6
CENPB
CERS2
CERS3
CERS4
CERS5
CERS6
CFL2
CHD2
CHURC1
CIC
CKMT1B
CLK1
CLOCK
CNOT3
CNOT4
CNOT6
CPEB1
CPSF4
CPTP
CREB1
CREB3
CREB3L1
CREB3L2
CREB5
CREBL2
CREBZF
CREM
CRTC2
CRX
CSNK2B
CSTF2
CTBP1
CTCF
CTCFL
CTNNB1
CUX1
CUX2
CXXC1
CYB5R1
CYCS
DAB2
DAZAP1
DBP
DBX1
DBX2
DDIT3
DDX20
DDX4
DDX43
DDX53
DEAF1
DGCR8
DHX36
DIABLO
DIS3
DLX1
DLX2
DLX3
DLX4
DLX5
DLX6
DMAP1
DMBX1
DMC1
DMRT1
DMRT2
DMRT3
DMRTA1
DMRTA2
DMRTB1
DMRTC2
DNAJC21
DNMT1
DNMT3A
DNTTIP1
DPRX
DR1
DRGX
DTL
DUS3L
DUSP22
DUSP26
DUX4
DUXA
E2F1
E2F2
E2F3
E2F4
E2F5
E2F6
E2F7
E2F8
E4F1
EBF1
EBF2
EBF3
EBF4
ECSIT
EDN1
EEF1D
EGR1
EGR2
EGR3
EGR4
EHF
EIF5A2
ELF1
ELF2
ELF3
ELF4
ELF5
ELK1
ELK3
ELK4
EMX1
EMX2
EN1
EN2
ENO1
EOMES
EP300
EPAS1
ERF
ERG
ESR1
ESR2
ESRP1
ESRP2
ESRRA
ESRRB
ESRRG
ESX1
ETFB
ETS1
ETS2
ETV1
ETV2
ETV3
ETV4
ETV5
ETV6
ETV7
EVX1
EVX2
EWSR1
EXO5
EXOSC3
EZR
FAAP24
FAM127B
FANK1
FBXL19
FERD3L
FEV
FEZ1
FEZF1
FEZF2
FGF19
FHL2
FIGLA
FIP1L1
FIZ1
FLI1
FOS
FOSB
FOSL1
FOSL2
FOXA1
FOXA2
FOXA3
FOXB1
FOXB2
FOXC1
FOXC2
FOXD1
FOXD2
FOXD3
FOXD4
FOXD4L1
FOXD4L3
FOXD4L4
FOXD4L5
FOXD4L6
FOXE3
FOXF1
FOXF2
FOXG1
FOXH1
FOXI1
FOXJ1
FOXJ2
FOXJ3
FOXK1
FOXK2
FOXL1
FOXL2
FOXM1
FOXN1
FOXN2
FOXN3
FOXN4
FOXO1
FOXO3
FOXO4
FOXO6
FOXP1
FOXP2
FOXP3
FOXP4
FOXQ1
FOXR1
FOXR2
FOXS1
FUBP1
GABPA
GABPB1
GADD45A
GAR1
GATA1
GATA2
GATA3
GATA4
GATA5
GATA6
GBX1
GBX2
GCM1
GCM2
GFI1
GFI1B
GIT2
GLI1
GLI2
GLI3
GLI4
GLIS1
GLIS2
GLIS3
GLYCTK
GMEB1
GMEB2
GOT1
GPAM
GPANK1
GPD1
GRHL1
GRHL2
GRHL3
GRHPR
GSC
GSC2
GSX1
GSX2
GTF2A1
GTF2A1L
GTF2A2
GTF2B
GTF2H3
GTF2I
GTF2IRD1
GTF3A
GTF3C2
GTF3C5
GTPBP1
GTPBP6
GZF1
H1FX
H2AFY
H2AFZ
HADHB
HAND1
HAND2
HBP1
HCFC2
HCLS1
HDAC1
HDAC2
HDAC3
HDAC8
HDX
HELT
HES1
HES2
HES4
HES5
HES6
HES7
HESX1
HEY1
HEY2
HEYL
HHAT
HHEX
HIC1
HIC2
HIF1A
HIF3A
HINFP
HIRIP3
HIST1H2BN
HIST2H2AB
HIST2H2BE
HIVEP1
HIVEP2
HIVEP3
HKR1
HLCS
HLF
HLTF
HLX
HMBOX1
HMG20A
HMG20B
HMGA1
HMGA2
HMGB1
HMGB2
HMGB3
HMGB4
HMX1
HMX2
HMX3
HNF1A
HNF1B
HNF4A
HNF4G
HNRNPA0
HNRNPA1
HNRNPC
HNRNPH3
HNRNPLL
HOMEZ
HOXA1
HOXA10
HOXA11
HOXA13
HOXA2
HOXA3
HOXA4
HOXA5
HOXA6
HOXA7
HOXA9
HOXB1
HOXB13
HOXB2
HOXB3
HOXB4
HOXB5
HOXB6
HOXB7
HOXB8
HOXB9
HOXC10
HOXC11
HOXC12
HOXC13
HOXC4
HOXC5
HOXC6
HOXC8
HOXC9
HOXD1
HOXD10
HOXD11
HOXD12
HOXD13
HOXD3
HOXD4
HOXD8
HOXD9
HP1BP3
HSF1
HSF2
HSF4
HSFY1
HSFY2
HSPA1L
HSPA5
HTATIP2
HUNK
ID1
ID2
ID4
IKZF1
IKZF2
IKZF3
IKZF4
IKZF5
IL21
IL24
ILF2
ING3
ING4
INSM1
INSM2
IRF1
IRF2
IRF3
IRF4
IRF5
IRF6
IRF7
IRF8
IRF9
IRX1
IRX2
IRX3
IRX4
IRX5
IRX6
ISL1
ISL2
ISX
IVD
JAZF1
JDP2
JRK
JRKL
JUN
JUNB
JUND
KCNIP1
KDM2A
KDM2B
KDM4A
KDM4B
KDM4C
KDM4D
KDM4E
KDM5A
KDM5D
KDM7A
KIAA0907
KIF22
KLF1
KLF10
KLF11
KLF12
KLF13
KLF14
KLF15
KLF16
KLF17
KLF18
KLF2
KLF3
KLF4
KLF5
KLF6
KLF7
KLF8
KLF9
KLRG1
KMT2A
LARP1
LARP4
LAS1L
LBX1
LBX2
LCORL
LEF1
LHX1
LHX2
LHX3
LHX4
LHX5
LHX6
LHX8
LHX9
LIN28A
LIN28B
LMO2
LMX1A
LMX1B
LRRFIP1
LSM6
LTF
LUZP1
LUZP2
LYL1
MAF
MAFA
MAFB
MAFF
MAFG
MAFK
MAGEA8
MAGED4
MAGEF1
MAGOH
MAP4K2
MAPK1
MAX
MAZ
MBD1
MBD2
MBTPS2
MCTP2
MDM2
MECOM
MECP2
MED30
MEF2A
MEF2B
MEF2C
MEF2D
MEIS1
MEIS2
MEIS3
MELK
MEOX1
MEOX2
MESP1
METTL14
METTL21B
METTL3
MEX3C
MGA
MIEF1
MIOS
MITF
MIXL1
MKX
MLX
MLXIP
MLXIPL
MNT
MNX1
MORN1
MRPL1
MRPL2
MRPS25
MSC
MSI1
MSI2
MSRA
MSRB3
MSX1
MSX2
MTERF1
MTF1
MTHFD1
MXD1
MXD3
MXD4
MXI1
MYB
MYBL1
MYBL2
MYC
MYCL
MYCLP1
MYCN
MYEF2
MYF5
MYF6
MYLK
MYNN
MYOD1
MYOG
MYPOP
MYRF
MZF1
NAGS
NANOG
NANOGP8
NANOS1
NAP1L1
NCALD
NCBP2
NCOR1
NCOR2
NELFA
NELFB
NEUROD1
NEUROD2
NEUROG1
NEUROG2
NEUROG3
NF1
NFAT5
NFATC1
NFATC2
NFATC3
NFATC4
NFE2
NFE2L1
NFE2L2
NFE2L3
NFE4
NFIA
NFIB
NFIC
NFIL3
NFIX
NFKB1
NFKB2
NFYA
NFYB
NFYC
NHLH1
NHLH2
NKX1-1
NKX1-2
NKX2-1
NKX2-2
NKX2-3
NKX2-4
NKX2-5
NKX2-6
NKX2-8
NKX3-1
NKX3-2
NKX6-1
NKX6-2
NKX6-3
NME1
NMI
NMRAL1
NNT
NOBOX
NOC2L
NONO
NOTO
NPAS2
NPAS4
NPDC1
NR0B1
NR1D1
NR1D2
NR1H2
NR1H3
NR1H4
NR1I2
NR1I3
NR2C1
NR2C2
NR2E1
NR2E3
NR2F1
NR2F2
NR2F6
NR3C1
NR3C2
NR4A1
NR4A2
NR4A3
NR5A1
NR5A2
NR6A1
NRF1
NRL
NUCB1
NUP107
NUP133
NXPH3
ODC1
OLIG1
OLIG2
OLIG3
ONECUT1
ONECUT2
ONECUT3
OSR1
OSR2
OTP
OTUD4
OTX1
OTX2
OVOL1
OVOL2
OVOL3
P4HB
PARP1
PATZ1
PAX1
PAX2
PAX3
PAX4
PAX5
PAX6
PAX7
PAX8
PAX9
PAXIP1
PBX1
PBX2
PBX3
PBX4
PCK2
PDCD11
PDE6H
PDLIM5
PDS5A
PDX1
PEG3
PGAM2
PGR
PHF12
PHF2
PHF21A
PHF8
PHLDA2
PHOX2A
PHOX2B
PHTF1
PICK1
PIK3C3
PIR
PITX1
PITX2
PITX3
PKM
PKNOX1
PKNOX2
PLAG1
PLAGL1
PLAGL2
PLG
POLD2
POLE3
POLE4
POLI
POLR2A
POLR3A
POLR3G
POU1F1
POU2AF1
POU2F1
POU2F2
POU2F3
POU3F1
POU3F2
POU3F3
POU3F4
POU4F1
POU4F2
POU4F3
POU5F1
POU5F1B
POU6F1
POU6F2
PPARA
PPARD
PPARG
PPARGC1A
PPP1R10
PPP2R3B
PPP5C
PQBP1
PRDM1
PRDM10
PRDM11
PRDM12
PRDM13
PRDM14
PRDM15
PRDM16
PRDM4
PRDM5
PRDM6
PRDM9
PRDX5
PRKAA1
PRKAA2
PRNP
PROP1
PROX1
PROX2
PRRX1
PRRX2
PSMA6
PSMC2
PSMD12
PTCD1
PTF1A
PTPMT1
PUM3
PURA
PURG
R3HDM2
RAB14
RAB18
RAB2A
RAB7A
RAD21
RAN
RARA
RARB
RARG
RAX
RAX2
RB1
RBAK
RBBP5
RBBP9
RBFOX2
RBM17
RBM22
RBM3
RBM42
RBM7
RBM8A
RBMS1
RBPJ
RBPJL
REL
RELA
RELB
REST
RFC2
RFC3
RFX1
RFX2
RFX3
RFX4
RFX5
RFX6
RFX7
RFX8
RFXANK
RFXAP
RHOXF1
RIOK2
RLF
RNASEH2C
RNF114
RNF138
RORA
RORB
RORC
RPL35
RPL6
RPP25
RPS10
RPS4X
RPS6KA5
RREB1
RUFY3
RUNX1
RUNX2
RUNX3
RUVBL1
RXRA
RXRB
RXRG
SALL1
SALL2
SALL3
SALL4
SATB1
SCAND1
SCAND2P
SCMH1
SCRT1
SCRT2
SCX
SEBOX
SEMA4A
SETBP1
SETDB1
SF1
SF3B1
SFPQ
SFT2D1
SHOX
SHOX2
SIM1
SIM2
SIN3A
SIRT6
SIX1
SIX2
SIX3
SIX4
SIX5
SIX6
SLC18A1
SMAD1
SMAD2
SMAD3
SMAD4
SMAD5
SMAD6
SMAD7
SMAD9
SMAP2
SMARCA1
SMARCA5
SMARCC1
SMARCC2
SMC3
SMPX
SMUG1
SNAI1
SNAI2
SNAI3
SNAPC4
SNAPC5
SND1
SNRNP70
SNRPB2
SOCS4
SOD1
SOHLH2
SOX1
SOX10
SOX11
SOX12
SOX13
SOX14
SOX15
SOX17
SOX18
SOX2
SOX21
SOX3
SOX30
SOX4
SOX5
SOX6
SOX7
SOX8
SOX9
SP1
SP110
SP2
SP3
SP4
SP5
SP6
SP7
SP8
SP9
SPAG7
SPATS2
SPDEF
SPI1
SPIB
SPIC
SPR
SPZ1
SRBD1
SREBF1
SREBF2
SRF
SRP9
SRRM3
SRY
SSBP3
SSRP1
SSX2
SSX3
STAT1
STAT2
STAT3
STAT4
STAT5A
STAT5B
STAT6
STAU2
STK40
STUB1
SUCLG1
T
TAF1
TAF1A
TAF7
TAF9
TAGLN2
TAL1
TAL2
TBP
TBPL1
TBPL2
TBR1
TBX1
TBX10
TBX15
TBX18
TBX19
TBX2
TBX20
TBX21
TBX22
TBX3
TBX4
TBX5
TBX6
TCEAL2
TCEAL6
TCF12
TCF15
TCF21
TCF23
TCF24
TCF3
TCF4
TCF7
TCF7L1
TCF7L2
TCFL5
TEAD1
TEAD2
TEAD3
TEAD4
TEF
TERF1
TERF2
TET1
TFAM
TFAP2A
TFAP2B
TFAP2C
TFAP2D
TFAP2E
TFAP4
TFCP2
TFCP2L1
TFDP1
TFDP2
TFDP3
TFE3
TFEB
TFEC
TFF3
TGIF1
TGIF2
TGIF2LX
TGIF2LY
THAP1
THAP12
THAP5
THOC2
THRA
THRB
TIA1
TIGD1
TIGD2
TIGD3
TIGD4
TIGD5
TIGD6
TIGD7
TIMELESS
TIMM44
TIMM8A
TLX1
TLX2
TLX3
TMEM33
TMSB4XP8
TOB2
TOPORS
TP53
TP63
TP73
TPI1
TPPP
TRAF4
TRIB1
TRIB2
TRIB3
TRIM21
TRIM28
TRIM69
TRIP10
TRMO
TRMT1
TROVE2
TRPS1
TSC22D4
TSN
TSNAX
TULP1
TWIST1
TWIST2
U2AF1
UBB
UBE2K
UBE2V1
UBP1
UBTF
UBXN1
UGP2
UNCX
UQCRB
USF1
USF2
USP39
UTP18
VAMP3
VAX1
VAX2
VDR
VENTX
VEZF1
VPS4B
VPS72
VSX1
VSX2
WDR83
WISP2
WT1
XBP1
XG
XRCC1
YBX1
YEATS4
YOD1
YWHAE
YWHAZ
YY1
YY2
ZBED1
ZBED6
ZBTB1
ZBTB11
ZBTB12
ZBTB14
ZBTB16
ZBTB18
ZBTB2
ZBTB20
ZBTB22
ZBTB24
ZBTB25
ZBTB26
ZBTB3
ZBTB33
ZBTB34
ZBTB38
ZBTB39
ZBTB4
ZBTB40
ZBTB41
ZBTB42
ZBTB43
ZBTB44
ZBTB45
ZBTB46
ZBTB47
ZBTB49
ZBTB5
ZBTB6
ZBTB7A
ZBTB7B
ZBTB7C
ZBTB8B
ZC3H7A
ZCCHC14
ZCCHC17
ZDHHC15
ZDHHC24
ZDHHC5
ZEB1
ZEB2
ZFHX2
ZFHX3
ZFP1
ZFP14
ZFP2
ZFP3
ZFP30
ZFP37
ZFP41
ZFP42
ZFP57
ZFP62
ZFP64
ZFP69
ZFP69B
ZFP82
ZFP90
ZFP91
ZFP91-CNTF
ZFP92
ZFPM1
ZFX
ZFY
ZHX1
ZHX2
ZHX3
ZIC1
ZIC2
ZIC3
ZIC4
ZIC5
ZIK1
ZIM2
ZIM3
ZKSCAN1
ZKSCAN3
ZKSCAN4
ZKSCAN5
ZKSCAN7
ZKSCAN8
ZMAT2
ZMAT4
ZNF10
ZNF100
ZNF101
ZNF107
ZNF112
ZNF114
ZNF117
ZNF12
ZNF121
ZNF124
ZNF131
ZNF132
ZNF133
ZNF134
ZNF135
ZNF136
ZNF138
ZNF14
ZNF140
ZNF141
ZNF143
ZNF146
ZNF148
ZNF154
ZNF155
ZNF157
ZNF16
ZNF160
ZNF165
ZNF169
ZNF17
ZNF174
ZNF175
ZNF177
ZNF18
ZNF180
ZNF181
ZNF182
ZNF184
ZNF189
ZNF19
ZNF195
ZNF197
ZNF2
ZNF20
ZNF200
ZNF202
ZNF205
ZNF207
ZNF208
ZNF211
ZNF212
ZNF213
ZNF214
ZNF215
ZNF217
ZNF219
ZNF22
ZNF222
ZNF223
ZNF224
ZNF225
ZNF226
ZNF227
ZNF23
ZNF230
ZNF232
ZNF233
ZNF234
ZNF235
ZNF236
ZNF239
ZNF24
ZNF248
ZNF25
ZNF250
ZNF251
ZNF253
ZNF254
ZNF256
ZNF257
ZNF26
ZNF260
ZNF263
ZNF264
ZNF266
ZNF267
ZNF273
ZNF274
ZNF275
ZNF276
ZNF28
ZNF280A
ZNF280B
ZNF281
ZNF282
ZNF283
ZNF284
ZNF285
ZNF286A
ZNF286B
ZNF287
ZNF296
ZNF3
ZNF30
ZNF300
ZNF302
ZNF304
ZNF311
ZNF316
ZNF317
ZNF319
ZNF32
ZNF320
ZNF322
ZNF324
ZNF324B
ZNF326
ZNF329
ZNF331
ZNF333
ZNF334
ZNF335
ZNF337
ZNF33A
ZNF33B
ZNF34
ZNF341
ZNF343
ZNF345
ZNF35
ZNF350
ZNF354A
ZNF354B
ZNF354C
ZNF355P
ZNF358
ZNF362
ZNF366
ZNF367
ZNF37A
ZNF382
ZNF383
ZNF384
ZNF385A
ZNF391
ZNF394
ZNF396
ZNF397
ZNF398
ZNF404
ZNF407
ZNF408
ZNF41
ZNF410
ZNF414
ZNF415
ZNF416
ZNF417
ZNF418
ZNF419
ZNF420
ZNF423
ZNF425
ZNF426
ZNF429
ZNF43
ZNF430
ZNF431
ZNF432
ZNF433
ZNF436
ZNF438
ZNF439
ZNF44
ZNF440
ZNF441
ZNF442
ZNF443
ZNF444
ZNF445
ZNF449
ZNF45
ZNF451
ZNF454
ZNF460
ZNF461
ZNF467
ZNF468
ZNF470
ZNF471
ZNF479
ZNF48
ZNF480
ZNF483
ZNF484
ZNF485
ZNF486
ZNF490
ZNF491
ZNF492
ZNF493
ZNF496
ZNF497
ZNF500
ZNF501
ZNF502
ZNF503
ZNF506
ZNF507
ZNF510
ZNF513
ZNF514
ZNF516
ZNF517
ZNF519
ZNF521
ZNF524
ZNF525
ZNF526
ZNF527
ZNF528
ZNF529
ZNF530
ZNF532
ZNF534
ZNF536
ZNF540
ZNF541
ZNF542P
ZNF543
ZNF544
ZNF546
ZNF547
ZNF548
ZNF549
ZNF550
ZNF551
ZNF552
ZNF554
ZNF555
ZNF556
ZNF557
ZNF558
ZNF559
ZNF560
ZNF561
ZNF562
ZNF563
ZNF564
ZNF565
ZNF566
ZNF567
ZNF568
ZNF569
ZNF57
ZNF570
ZNF571
ZNF572
ZNF573
ZNF574
ZNF575
ZNF577
ZNF578
ZNF579
ZNF580
ZNF581
ZNF582
ZNF583
ZNF584
ZNF585A
ZNF585B
ZNF586
ZNF587
ZNF589
ZNF592
ZNF594
ZNF595
ZNF596
ZNF597
ZNF598
ZNF599
ZNF600
ZNF605
ZNF606
ZNF607
ZNF610
ZNF611
ZNF613
ZNF614
ZNF615
ZNF616
ZNF619
ZNF620
ZNF621
ZNF622
ZNF623
ZNF624
ZNF625
ZNF626
ZNF627
ZNF628
ZNF629
ZNF630
ZNF639
ZNF641
ZNF646
ZNF648
ZNF649
ZNF652
ZNF653
ZNF654
ZNF655
ZNF658
ZNF658B
ZNF66
ZNF660
ZNF662
ZNF664
ZNF665
ZNF667
ZNF668
ZNF669
ZNF670
ZNF671
ZNF672
ZNF674
ZNF675
ZNF676
ZNF677
ZNF678
ZNF679
ZNF680
ZNF681
ZNF682
ZNF683
ZNF684
ZNF687
ZNF688
ZNF689
ZNF69
ZNF691
ZNF692
ZNF695
ZNF696
ZNF697
ZNF699
ZNF7
ZNF70
ZNF700
ZNF701
ZNF702P
ZNF705A
ZNF705CP
ZNF705D
ZNF705G
ZNF706
ZNF707
ZNF708
ZNF709
ZNF71
ZNF710
ZNF711
ZNF713
ZNF714
ZNF716
ZNF717
ZNF718
ZNF720
ZNF721
ZNF726
ZNF727
ZNF729
ZNF730
ZNF732
ZNF735
ZNF736
ZNF74
ZNF740
ZNF746
ZNF749
ZNF75A
ZNF75D
ZNF76
ZNF761
ZNF763
ZNF764
ZNF765
ZNF766
ZNF768
ZNF77
ZNF770
ZNF771
ZNF772
ZNF773
ZNF774
ZNF775
ZNF776
ZNF777
ZNF778
ZNF780A
ZNF780B
ZNF781
ZNF782
ZNF784
ZNF785
ZNF786
ZNF787
ZNF788
ZNF789
ZNF79
ZNF790
ZNF791
ZNF792
ZNF793
ZNF799
ZNF8
ZNF80
ZNF800
ZNF805
ZNF806
ZNF808
ZNF81
ZNF813
ZNF814
ZNF816
ZNF823
ZNF826P
ZNF827
ZNF829
ZNF83
ZNF830
ZNF831
ZNF835
ZNF836
ZNF837
ZNF84
ZNF841
ZNF844
ZNF845
ZNF846
ZNF85
ZNF853
ZNF860
ZNF878
ZNF879
ZNF880
ZNF883
ZNF891
ZNF90
ZNF91
ZNF92
ZNF93
ZNF98
ZNF99
ZRSR2
ZSCAN1
ZSCAN10
ZSCAN12
ZSCAN16
ZSCAN18
ZSCAN2
ZSCAN20
ZSCAN21
ZSCAN22
ZSCAN23
ZSCAN25
ZSCAN26
ZSCAN29
ZSCAN30
ZSCAN31
ZSCAN32
ZSCAN4
ZSCAN5A
ZSCAN5B
ZSCAN5C
ZSCAN9
ZSWIM1
ZXDA
ZXDB
ZXDC

## Sheet: surface_data
ENTREZ gene symbol	CD	UP_Protein_name
MME	CD10	Neprilysin
SEMA4D	CD100	Semaphorin-4D
CD101	CD101	Immunoglobulin superfamily member 2
ICAM2	CD102	Intercellular adhesion molecule 2
ITGAE	CD103	Integrin alpha-E
ITGB4	CD104	Integrin beta-4
ENG	CD105	Endoglin
VCAM1	CD106	Vascular cell adhesion protein 1
LAMP1	CD107a	Lysosome-associated membrane glycoprotein 1
LAMP2	CD107b	Lysosome-associated membrane glycoprotein 2
SEMA7A	CD108	Semaphorin-7A
CD109	CD109	CD109 antigen
PVRL1	CD111	Poliovirus receptor-related protein 1
PVRL2	CD112	Poliovirus receptor-related protein 2
PVRL3	CD113	Poliovirus receptor-related protein 3
CSF2RA	CD116	Granulocyte-macrophage colony-stimulating factor receptor subunit alpha
KIT	CD117	Mast/stem cell growth factor receptor
LIFR	CD118	Leukemia inhibitory factor receptor
IFNGR1	CD119	Interferon gamma receptor 1
ITGAL	CD11a	Integrin alpha-L
ITGAM	CD11b	Integrin alpha-M
ITGAX	CD11c	Integrin alpha-X
TNFRSF1A	CD120a	Tumor necrosis factor receptor superfamily member 1A
IL1R1	CD121a	Interleukin-1 receptor type 1
IL1R2	CD121b	Interleukin-1 receptor type 2
IL2RB	CD122	Interleukin-2 receptor subunit beta
IL3RA	CD123	Interleukin-3 receptor subunit alpha
IL4R	CD124	Interleukin-4 receptor subunit alpha
IL5RA	CD125	Interleukin-5 receptor subunit alpha
IL7R	CD127	Interleukin-7 receptor subunit alpha
ANPEP	CD13	Aminopeptidase N
IL6ST	CD130	Interleukin-6 receptor subunit beta
CSF2RB	CD131	Cytokine receptor common subunit beta
IL2RG	CD132	Cytokine receptor common subunit gamma
PROM1	CD133	Prominin-1
FLT3	CD135	FL cytokine receptor
MST1R	CD136	Macrophage-stimulating protein receptor
TNFRSF9	CD137	Tumor necrosis factor receptor superfamily member 9
CD14	CD14	Monocyte differentiation antigen CD14
PDGFRA	CD140a	Alpha-type platelet-derived growth factor receptor
PDGFRB	CD140b	Beta-type platelet-derived growth factor receptor
THBD	CD141	Thrombomodulin
F3	CD142	Tissue factor
ACE	CD143	Angiotensin-converting enzyme
CDH5	CD144	Cadherin-5
MCAM	CD146	Cell surface glycoprotein MUC18
BSG	CD147	Basigin
PTPRJ	CD148	Receptor-type tyrosine-protein phosphatase eta
SLAMF1	CD150	Signaling lymphocytic activation molecule
CD151	CD151	CD151 antigen
CD40LG	CD154	CD40 ligand
PVR	CD155	Poliovirus receptor
ADAM8	CD156a	Disintegrin and metalloproteinase domain-containing protein 8
ADAM17	CD156b	Disintegrin and metalloproteinase domain-containing protein 17
ADAM10	CD156c	Disintegrin and metalloproteinase domain-containing protein 10
BST1	CD157	ADP-ribosyl cyclase 2
KIR2DL3	CD158b2	Killer cell immunoglobulin-like receptor 2DL3
KIR3DL1	CD158e	Killer cell immunoglobulin-like receptor 3DL1
KIR2DL5A	CD158f1	Killer cell immunoglobulin-like receptor 2DL5A
KIR2DS1	CD158h	Killer cell immunoglobulin-like receptor 2DS1
KIR2DS4	CD158i	Killer cell immunoglobulin-like receptor 2DS4
KLRC1	CD159a	NKG2-A/NKG2-B type II integral membrane protein
CD160	CD160	CD160 antigen
KLRB1	CD161	Killer cell lectin-like receptor subfamily B member 1
SELPLG	CD162	P-selectin glycoprotein ligand 1
CD163	CD163	Scavenger receptor cysteine-rich type 1 protein M130
CD164	CD164	Sialomucin core protein 24
ALCAM	CD166	CD166 antigen
DDR2	CD167b	Discoidin domain-containing receptor 2
SIGLEC1	CD169	Sialoadhesin
FCGR3A	CD16a	Low affinity immunoglobulin gamma Fc region receptor III-A
FCGR3B	CD16b	Low affinity immunoglobulin gamma Fc region receptor III-B
SIGLEC5	CD170	Sialic acid-binding Ig-like lectin 5
L1CAM	CD171	Neural cell adhesion molecule L1
SIRPA	CD172a	Tyrosine-protein phosphatase non-receptor type substrate 1
SIRPB1	CD172b	Signal-regulatory protein beta-1
SIRPG	CD172g	Signal-regulatory protein gamma
ITGB2	CD18	Integrin beta-2
CD180	CD180	CD180 antigen
CXCR1	CD181	C-X-C chemokine receptor type 1
CXCR3	CD183	C-X-C chemokine receptor type 3
CXCR5	CD185	C-X-C chemokine receptor type 5
CD19	CD19	B-lymphocyte antigen CD19
CCR4	CD194	C-C chemokine receptor type 4
CCR7	CD197	C-C chemokine receptor type 7
CD1B	CD1b	T-cell surface glycoprotein CD1b
CD1C	CD1c	T-cell surface glycoprotein CD1c
CD1D	CD1d	T-cell surface glycoprotein CD1d
CD2	CD2	T-cell surface antigen CD2
MS4A1	CD20	B-lymphocyte antigen CD20
CD200	CD200	OX-2 membrane glycoprotein
PROCR	CD201	Endothelial protein C receptor
TEK	CD202b	Angiopoietin-1 receptor
ENPP3	CD203c	Ectonucleotide pyrophosphatase/phosphodiesterase family member 3
MSR1	CD204	Macrophage scavenger receptor types I and II
LY75	CD205	Lymphocyte antigen 75
MRC1	CD206	Macrophage mannose receptor 1
LAMP3	CD208	Lysosome-associated membrane glycoprotein 3
CR2	CD21	Complement receptor type 2
IL13RA1	CD213a1	Interleukin-13 receptor subunit alpha-1
IL13RA2	CD213a2	Interleukin-13 receptor subunit alpha-2
IL17RA	CD217	Interleukin-17 receptor A
IL18R1	CD218a	Interleukin-18 receptor 1
CD22	CD22	B-cell receptor CD22
INSR	CD220	Insulin receptor
IGF1R	CD221	Insulin-like growth factor 1 receptor
IGF2R	CD222	Cation-independent mannose-6-phosphate receptor
GGT1	CD224	Gamma-glutamyltranspeptidase 1
CD226	CD226	CD226 antigen
MFI2	CD228	Melanotransferrin
LY9	CD229	T-lymphocyte surface antigen Ly-9
FCER2	CD23	Low affinity immunoglobulin epsilon Fc receptor
PRNP	CD230	Major prion protein
PLXNC1	CD232	Plexin-C1
BCAM	CD239	Basal cell adhesion molecule
ABCB1	CD243	Multidrug resistance protein 1
CD244	CD244	Natural killer cell receptor 2B4
ENPEP	CD249	Glutamyl aminopeptidase
IL2RA	CD25	Interleukin-2 receptor subunit alpha
DPP4	CD26	Dipeptidyl peptidase 4
TNFRSF11A	CD265	Tumor necrosis factor receptor superfamily member 11A
TNFRSF13B	CD267	Tumor necrosis factor receptor superfamily member 13B
TNFRSF17	CD269	Tumor necrosis factor receptor superfamily member 17
CD27	CD27	CD27 antigen
BTLA	CD272	B- and T-lymphocyte attenuator
PDCD1LG2	CD273	Programmed cell death 1 ligand 2
CD274	CD274	Programmed cell death 1 ligand 1
ICOSLG	CD275	ICOS ligand
CD276	CD276	CD276 antigen
PDCD1	CD279	Programmed cell death protein 1
CD28	CD28	T-cell-specific surface glycoprotein CD28
MRC2	CD280	C-type mannose receptor 2
TLR1	CD281	Toll-like receptor 1
TLR2	CD282	Toll-like receptor 2
TLR3	CD283	Toll-like receptor 3
TLR4	CD284	Toll-like receptor 4
TLR9	CD289	Toll-like receptor 9
ITGB1	CD29	Integrin beta-1
GPR44	CD294	Putative G-protein coupled receptor 44
LEPR	CD295	Leptin receptor
ATP1B3	CD298	Sodium/potassium-transporting ATPase subunit beta-3
TNFRSF8	CD30	Tumor necrosis factor receptor superfamily member 8
CD302	CD302	CD302 antigen
NRP1	CD304	Neuropilin-1
LAIR1	CD305	Leukocyte-associated immunoglobulin-like receptor 1
FCRL5	CD307	Fc receptor-like protein 5
PECAM1	CD31	Platelet endothelial cell adhesion molecule
EMR2	CD312	EGF-like module-containing mucin-like hormone receptor-like 2
PTGFRN	CD315	Prostaglandin F2 receptor negative regulator
IGSF8	CD316	Immunoglobulin superfamily member 8
BST2	CD317	Bone marrow stromal antigen 2
CDCP1	CD318	CUB domain-containing protein 1
SLAMF7	CD319	SLAM family member 7
FCGR2A	CD32	Low affinity immunoglobulin gamma Fc region receptor II-a
F11R	CD321	Junctional adhesion molecule A
JAM2	CD322	Junctional adhesion molecule B
CDH1	CD324	Cadherin-1
CDH2	CD325	Cadherin-2
EPCAM	CD326	Epithelial cell adhesion molecule
SIGLEC6	CD327	Sialic acid-binding Ig-like lectin 6
SIGLEC7	CD328	Sialic acid-binding Ig-like lectin 7
CD33	CD33	Myeloid cell surface antigen CD33
FGFR1	CD331	Basic fibroblast growth factor receptor 1
FGFR2	CD332	Fibroblast growth factor receptor 2
FGFR3	CD333	Fibroblast growth factor receptor 3
FGFR4	CD334	Fibroblast growth factor receptor 4
NCR3	CD337	Natural cytotoxicity triggering receptor 3
JAG1	CD339	Protein jagged-1
CD34	CD34	Hematopoietic progenitor cell antigen CD34
ERBB2	CD340	Receptor tyrosine-protein kinase erbB-2
FZD4	CD344	Frizzled-4
CR1	CD35	Complement receptor type 1
CD36	CD36	Platelet glycoprotein 4
CD37	CD37	Leukocyte antigen CD37
CD38	CD38	ADP-ribosyl cyclase 1
ENTPD1	CD39	Ectonucleoside triphosphate diphosphohydrolase 1
CD3D	CD3d	T-cell surface glycoprotein CD3 delta chain
CD3G	CD3g	T-cell surface glycoprotein CD3 gamma chain
CD4	CD4	T-cell surface glycoprotein CD4
CD40	CD40	Tumor necrosis factor receptor superfamily member 5
ITGA2B	CD41	Integrin alpha-IIb
GP5	CD42d	Platelet glycoprotein V
CD44	CD44	CD44 antigen
PTPRC	CD45	Receptor-type tyrosine-protein phosphatase C
CD46	CD46	Membrane cofactor protein
CD47	CD47	Leukocyte surface antigen CD47
CD48	CD48	CD48 antigen
ITGA1	CD49a	Integrin alpha-1
ITGA2	CD49b	Integrin alpha-2
ITGA3	CD49c	Integrin alpha-3
ITGA4	CD49d	Integrin alpha-4
ITGA5	CD49e	Integrin alpha-5
ITGA6	CD49f	Integrin alpha-6
CD5	CD5	T-cell surface glycoprotein CD5
ICAM3	CD50	Intercellular adhesion molecule 3
ITGAV	CD51	Integrin alpha-V
CD53	CD53	Leukocyte surface antigen CD53
ICAM1	CD54	Intercellular adhesion molecule 1
CD55	CD55	Complement decay-accelerating factor
NCAM1	CD56	Neural cell adhesion molecule 1
CD58	CD58	Lymphocyte function-associated antigen 3
CD59	CD59	CD59 glycoprotein
CD6	CD6	T-cell differentiation antigen CD6
ITGB3	CD61	Integrin beta-3
SELL	CD62L	L-selectin
SELP	CD62P	P-selectin
CD63	CD63	CD63 antigen
FCGR1A	CD64	High affinity immunoglobulin gamma Fc receptor I
CEACAM1	CD66a	Carcinoembryonic antigen-related cell adhesion molecule 1
CEACAM8	CD66b	Carcinoembryonic antigen-related cell adhesion molecule 8
CEACAM6	CD66c	Carcinoembryonic antigen-related cell adhesion molecule 6
CD68	CD68	Macrosialin
CD69	CD69	Early activation antigen CD69
CD7	CD7	T-cell antigen CD7
CD70	CD70	CD70 antigen
TFRC	CD71	Transferrin receptor protein 1
CD72	CD72	B-cell differentiation antigen CD72
NT5E	CD73	5'-nucleotidase
CD74	CD74	HLA class II histocompatibility antigen gamma chain
CD79A	CD79a	B-cell antigen receptor complex-associated protein alpha chain
CD79B	CD79b	B-cell antigen receptor complex-associated protein beta chain
CD80	CD80	T-lymphocyte activation antigen CD80
CD82	CD82	CD82 antigen
CD83	CD83	CD83 antigen
CD84	CD84	SLAM family member 5
LILRA5	CD85f	Leukocyte immunoglobulin-like receptor subfamily A member 5
LILRA1	CD85i	Leukocyte immunoglobulin-like receptor subfamily A member 1
LILRB1	CD85j	Leukocyte immunoglobulin-like receptor subfamily B member 1
CD86	CD86	T-lymphocyte activation antigen CD86
PLAUR	CD87	Urokinase plasminogen activator surface receptor
FCAR	CD89	Immunoglobulin alpha Fc receptor
THY1	CD90	Thy-1 membrane glycoprotein
LRP1	CD91	Prolow-density lipoprotein receptor-related protein 1
SLC44A1	CD92	Choline transporter-like protein 1
FAS	CD95	Tumor necrosis factor receptor superfamily member 6
CD96	CD96	T-cell surface protein tactile
CD97	CD97	CD97 antigen
SLC3A2	CD98	4F2 cell-surface antigen heavy chain
IL10RA	CDw210a	Interleukin-10 receptor subunit alpha
IL10RB	CDw210b	Interleukin-10 receptor subunit beta
GFRA2	no	GDNF family receptor alpha-2
VNN1	no	Pantetheinase
IGHM	no	Ig mu chain C region
KRT1	no	Keratin, type II cytoskeletal 1
ALPL	no	Alkaline phosphatase, tissue-nonspecific isozyme
ALPP	no	Alkaline phosphatase, placental type
ENO1	no	Alpha-enolase
PRF1	no	Perforin-1
VDAC1	no	Voltage-dependent anion-selective channel protein 1
ACHE	no	Acetylcholinesterase
CDH13	no	Cadherin-13
FAP	no	Seprase
HYAL2	no	Hyaluronidase-2
MSLN	no	Mesothelin
OPCML	no	Opioid-binding protein/cell adhesion molecule
MDGA1	no	MAM domain-containing glycosylphosphatidylinositol anchor protein 1
RTN4R	no	Reticulon-4 receptor
NTM	no	Neurotrimin
NTNG1	no	Netrin-G1
HHIP	no	Hedgehog-interacting protein
RAB5C	no	Ras-related protein Rab-5C
PLA2G3	no	Group 3 secretory phospholipase A2
ULBP3	no	NKG2D ligand 3
GPC5	no	Glypican-5 [Cleaved into: Secreted glypican-5]
CAPNS1	no	Calpain small subunit 1
OSCAR	no	Osteoclast-associated immunoglobulin-like receptor
EFNA1	no	Ephrin-A1
ITPRIP	no	Inositol 1,4,5-triphosphate receptor-interacting protein
FKRP	no	Fukutin-related protein
DYNC2H1	no	Cytoplasmic dynein 2 heavy chain 1
BCHE	no	Cholinesterase
PRG2	no	Bone marrow proteoglycan
IGLON5	no	IgLON family member 5
COL6A6	no	Collagen alpha-6(VI) chain
AGRN	no	Agrin
LAMA5	no	Laminin subunit alpha-5
CALU	no	Calumenin
CRTAP	no	Cartilage-associated protein
SLIT2	no	Slit homolog 2 protein
PRSS23	no	Serine protease 23
CP	no	Ceruloplasmin
HP	no	Haptoglobin [Cleaved into: Haptoglobin alpha chain; Haptoglobin beta chain]
C3	no	Complement C3
KNG1	no	Kininogen-1
TGFB1	no	Transforming growth factor beta-1
IGHG1	no	Ig gamma-1 chain C region
IGHG2	no	Ig gamma-2 chain C region
COL1A1	no	Collagen alpha-1(I) chain
COL3A1	no	Collagen alpha-1(III) chain
APOH	no	Beta-2-glycoprotein 1
FN1	no	Fibronectin
AHSG	no	Alpha-2-HS-glycoprotein
HPX	no	Hemopexin
VTN	no	Vitronectin
APOB	no	Apolipoprotein B-100
VWF	no	von Willebrand factor
APOD	no	Apolipoprotein D
SERPING1	no	Plasma protease C1 inhibitor
GPI	no	Glucose-6-phosphate isomerase
SERPINE2	no	Glia-derived nexin
DCN	no	Decorin
LAMB1	no	Laminin subunit beta-1
COL1A2	no	Collagen alpha-2(I) chain
CFH	no	Complement factor H
CHGA	no	Chromogranin-A
CLU	no	Clusterin
LAMC1	no	Laminin subunit gamma-1
COL6A1	no	Collagen alpha-1(VI) chain
COL6A2	no	Collagen alpha-2(VI) chain
COL6A3	no	Collagen alpha-3(VI) chain
ACTN1	no	Alpha-actinin-1
IFI30	no	Gamma-interferon-inducible lysosomal thiol reductase
IGFBP3	no	Insulin-like growth factor-binding protein 3
C4BPB	no	C4b-binding protein beta chain
COL5A1	no	Collagen alpha-1(V) chain
BGN	no	Biglycan
LAMA2	no	Laminin subunit alpha-2
TNC	no	Tenascin
LAMA1	no	Laminin subunit alpha-1
COL5A3	no	Collagen alpha-3(V) chain
PON1	no	Serum paraoxonase/arylesterase 1
CALR	no	Calreticulin
LOX	no	Protein-lysine 6-oxidase
GRN	no	Granulins
FBN1	no	Fibrillin-1
FBN2	no	Fibrillin-2
WNT5A	no	Protein Wnt-5a
BTD	no	Biotinidase
NPTX2	no	Neuronal pentraxin-2
LUM	no	Lumican
PRELP	no	Prolargin
MFAP4	no	Microfibril-associated glycoprotein 4
LAMB2	no	Laminin subunit beta-2
INHBE	no	Inhibin beta E chain
YBX1	no	Nuclease-sensitive element-binding protein 1
HSPG2	no	Basement membrane-specific heparan sulfate proteoglycan core protein
LGALS3BP	no	Galectin-3-binding protein
MFGE8	no	Lactadherin
ST3GAL1	no	CMP-N-acetylneuraminate-beta-galactosamide-alpha-2,3-sialyltransferase 1
ST3GAL4	no	CMP-N-acetylneuraminate-beta-galactosamide-alpha-2,3-sialyltransferase 4
FSTL1	no	Follistatin-related protein 1
MMRN1	no	Multimerin-1
MFAP5	no	Microfibrillar-associated protein 5
LAMB3	no	Laminin subunit beta-3
LAMC2	no	Laminin subunit gamma-2
NID2	no	Nidogen-2
LTBP1	no	Latent-transforming growth factor beta-binding protein 1
ANGPT1	no	Angiopoietin-1
LAMA4	no	Laminin subunit alpha-4
LAMA3	no	Laminin subunit alpha-3
LEPRE1	no	Prolyl 3-hydroxylase 1
OLFML2B	no	Olfactomedin-like protein 2B
PLBD1	no	Putative phospholipase B-like 1
C6orf120	no	UPF0669 protein C6orf120
ABI3BP	no	Target of Nesh-SH3
SMPDL3B	no	Acid sphingomyelinase-like phosphodiesterase 3b
PXDN	no	Peroxidasin homolog
NELL1	no	Protein kinase C-binding protein NELL1
HMCN1	no	Hemicentin-1
SERPINI1	no	Neuroserpin
COL12A1	no	Collagen alpha-1(XII) chain
SEMA3C	no	Semaphorin-3C
EMILIN2	no	EMILIN-2
WNT5B	no	Protein Wnt-5b
MXRA5	no	Matrix-remodeling-associated protein 5
OLFML3	no	Olfactomedin-like protein 3
MAN2B2	no	Epididymis-specific alpha-mannosidase
LIPG	no	Endothelial lipase
EMILIN1	no	EMILIN-1
TLL2	no	Tolloid-like protein 2
TF	no	Serotransferrin
GDF15	no	Growth/differentiation factor 15
C4BPA	no	C4b-binding protein alpha chain
MMP13	no	Collagenase 3
SERPINA3	no	Alpha-1-antichymotrypsin
ITIH2	no	Inter-alpha-trypsin inhibitor heavy chain H2
COL14A1	no	Collagen alpha-1(XIV) chain
VCAN	no	Versican core protein
TFPI	no	Tissue factor pathway inhibitor
BDNF	no	Brain-derived neurotrophic factor
SEMA3A	no	Semaphorin-3A
EMID2	no	Collagen alpha-1(XXVI) chain
PGCP	no	Plasma glutamate carboxypeptidase
SERPINB2	no	Plasminogen activator inhibitor 2
TFPI2	no	Tissue factor pathway inhibitor 2
PRSS35	no	Inactive serine protease 35
ISLR	no	Immunoglobulin superfamily containing leucine-rich repeat protein
CRLF1	no	Cytokine receptor-like factor 1
F2	no	Prothrombin
TNXB	no	Tenascin-X
THSD4	no	Thrombospondin type-1 domain-containing protein 4
LTBP3	no	Latent-transforming growth factor beta-binding protein 3
TNFRSF11B	no	Tumor necrosis factor receptor superfamily member 11B
COL7A1	no	Collagen alpha-1(VII) chain
ANGPTL1	no	Angiopoietin-related protein 1
NTN3	no	Netrin-3
CREG1	no	Protein CREG1
NXPH4	no	Neurexophilin-4
CRELD2	no	Cysteine-rich with EGF-like domain protein 2
TLL1	no	Tolloid-like protein 1
TIMP1	no	Metalloproteinase inhibitor 1
COL5A2	no	Collagen alpha-2(V) chain
LOXL4	no	Lysyl oxidase homolog 4
ANGPTL4	no	Angiopoietin-related protein 4
SLIT3	no	Slit homolog 3 protein
SERPINF1	no	Pigment epithelium-derived factor
OLFML2A	no	Olfactomedin-like protein 2A
GREM1	no	Gremlin-1
PLTP	no	Phospholipid transfer protein
POSTN	no	Periostin
CCDC80	no	Coiled-coil domain-containing protein 80
F13A1	no	Coagulation factor XIII A chain
SERPINA1	no	Alpha-1-antitrypsin
C4A	no	Complement C4-A
OGN	no	Mimecan
ADAMTSL4	no	ADAMTS-like protein 4
ASPN	no	Asporin
COL29A1	no	Collagen alpha-5(VI) chain
IGHG4	no	Ig gamma-4 chain C region
COL11A1	no	Collagen alpha-1(XI) chain
GNPTG	no	N-acetylglucosamine-1-phosphotransferase subunit gamma
EPDR1	no	Mammalian ependymin-related protein 1
FGB	no	Fibrinogen beta chain [Cleaved into: Fibrinopeptide B]
PLAU	no	Urokinase-type plasminogen activator
COL2A1	no	Collagen alpha-1(II) chain
ANGPTL2	no	Angiopoietin-related protein 2
FGA	no	Fibrinogen alpha chain [Cleaved into: Fibrinopeptide A]
DKK3	no	Dickkopf-related protein 3
CPZ	no	Carboxypeptidase Z
AMBP	no	Protein AMBP [Cleaved into: Alpha-1-microglobulin
C12orf49	no	UPF0454 protein C12orf49
CYTH1	no	Cytohesin-1
CDSN	no	Corneodesmosin
BCAN	no	Brevican core protein
ORM1	no	Alpha-1-acid glycoprotein 1
FBLN2	no	Fibulin-2
AEBP1	no	Adipocyte enhancer-binding protein 1
A2M	no	Alpha-2-macroglobulin
CGN	no	Cingulin
ADAMTS15	no	A disintegrin and metalloproteinase with thrombospondin motifs 15
WNT11	no	Protein Wnt-11
IL17D	no	Interleukin-17D
CCDC126	no	Coiled-coil domain-containing protein 126
LTF	no	Lactotransferrin
PLAT	no	Tissue-type plasminogen activator
F5	no	Coagulation factor V
C1QTNF2	no	Complement C1q tumor necrosis factor-related protein 2
EFEMP1	no	EGF-containing fibulin-like extracellular matrix protein 1
VEGFC	no	Vascular endothelial growth factor C
BMP1	no	Bone morphogenetic protein 1
HNRNPK	no	Heterogeneous nuclear ribonucleoprotein K
OLFM1	no	Noelin
DPP7	no	Dipeptidyl peptidase 2
CTSD	no	Cathepsin D
ABCC1	no	Multidrug resistance-associated protein 1
CASD1	no	CAS1 domain-containing protein 1
SLC12A6	no	Solute carrier family 12 member 6
SLC9A1	no	Sodium/hydrogen exchanger 1
SLC12A9	no	Solute carrier family 12 member 9
SLC2A1	no	Solute carrier family 2, facilitated glucose transporter member 1
SLC6A6	no	Sodium- and chloride-dependent taurine transporter
SLCO4A1	no	Solute carrier organic anion transporter family member 4A1
SLC23A2	no	Solute carrier family 23 member 2
SLCO3A1	no	Solute carrier organic anion transporter family member 3A1
SLC26A5	no	Prestin
SLC29A2	no	Equilibrative nucleoside transporter 2
SLC29A1	no	Equilibrative nucleoside transporter 1
SLC38A1	no	Sodium-coupled neutral amino acid transporter 1
SLC4A7	no	Sodium bicarbonate cotransporter 3
SLC14A1	no	Urea transporter 1
TMCO3	no	Transmembrane and coiled-coil domain-containing protein 3
SPPL2A	no	Signal peptide peptidase-like 2A
TM9SF3	no	Transmembrane 9 superfamily member 3
ANO9	no	Anoctamin-9
ATP1A1	no	Sodium/potassium-transporting ATPase subunit alpha-1
ATP1A3	no	Sodium/potassium-transporting ATPase subunit alpha-3
ANO6	no	Anoctamin-6
ATP6V0A2	no	V-type proton ATPase 116 kDa subunit a isoform 2
P2RY10	no	Putative P2Y purinoceptor 10
GPR39	no	G-protein coupled receptor 39
S1PR2	no	Sphingosine 1-phosphate receptor 2
LPHN2	no	Latrophilin-2
ADRB2	no	Beta-2 adrenergic receptor
ADRA2C	no	Alpha-2C adrenergic receptor
TBXA2R	no	Thromboxane A2 receptor
PTAFR	no	Platelet-activating factor receptor
F2R	no	Proteinase-activated receptor 1
NPY1R	no	Neuropeptide Y receptor type 1
AGTR1	no	Type-1 angiotensin II receptor
NTSR1	no	Neurotensin receptor type 1
CNR2	no	Cannabinoid receptor 2
PTGER2	no	Prostaglandin E2 receptor EP2 subtype
CALCRL	no	Calcitonin gene-related peptide type 1 receptor
GPR107	no	Protein GPR107
GPR126	no	G-protein coupled receptor 126
P2RY8	no	P2Y purinoceptor 8
GPR125	no	Probable G-protein coupled receptor 125
TMEM87A	no	Transmembrane protein 87A
MRGPRF	no	Mas-related G-protein coupled receptor member F
TMEM87B	no	Transmembrane protein 87B
F2RL3	no	Proteinase-activated receptor 4
SMO	no	Smoothened homolog
EMR3	no	EGF-like module-containing mucin-like hormone receptor-like 3
NMUR1	no	Neuromedin-U receptor 1
ELTD1	no	EGF, latrophilin and seven transmembrane domain-containing protein 1
TMEM8A	no	Transmembrane protein 8A
CELSR2	no	Cadherin EGF LAG seven-pass G-type receptor 2
CELSR1	no	Cadherin EGF LAG seven-pass G-type receptor 1
CELSR3	no	Cadherin EGF LAG seven-pass G-type receptor 3
CYSLTR1	no	Cysteinyl leukotriene receptor 1
GPR56	no	G-protein coupled receptor 56
PPAP2A	no	Lipid phosphate phosphohydrolase 1
KCNA3	no	Potassium voltage-gated channel subfamily A member 3
SLC39A6	no	Zinc transporter ZIP6
SLC39A14	no	Zinc transporter ZIP14
P2RY11	no	P2Y purinoceptor 11
SLC39A10	no	Zinc transporter ZIP10
CYBB	no	Cytochrome b-245 heavy chain
PROM2	no	Prominin-2
TTYH2	no	Protein tweety homolog 2
TTYH3	no	Protein tweety homolog 3
GABRB3	no	Gamma-aminobutyric acid receptor subunit beta-3
GRIK3	no	Glutamate receptor, ionotropic kainate 3
GPM6B	no	Neuronal membrane glycoprotein M6-b
CNNM4	no	Metal transporter CNNM4
CNNM3	no	Metal transporter CNNM3
DCBLD2	no	Discoidin, CUB and LCCL domain-containing protein 2
KIAA0922	no	Transmembrane protein 131-like
FLRT2	no	Leucine-rich repeat transmembrane protein FLRT2
ATRN	no	Attractin
PTPRG	no	Receptor-type tyrosine-protein phosphatase gamma
IFNAR2	no	Interferon alpha/beta receptor 2
EPHA5	no	Ephrin type-A receptor 5
ROR1	no	Tyrosine-protein kinase transmembrane receptor ROR1
TMEFF1	no	Tomoregulin-1
P2RX7	no	P2X purinoceptor 7
TM2D3	no	TM2 domain-containing protein 3
TM2D1	no	TM2 domain-containing protein 1
HEPACAM2	no	HEPACAM family member 2
BTN3A3	no	Butyrophilin subfamily 3 member A3
CHL1	no	Neural cell adhesion molecule L1-like protein
PODXL	no	Podocalyxin-like protein 1
PCDH17	no	Protocadherin-17
PLXNB2	no	Plexin-B2
NCAM2	no	Neural cell adhesion molecule 2
CA12	no	Carbonic anhydrase 12
PCDHGA12	no	Protocadherin gamma-A12
NRP2	no	Neuropilin-2
IGSF3	no	Immunoglobulin superfamily member 3
LRP4	no	Low-density lipoprotein receptor-related protein 4
CPD	no	Carboxypeptidase D
NFASC	no	Neurofascin
UNC5C	no	Netrin receptor UNC5C
CSPG5	no	Chondroitin sulfate proteoglycan 5
LYPD3	no	Ly6/PLAUR domain-containing protein 3
MPZL1	no	Myelin protein zero-like protein 1
VNN2	no	Vascular non-inflammatory molecule 2
G6B	no	Protein G6b
EGFR	no	Epidermal growth factor receptor
LDLR	no	Low-density lipoprotein receptor
HLA-B	no	HLA class I histocompatibility antigen, B-7 alpha chain
HLA-A	no	HLA class I histocompatibility antigen, A-68 alpha chain
HLA-A	no	HLA class I histocompatibility antigen, A-2 alpha chain
HLA-DRA	no	HLA class II histocompatibility antigen, DR alpha chain
HLA-DQA2	no	HLA class II histocompatibility antigen, DQ alpha 2 chain
HLA-DQA1	no	HLA class II histocompatibility antigen, DQ alpha 1 chain
HLA-DRB1	no	HLA class II histocompatibility antigen, DRB1-15 beta chain
HLA-DRB1	no	HLA class II histocompatibility antigen, DRB1-3 chain
HLA-DQB1	no	HLA class II histocompatibility antigen, DQ beta 1 chain
HLA-B	no	HLA class I histocompatibility antigen, B-27 alpha chain
HLA-C	no	HLA class I histocompatibility antigen, Cw-3 alpha chain
HLA-DRB1	no	HLA class II histocompatibility antigen, DRB1-1 beta chain
HLA-A	no	HLA class I histocompatibility antigen, A-3 alpha chain
HLA-DPB1	no	HLA class II histocompatibility antigen, DP beta 1 chain
NTRK1	no	High affinity nerve growth factor receptor
ATP1B1	no	Sodium/potassium-transporting ATPase subunit beta-1
HLA-A	no	HLA class I histocompatibility antigen, A-24 alpha chain
MET	no	Hepatocyte growth factor receptor
TACSTD2	no	Tumor-associated calcium signal transducer 2
ELFN1	no	Extracellular leucine-rich repeat and fibronectin type-III domain-containing protein 1
HLA-A	no	HLA class I histocompatibility antigen, A-32 alpha chain
HLA-A	no	HLA class I histocompatibility antigen, A-69 alpha chain
HLA-C	no	HLA class I histocompatibility antigen, Cw-7 alpha chain
PTPRF	no	Receptor-type tyrosine-protein phosphatase F
HLA-A	no	HLA class I histocompatibility antigen, A-11 alpha chain
HLA-E	no	HLA class I histocompatibility antigen, alpha chain E
HLA-DRB1	no	HLA class II histocompatibility antigen, DRB1-4 beta chain
HLA-DRB4	no	HLA class II histocompatibility antigen, DR beta 4 chain
CPM	no	Carboxypeptidase M
ATP1B2	no	Sodium/potassium-transporting ATPase subunit beta-2
TYR	no	Tyrosinase
FOLR1	no	Folate receptor alpha
NPR1	no	Atrial natriuretic peptide receptor 1
HLA-A	no	HLA class I histocompatibility antigen, A-30 alpha chain
DPEP1	no	Dipeptidase 1
IFNAR1	no	Interferon alpha/beta receptor 1
TYRP1	no	5,6-dihydroxyindole-2-carboxylic acid oxidase
ITGB5	no	Integrin beta-5
PTPRA	no	Receptor-type tyrosine-protein phosphatase alpha
HLA-A	no	HLA class I histocompatibility antigen, A-25 alpha chain
HLA-B	no	HLA class I histocompatibility antigen, B-51 alpha chain
ITGB6	no	Integrin beta-6
HLA-DPA1	no	HLA class II histocompatibility antigen, DP alpha 1 chain
HLA-DRB1	no	HLA class II histocompatibility antigen, DRB1-11 beta chain
EPHA1	no	Ephrin type-A receptor 1
ERBB3	no	Receptor tyrosine-protein kinase erbB-3
ENPP1	no	Ectonucleotide pyrophosphatase/phosphodiesterase family member 1
PTPRB	no	Receptor-type tyrosine-protein phosphatase beta
PTPRZ1	no	Receptor-type tyrosine-protein phosphatase zeta
MPZ	no	Myelin protein P0
ITGB8	no	Integrin beta-8
CNTFR	no	Ciliary neurotrophic factor receptor subunit alpha
ACVR2A	no	Activin receptor type-2A
PTPRM	no	Receptor-type tyrosine-protein phosphatase mu
EPHA2	no	Ephrin type-A receptor 2
EPHA3	no	Ephrin type-A receptor 3
EPHB2	no	Ephrin type-B receptor 2
HLA-A	no	HLA class I histocompatibility antigen, A-26 alpha chain
HLA-A	no	HLA class I histocompatibility antigen, A-34 alpha chain
HLA-A	no	HLA class I histocompatibility antigen, A-74 alpha chain
HLA-B	no	HLA class I histocompatibility antigen, B-8 alpha chain
HLA-B	no	HLA class I histocompatibility antigen, B-14 alpha chain
HLA-B	no	HLA class I histocompatibility antigen, B-15 alpha chain
HLA-B	no	HLA class I histocompatibility antigen, B-41 alpha chain
HLA-B	no	HLA class I histocompatibility antigen, B-44 alpha chain
HLA-B	no	HLA class I histocompatibility antigen, B-45 alpha chain
HLA-B	no	HLA class I histocompatibility antigen, B-47 alpha chain
HLA-B	no	HLA class I histocompatibility antigen, B-49 alpha chain
HLA-B	no	HLA class I histocompatibility antigen, B-78 alpha chain
HLA-C	no	HLA class I histocompatibility antigen, Cw-12 alpha chain
HLA-C	no	HLA class I histocompatibility antigen, Cw-14 alpha chain
HLA-F	no	HLA class I histocompatibility antigen, alpha chain F
HLA-A	no	HLA class I histocompatibility antigen, A-29 alpha chain
AXL	no	Tyrosine-protein kinase receptor UFO
HLA-B	no	HLA class I histocompatibility antigen, B-35 alpha chain
RYK	no	Tyrosine-protein kinase RYK
GPC1	no	Glypican-1 [Cleaved into: Secreted glypican-1]
TGFBR2	no	TGF-beta receptor type-2
ECE1	no	Endothelin-converting enzyme 1
APLP1	no	Amyloid-like protein 1
PLXNA3	no	Plexin-A3
EFNA4	no	Ephrin-A4
EFNB2	no	Ephrin-B2
ITGA8	no	Integrin alpha-8 [Cleaved into: Integrin alpha-8 heavy chain; Integrin alpha-8 light chain]
CACNA2D1	no	Voltage-dependent calcium channel subunit alpha-2/delta-1
EPHB4	no	Ephrin type-B receptor 4
EPHB1	no	Ephrin type-B receptor 1
MFAP3	no	Microfibril-associated glycoprotein 3
CDH6	no	Cadherin-6
CDH15	no	Cadherin-15
GFRA1	no	GDNF family receptor alpha-1
NOMO3	no	Nodal modulator 3
CXADR	no	Coxsackievirus and adenovirus receptor
CNTNAP1	no	Contactin-associated protein 1
HLA-DRB3	no	HLA class II histocompatibility antigen, DR beta 3 chain
EFNB1	no	Ephrin-B1
ROR2	no	Tyrosine-protein kinase transmembrane receptor ROR2
ACVR1	no	Activin receptor type-1
TYRO3	no	Tyrosine-protein kinase receptor TYRO3
APLP2	no	Amyloid-like protein 2
HLA-A	no	HLA class I histocompatibility antigen, A-80 alpha chain
CNTN1	no	Contactin-1
CDH17	no	Cadherin-17
MERTK	no	Tyrosine-protein kinase Mer
PTK7	no	Tyrosine-protein kinase-like 7
PTPRS	no	Receptor-type tyrosine-protein phosphatase S
ADAM15	no	Disintegrin and metalloproteinase domain-containing protein 15
LSAMP	no	Limbic system-associated membrane protein
STIM1	no	Stromal interaction molecule 1
TPBG	no	Trophoblast glycoprotein
ITGA7	no	Integrin alpha-7 [Cleaved into: Integrin alpha-7 heavy chain; Integrin alpha-7 light chain]
ITGA9	no	Integrin alpha-9
BMPR2	no	Bone morphogenetic protein receptor type-2
DAG1	no	Dystroglycan
DSG2	no	Desmoglein-2
LRRC32	no	Leucine-rich repeat-containing protein 32
FAT1	no	Protocadherin Fat 1
GPNMB	no	Transmembrane glycoprotein NMB
PTPRK	no	Receptor-type tyrosine-protein phosphatase kappa
EFNB3	no	Ephrin-B3
NTRK2	no	BDNF/NT-3 growth factors receptor
MICB	no	MHC class I polypeptide-related sequence B
MICA	no	MHC class I polypeptide-related sequence A
HLA-DRB1	no	HLA class II histocompatibility antigen, DRB1-8 beta chain
HLA-DRB5	no	HLA class II histocompatibility antigen, DR beta 5 chain
FAM174B	no	Membrane protein FAM174B
TIGIT	no	T cell immunoreceptor with Ig and ITIM domains
SDK2	no	Protein sidekick-2
CRB2	no	Crumbs homolog 2
ELFN2	no	Leucine-rich repeat and fibronectin type-III domain-containing protein 6
FREM2	no	FRAS1-related extracellular matrix protein 2
0	no	Putative Ig-like domain-containing protein DKFZp686O24166/DKFZp686I21167
FCRL6	no	Fc receptor-like protein 6
RAET1G	no	Retinoic acid early transcript 1G protein
TMEM132E	no	Transmembrane protein 132E
EMB	no	Embigin
CSPG4	no	Chondroitin sulfate proteoglycan 4
APR3	no	Apoptosis-related protein 3
IL27RA	no	Interleukin-27 receptor subunit alpha
SUSD1	no	Sushi domain-containing protein 1
VSTM1	no	V-set and transmembrane domain-containing protein 1
PI16	no	Peptidase inhibitor 16
SEZ6L2	no	Seizure 6-like protein 2
FAT4	no	Protocadherin Fat 4
UNC5A	no	Netrin receptor UNC5A
QSOX2	no	Sulfhydryl oxidase 2
BTN2A1	no	Butyrophilin subfamily 2 member A1
SDK1	no	Protein sidekick-1
MCA32	no	Probable mast cell antigen 32 homolog
AMIGO2	no	Amphoterin-induced protein 2
CLEC14A	no	C-type lectin domain family 14 member A
FRAS1	no	Extracellular matrix protein FRAS1
AMICA1	no	Junctional adhesion molecule-like
SLITRK4	no	SLIT and NTRK-like protein 4
UNC5B	no	Netrin receptor UNC5B
NLGN4X	no	Neuroligin-4, X-linked
0	no	Ig-like domain-containing protein FLJ20674
CADM3	no	Cell adhesion molecule 3
NLGN1	no	Neuroligin-1
FGFRL1	no	Fibroblast growth factor receptor-like 1
PCDH20	no	Protocadherin-20
RNF149	no	E3 ubiquitin-protein ligase RNF149
DNER	no	Delta and Notch-like epidermal growth factor-related receptor
CADM4	no	Cell adhesion molecule 4
IGDCC4	no	Immunoglobulin superfamily DCC subclass member 4
LRRC15	no	Leucine-rich repeat-containing protein 15
SCARB1	no	Scavenger receptor class B member 1
MUC16	no	Mucin-16
NCSTN	no	Nicastrin
SORL1	no	Sortilin-related receptor
NRCAM	no	Neuronal cell adhesion molecule
NEO1	no	Neogenin
HLA-B	no	HLA class I histocompatibility antigen, B-38 alpha chain
HLA-DRB1	no	HLA class II histocompatibility antigen, DRB1-12 beta chain
TMIGD2	no	Transmembrane and immunoglobulin domain-containing protein 2
SLAMF6	no	SLAM family member 6
SCARF2	no	Scavenger receptor class F member 2
C1orf159	no	Uncharacterized protein C1orf159
KIRREL	no	Kin of IRRE-like protein 1
DCHS1	no	Protocadherin-16
FCRL2	no	Fc receptor-like protein 2
SIGLEC10	no	Sialic acid-binding Ig-like lectin 10
SGCZ	no	Zeta-sarcoglycan
FCRL3	no	Fc receptor-like protein 3
SORCS2	no	VPS10 domain-containing receptor SorCS2
SIGLEC12	no	Sialic acid-binding Ig-like lectin 12
PCDH15	no	Protocadherin-15
MUC4	no	Mucin-4
SORT1	no	Sortilin
MXRA8	no	Matrix-remodeling-associated protein 8
JAM3	no	Junctional adhesion molecule C
PLVAP	no	Plasmalemma vesicle-associated protein
CADM1	no	Cell adhesion molecule 1
SEMA4C	no	Semaphorin-4C
CDH19	no	Cadherin-19
TMX4	no	Thioredoxin-related transmembrane protein 4
CXCL16	no	C-X-C motif chemokine 16
SEMA4A	no	Semaphorin-4A
TMPRSS5	no	Transmembrane protease serine 5
SLITRK6	no	SLIT and NTRK-like protein 6
ACAM	no	Adipocyte adhesion molecule
ANTXR1	no	Anthrax toxin receptor 1
C10orf54	no	Platelet receptor Gi24
PCDH9	no	Protocadherin-9
CRLF2	no	Cytokine receptor-like factor 2
PCDH18	no	Protocadherin-18
PLXNA4	no	Plexin-A4
IL1RAP	no	Interleukin-1 receptor accessory protein
SEMA4B	no	Semaphorin-4B
ODZ2	no	Teneurin-2
SEMA4G	no	Semaphorin-4G
STAB1	no	Stabilin-1
CLEC5A	no	C-type lectin domain family 5 member A
CACNA2D2	no	Voltage-dependent calcium channel subunit alpha-2/delta-2
FLRT1	no	Leucine-rich repeat transmembrane protein FLRT1
ADAM22	no	Disintegrin and metalloproteinase domain-containing protein 22
CNTN3	no	Contactin-3
C1orf9	no	Protein C1orf9
SUSD2	no	Sushi domain-containing protein 2
LNPEP	no	Leucyl-cystinyl aminopeptidase
PLXNA1	no	Plexin-A1
PILRA	no	Paired immunoglobulin-like type 2 receptor alpha
ITGA11	no	Integrin alpha-11
PLXNB3	no	Plexin-B3
HHLA2	no	HERV-H LTR-associating protein 2
PTPRQ	no	Phosphotidylinositol phosphatase PTPRQ
PCDHGC3	no	Protocadherin gamma-C3
TNFSF18	no	Tumor necrosis factor ligand superfamily member 18
CLCA2	no	Calcium-activated chloride channel regulator 2
SIGLEC9	no	Sialic acid-binding Ig-like lectin 9
PLXND1	no	Plexin-D1
PCDHGB7	no	Protocadherin gamma-B7
NPTN	no	Neuroplastin
ROBO1	no	Roundabout homolog 1
CDH10	no	Cadherin-10
ENPP4	no	Ectonucleotide pyrophosphatase/phosphodiesterase family member 4
GPR64	no	G-protein coupled receptor 64
GPR65	no	Psychosine receptor
HLA-B	no	HLA class I histocompatibility antigen, B-57 alpha chain
KITLG	no	Kit ligand
HLA-B	no	HLA class I histocompatibility antigen, B-40 alpha chain
SLC7A5	no	Large neutral amino acids transporter small subunit 1
S1PR3	no	Sphingosine 1-phosphate receptor 3
NPR2	no	Atrial natriuretic peptide receptor 2
HLA-B	no	HLA class I histocompatibility antigen, B-52 alpha chain
CD200R1	no	Cell surface glycoprotein CD200 receptor 1
HLA-DRB1	no	HLA class II histocompatibility antigen, DRB1-7 beta chain
ULBP2	no	NKG2D ligand 2
ICAM5	no	Intercellular adhesion molecule 5
CLEC12A	no	C-type lectin domain family 12 member A
HLA-C	no	HLA class I histocompatibility antigen, Cw-16 alpha chain
HLA-A	no	HLA class I histocompatibility antigen, A-1 alpha chain
FAM171A1	no	Protein FAM171A1
SLCO2A1	no	Solute carrier organic anion transporter family member 2A1
AGTR2	no	Type-2 angiotensin II receptor
UNQ870/PRO1886	no	UPF0513 transmembrane protein
PTPRD	no	Receptor-type tyrosine-protein phosphatase delta
DGCR2	no	Integral membrane protein DGCR2/IDD
CDON	no	Cell adhesion molecule-related/down-regulated by oncogenes
LRRN1	no	Leucine-rich repeat neuronal protein 1
OSTM1	no	Osteopetrosis-associated transmembrane protein 1
PCDHA6	no	Protocadherin alpha-6
PPAP2B	no	Lipid phosphate phosphohydrolase 3
ADAM9	no	Disintegrin and metalloproteinase domain-containing protein 9
RECK	no	Reversion-inducing cysteine-rich protein with Kazal motifs
KIAA0644	no	Leucine-rich repeat-containing protein KIAA0644
FAT3	no	Protocadherin Fat 3
BVES	no	Blood vessel epicardial substance
PLXNA2	no	Plexin-A2
CDH4	no	Cadherin-4
LRRC25	no	Leucine-rich repeat-containing protein 25
EPHA4	no	Ephrin type-A receptor 4
LRP10	no	Low-density lipoprotein receptor-related protein 10
PCDHGB4	no	Protocadherin gamma-B4
PCDHGB5	no	Protocadherin gamma-B5
PCDHGB1	no	Protocadherin gamma-B1
SUSD5	no	Sushi domain-containing protein 5
SLC24A6	no	Sodium/potassium/calcium exchanger 6
ADAM12	no	Disintegrin and metalloproteinase domain-containing protein 12
EPHB3	no	Ephrin type-B receptor 3
UGT8	no	2-hydroxyacylsphingosine 1-beta-galactosyltransferase
MEGF8	no	Multiple epidermal growth factor-like domains protein 8
IL17RD	no	Interleukin-17 receptor D
FAM174A	no	Membrane protein FAM174A
PMEPA1	no	Transmembrane prostate androgen-induced protein
NEU1	no	Sialidase-1
ADAM19	no	Disintegrin and metalloproteinase domain-containing protein 19
CRIM1	no	Cysteine-rich motor neuron 1 protein
PCDHGC5	no	Protocadherin gamma-C5
PCDHGA9	no	Protocadherin gamma-A9
HTR2B	no	5-hydroxytryptamine receptor 2B
MCOLN1	no	Mucolipin-1
SGCB	no	Beta-sarcoglycan
SGCD	no	Delta-sarcoglycan
TNFRSF14	no	Tumor necrosis factor receptor superfamily member 14
PCDH1	no	Protocadherin-1
KIAA0090	no	Uncharacterized protein KIAA0090
LRRN4CL	no	LRRN4 C-terminal-like protein
CLEC2D	no	C-type lectin domain family 2 member D
CDH8	no	Cadherin-8
ADORA1	no	Adenosine receptor A1
GPR110	no	Probable G-protein coupled receptor 110
CMKLR1	no	Chemokine receptor-like 1
NOTCH2	no	Neurogenic locus notch homolog protein 2
ZP4	no	Zona pellucida sperm-binding protein 4
C10orf72	no	Uncharacterized Ig-like domain-containing protein C10orf72
IL1RL2	no	Interleukin-1 receptor-like 2
THSD7A	no	Thrombospondin type-1 domain-containing protein 7A
PCDHA10	no	Protocadherin alpha-10
SLC46A1	no	Proton-coupled folate transporter
S1PR4	no	Sphingosine 1-phosphate receptor 4
ITGA10	no	Integrin alpha-10
HLA-DQB2	no	HLA class II histocompatibility antigen, DQ beta 2 chain
ITGB7	no	Integrin beta-7
LRP2	no	Low-density lipoprotein receptor-related protein 2
PEAR1	no	Platelet endothelial aggregation receptor 1
NEGR1	no	Neuronal growth regulator 1
PODXL2	no	Podocalyxin-like protein 2
JAG2	no	Protein jagged-2
GPC4	no	Glypican-4
SORCS1	no	VPS10 domain-containing receptor SorCS1
FAM171A2	no	Protein FAM171A2
ADRA2A	no	Alpha-2A adrenergic receptor
CXCR7	no	C-X-C chemokine receptor type 7
APLNR	no	Apelin receptor
GPR116	no	Probable G-protein coupled receptor 116
STEAP4	no	Metalloreductase STEAP4
SCARA5	no	Scavenger receptor class A member 5
LRP1B	no	Low-density lipoprotein receptor-related protein 1B
SLCO4C1	no	Solute carrier organic anion transporter family member 4C1
ACCN2	no	Amiloride-sensitive cation channel 2, neuronal
DSC2	no	Desmocollin-2
CACHD1	no	VWFA and cache domain-containing protein 1
PCDH19	no	Protocadherin-19
TCTN2	no	Tectonic-2
IL17RB	no	Interleukin-17 receptor B
ABCA8	no	ATP-binding cassette sub-family A member 8
ESAM	no	Endothelial cell-selective adhesion molecule
VIPR1	no	Vasoactive intestinal polypeptide receptor 1
FCGR2B	no	Low affinity immunoglobulin gamma Fc region receptor II-b
TNFRSF25	no	Tumor necrosis factor receptor superfamily member 25
SIDT2	no	SID1 transmembrane family member 2
SLC29A4	no	Equilibrative nucleoside transporter 4
SUCNR1	no	Succinate receptor 1
CNNM2	no	Metal transporter CNNM2
PLXNB1	no	Plexin-B1
PCDH7	no	Protocadherin-7
MPZL2	no	Myelin protein zero-like protein 2
TNFRSF21	no	Tumor necrosis factor receptor superfamily member 21
EVI2A	no	Protein EVI2A
EFNA5	no	Ephrin-A5
OLR1	no	Oxidized low-density lipoprotein receptor 1
HFE	no	Hereditary hemochromatosis protein
AMIGO1	no	Amphoterin-induced protein 1
TMEM25	no	Transmembrane protein 25
SLITRK2	no	SLIT and NTRK-like protein 2
LRRC4B	no	Leucine-rich repeat-containing protein 4B
RAMP3	no	Receptor activity-modifying protein 3
ZDHHC5	no	Probable palmitoyltransferase ZDHHC5
SLC22A16	no	Solute carrier family 22 member 16
LTB4R	no	Leukotriene B4 receptor 1
FLT4	no	Vascular endothelial growth factor receptor 3
PANX1	no	Pannexin-1
VAMP5	no	Vesicle-associated membrane protein 5
LRP12	no	Low-density lipoprotein receptor-related protein 12
NOTCH1	no	Neurogenic locus notch homolog protein 1
NAGLT1	no	Sodium-dependent glucose transporter 1
SLC8A1	no	Sodium/calcium exchanger 1
CHRNA3	no	Neuronal acetylcholine receptor subunit alpha-3
KIAA1324L	no	UPF0577 protein KIAA1324-like
SEMA4F	no	Semaphorin-4F
NTRK3	no	NT-3 growth factor receptor
MR1	no	Major histocompatibility complex class I-related gene protein
LY6K	no	Lymphocyte antigen 6K
GPRC5A	no	Retinoic acid-induced protein 3
LPAR5	no	Lysophosphatidic acid receptor 5
GPR132	no	Probable G-protein coupled receptor 132
KLRG1	no	Killer cell lectin-like receptor subfamily G member 1
C11orf24	no	Uncharacterized protein C11orf24
CNTNAP2	no	Contactin-associated protein-like 2
ACVR2B	no	Activin receptor type-2B
S1PR5	no	Sphingosine 1-phosphate receptor 5
FCGR1C	no	Putative high affinity immunoglobulin gamma Fc receptor IC
SGCE	no	Epsilon-sarcoglycan
SCN2B	no	Sodium channel subunit beta-2
DCT	no	L-dopachrome tautomerase
PLA2R1	no	Secretory phospholipase A2 receptor
LRFN1	no	Leucine-rich repeat and fibronectin type III domain-containing protein 1
EDNRA	no	Endothelin-1 receptor
NLGN2	no	Neuroligin-2
CDH9	no	Cadherin-9
MFAP3L	no	Microfibrillar-associated protein 3-like
GPR124	no	Probable G-protein coupled receptor 124
SCN4B	no	Sodium channel subunit beta-4
TIE1	no	Tyrosine-protein kinase receptor Tie-1
FLT1	no	Vascular endothelial growth factor receptor 1
LTBR	no	Tumor necrosis factor receptor superfamily member 3
OSMR	no	Oncostatin-M-specific receptor subunit beta
SLC12A7	no	Solute carrier family 12 member 7
TSHR	no	Thyrotropin receptor
TRPV2	no	Transient receptor potential cation channel subfamily V member 2
GRID1	no	Glutamate receptor delta-1 subunit
FCGRT	no	IgG receptor FcRn large subunit p51
TGFBR3	no	Transforming growth factor beta receptor type 3
SEMA6B	no	Semaphorin-6B
GABRA2	no	Gamma-aminobutyric acid receptor subunit alpha-2
RET	no	Proto-oncogene tyrosine-protein kinase receptor Ret
PCDHGA8	no	Protocadherin gamma-A8
S1PR1	no	Sphingosine 1-phosphate receptor 1
SEMA5A	no	Semaphorin-5A
DCBLD1	no	Discoidin, CUB and LCCL domain-containing protein 1
PKHD1L1	no	Fibrocystin-L
AREG	no	Amphiregulin
HLA-B	no	HLA class I histocompatibility antigen, B-58 alpha chain
PARM1	no	Prostate androgen-regulated mucin-like protein 1
CDH3	no	Cadherin-3
NPR3	no	Atrial natriuretic peptide receptor 3
CDH11	no	Cadherin-11
PTGER3	no	Prostaglandin E2 receptor EP3 subtype
LRP5	no	Low-density lipoprotein receptor-related protein 5
APCDD1	no	Protein APCDD1
MYOF	no	Myoferlin
CSF1	no	Macrophage colony-stimulating factor 1
ODZ1	no	Teneurin-1
CADM2	no	Cell adhesion molecule 2
GPR174	no	Probable G-protein coupled receptor 174
LRP11	no	Low-density lipoprotein receptor-related protein 11
TXNDC15	no	Thioredoxin domain-containing protein 15
RELL1	no	RELT-like protein 1
GRIA2	no	Glutamate receptor 2
SCNN1D	no	Amiloride-sensitive sodium channel subunit delta
HTR1D	no	5-hydroxytryptamine receptor 1D
RNF130	no	Goliath homolog
ABCA7	no	ATP-binding cassette sub-family A member 7
PTGIR	no	Prostacyclin receptor
GPR176	no	Probable G-protein coupled receptor 176
SLITRK3	no	SLIT and NTRK-like protein 3
TRHR	no	Thyrotropin-releasing hormone receptor
CLDN12	no	Claudin-12
PCDHA11	no	Protocadherin alpha-11
FAM38A	no	Protein FAM38A
NPC1	no	Niemann-Pick C1 protein
SV2A	no	Synaptic vesicle glycoprotein 2A
SPPL2B	no	Signal peptide peptidase-like 2B
RHBDF2	no	Rhomboid family member 2
IGSF1	no	Immunoglobulin superfamily member 1
RPN2	no	Dolichyl-diphosphooligosaccharide--protein glycosyltransferase subunit 2
TMED9	no	Transmembrane emp24 domain-containing protein 9
M6PR	no	Cation-dependent mannose-6-phosphate receptor
ATP6AP1	no	V-type proton ATPase subunit S1
TMEM132A	no	Transmembrane protein 132A
VASN	no	Vasorin
C1orf85	no	Lysosomal protein NCU-G1
TMX3	no	Protein disulfide-isomerase TMX3
THSD1	no	Thrombospondin type-1 domain-containing protein 1
SEL1L	no	Protein sel-1 homolog 1
TMED7	no	Transmembrane emp24 domain-containing protein 7
RNF13	no	RING finger protein 13
ACP2	no	Lysosomal acid phosphatase
CANX	no	Calnexin
SSR1	no	Translocon-associated protein subunit alpha
SSR2	no	Translocon-associated protein subunit beta
GALNT1	no	Polypeptide N-acetylgalactosaminyltransferase 1
LMAN2	no	Vesicular integral-membrane protein VIP36
FGL2	no	Fibroleukin
MOXD1	no	DBH-like monooxygenase protein 1
TMED4	no	Transmembrane emp24 domain-containing protein 4
NUP210	no	Nuclear pore membrane glycoprotein 210
GLG1	no	Golgi apparatus protein 1
PIGT	no	GPI transamidase component PIG-T
LMAN2L	no	VIP36-like protein
EXTL2	no	Exostosin-like 2
HEG1	no	Protein HEG homolog 1
SILV	no	Melanocyte protein Pmel 17
RPN1	no	Dolichyl-diphosphooligosaccharide--protein glycosyltransferase subunit 1
UGT1A9	no	UDP-glucuronosyltransferase 1-9
STS	no	Steryl-sulfatase
FNDC5	no	Fibronectin type III domain-containing protein 5
ITM2B	no	Integral membrane protein 2B
PTTG1IP	no	Pituitary tumor-transforming gene 1 protein-interacting protein
TM9SF1	no	Transmembrane 9 superfamily member 1
MIA3	no	Melanoma inhibitory activity protein 3
ARSF	no	Arylsulfatase F
HEPACAM	no	Hepatocyte cell adhesion molecule
PLXDC1	no	Plexin domain-containing protein 1
ITFG1	no	T-cell immunomodulatory protein
TMEM9	no	Transmembrane protein 9
SLC2A4	no	Solute carrier family 2, facilitated glucose transporter member 4
BACE1	no	Beta-secretase 1
NAGPA	no	N-acetylglucosamine-1-phosphodiester alpha-N-acetylglucosaminidase
ANO5	no	Anoctamin-5
QSOX1	no	Sulfhydryl oxidase 1
NCLN	no	Nicalin
DMXL2	no	DmX-like protein 2
MMGT1	no	Membrane magnesium transporter 1
AOC3	no	Membrane primary amine oxidase
GXYLT1	no	Glucoside xylosyltransferase 1
CLEC2B	no	C-type lectin domain family 2 member B
GGT5	no	Gamma-glutamyltransferase 5
GGT7	no	Gamma-glutamyltransferase 7
GLT8D1	no	Glycosyltransferase 8 domain-containing protein 1
FICD	no	Adenosine monophosphate-protein transferase FICD
PON2	no	Serum paraoxonase/arylesterase 2
NKTR	no	NK-tumor recognition protein
GGT3P	no	Putative gamma-glutamyltranspeptidase 3
HS6ST1	no	Heparan-sulfate 6-O-sulfotransferase 1
PLOD2	no	Procollagen-lysine,2-oxoglutarate 5-dioxygenase 2
GBA	no	Glucosylceramidase
LRPAP1	no	Alpha-2-macroglobulin receptor-associated protein
PLOD1	no	Procollagen-lysine,2-oxoglutarate 5-dioxygenase 1
SULF1	no	Extracellular sulfatase Sulf-1
ERO1L	no	ERO1-like protein alpha
MFNG	no	Beta-1,3-N-acetylglucosaminyltransferase manic fringe
B3GNT1	no	N-acetyllactosaminide beta-1,3-N-acetylglucosaminyltransferase
B4GALT3	no	Beta-1,4-galactosyltransferase 3
GLCE	no	D-glucuronyl C5-epimerase
TUBB4	no	Tubulin beta-4 chain
TUBB	no	Tubulin beta chain
PFN1	no	Profilin-1
UQCRC2	no	Cytochrome b-c1 complex subunit 2, mitochondrial
MARCKS	no	Myristoylated alanine-rich C-kinase substrate
ACTB	no	Actin, cytoplasmic 1
TUBA4A	no	Tubulin alpha-4A chain
CLTC	no	Clathrin heavy chain 1
FUT11	no	Alpha-(1,3)-fucosyltransferase 11
ERAP2	no	Endoplasmic reticulum aminopeptidase 2
NCEH1	no	Neutral cholesterol ester hydrolase 1
HS2ST1	no	Heparan sulfate 2-O-sulfotransferase 1
GALNT5	no	Polypeptide N-acetylgalactosaminyltransferase 5
ST8SIA4	no	CMP-N-acetylneuraminate-poly-alpha-2,8-sialyltransferase
ERGIC2	no	Endoplasmic reticulum-Golgi intermediate compartment protein 2
ERAP1	no	Endoplasmic reticulum aminopeptidase 1
TUBB2C	no	Tubulin beta-2C chain
TUBB6	no	Tubulin beta-6 chain
PTGS2	no	Prostaglandin G/H synthase 2
B4GALT5	no	Beta-1,4-galactosyltransferase 5
CHPF2	no	Chondroitin sulfate glucuronyltransferase
SULF2	no	Extracellular sulfatase Sulf-2
NPTX1	no	Neuronal pentraxin-1
MGAT4B	no	Alpha-1,3-mannosyl-glycoprotein 4-beta-N-acetylglucosaminyltransferase B
B3GALTL	no	Beta-1,3-glucosyltransferase
ERO1LB	no	ERO1-like protein beta
CHSY3	no	Chondroitin sulfate synthase 3
CHST7	no	Carbohydrate sulfotransferase 7
GOLM1	no	Golgi membrane protein 1
CHST11	no	Carbohydrate sulfotransferase 11
AER61	no	Uncharacterized glycosyltransferase AER61
FAM20B	no	Protein FAM20B
RFNG	no	Beta-1,3-N-acetylglucosaminyltransferase radical fringe
ERLIN1	no	Erlin-1
PLOD3	no	Procollagen-lysine,2-oxoglutarate 5-dioxygenase 3
WBSCR17	no	Putative polypeptide N-acetylgalactosaminyltransferase-like protein 3
ST6GALNAC3	no	Alpha-N-acetylgalactosaminide alpha-2,6-sialyltransferase 3
FKTN	no	Fukutin
CHST6	no	Carbohydrate sulfotransferase 6
MPHOSPH9	no	M-phase phosphoprotein 9
MAN2B1	no	Lysosomal alpha-mannosidase
TRBV12-3	no	T-cell receptor beta chain V region YT35
0	no	T-cell receptor alpha chain V region PY14
TCRB	no	T-cell receptor beta chain V region CTL-L17
MPO	no	Myeloperoxidase
PSAP	no	Proactivator polypeptide [Cleaved into: Saposin-A
THBS1	no	Thrombospondin-1
CTSA	no	Lysosomal protective protein
P4HA1	no	Prolyl 4-hydroxylase subunit alpha-1
PRKCSH	no	Glucosidase 2 subunit beta
HSP90B1	no	Endoplasmin
GNS	no	N-acetylglucosamine-6-sulfatase
CES1	no	Liver carboxylesterase 1
PPIB	no	Peptidyl-prolyl cis-trans isomerase B
THBS2	no	Thrombospondin-2
LIPA	no	Lysosomal acid lipase/cholesteryl ester hydrolase
HSPA13	no	Heat shock 70 kDa protein 13
DNASE1L1	no	Deoxyribonuclease-1-like 1
CTSC	no	Dipeptidyl peptidase 1
NAGLU	no	Alpha-N-acetylglucosaminidase
ASAH1	no	Acid ceramidase
RCN1	no	Reticulocalbin-1
KDELC2	no	KDEL motif-containing protein 2
GLT25D2	no	Procollagen galactosyltransferase 2
GLT25D1	no	Procollagen galactosyltransferase 1
PLBD2	no	Putative phospholipase B-like 2
FKBP10	no	Peptidyl-prolyl cis-trans isomerase FKBP10
RCN3	no	Reticulocalbin-3
LGMN	no	Legumain
CPVL	no	Probable serine carboxypeptidase CPVL
PCYOX1	no	Prenylcysteine oxidase 1
HYOU1	no	Hypoxia up-regulated protein 1
FKBP7	no	Peptidyl-prolyl cis-trans isomerase FKBP7
ACTN4	no	Alpha-actinin-4
LMNA	no	Lamin-A/C
0	no	Ig mu heavy chain disease protein
GAPDH	no	Glyceraldehyde-3-phosphate dehydrogenase
RPLP2	no	60S acidic ribosomal protein P2
HSP90AB1	no	Heat shock protein HSP 90-beta
VIM	no	Vimentin
HSPD1	no	60 kDa heat shock protein, mitochondrial
HSPA8	no	Heat shock cognate 71 kDa protein
XRCC6	no	ATP-dependent DNA helicase 2 subunit 1
PKM2	no	Pyruvate kinase isozymes M1/M2
RPL35A	no	60S ribosomal protein L35a
YWHAQ	no	14-3-3 protein theta
EEF1D	no	Elongation factor 1-delta
RPL9	no	60S ribosomal protein L9
MYH9	no	Myosin-9
RPL3	no	60S ribosomal protein L3
VDAC2	no	Voltage-dependent anion-selective channel protein 2
RPL21	no	60S ribosomal protein L21
IDH2	no	Isocitrate dehydrogenase [NADP], mitochondrial
TPI1	no	Triosephosphate isomerase
RPS23	no	40S ribosomal protein S23
RPL32	no	60S ribosomal protein L32
EEF1A1	no	Elongation factor 1-alpha 1
RPL19	no	60S ribosomal protein L19
SFRS3	no	Splicing factor, arginine/serine-rich 3
RPL18	no	60S ribosomal protein L18
PCBP2	no	Poly(rC)-binding protein 2
SC65	no	Synaptonemal complex protein SC65
SQRDL	no	Sulfide:quinone oxidoreductase, mitochondrial
RPL28	no	60S ribosomal protein L28
RPL37A	no	60S ribosomal protein L37a
RPS15A	no	40S ribosomal protein S15a
HNRNPU	no	Heterogeneous nuclear ribonucleoprotein U
TTC17	no	Tetratricopeptide repeat protein 17
GZMH	no	Granzyme H
PTBP1	no	Polypyrimidine tract-binding protein 1
EPX	no	Eosinophil peroxidase
SERPINH1	no	Serpin H1
ZC3HAV1	no	Zinc finger CCCH-type antiviral protein 1
IGHA1	no	Ig alpha-1 chain C region
GLB1	no	Beta-galactosidase
THBS3	no	Thrombospondin-3
NAAA	no	N-acylethanolamine-hydrolyzing acid amidase
CERCAM	no	Glycosyltransferase 25 family member 3
SIL1	no	Nucleotide exchange factor SIL1
TOR3A	no	Torsin-3A
RPL35	no	60S ribosomal protein L35
AARS	no	Alanyl-tRNA synthetase, cytoplasmic
TPP1	no	Tripeptidyl-peptidase 1
METTL9	no	Methyltransferase-like protein 9
MYL6B	no	Myosin light chain 6B
CTSL2	no	Cathepsin L2
EDEM3	no	ER degradation-enhancing alpha-mannosidase-like 3
P4HA2	no	Prolyl 4-hydroxylase subunit alpha-2
FKBP9	no	Peptidyl-prolyl cis-trans isomerase FKBP9
HEXB	no	Beta-hexosaminidase subunit beta
PHB2	no	Prohibitin-2
PPT1	no	Palmitoyl-protein thioesterase 1
POFUT2	no	GDP-fucose protein O-fucosyltransferase 2
CTSL1	no	Cathepsin L1
GUSB	no	Beta-glucuronidase
NAGA	no	Alpha-N-acetylgalactosaminidase
CTSK	no	Cathepsin K
SUMF1	no	Sulfatase-modifying factor 1
FKBP14	no	Peptidyl-prolyl cis-trans isomerase FKBP14
SPANXB1	no	Sperm protein associated with the nucleus on the X chromosome B/F
TOR1B	no	Torsin-1B
GALNS	no	N-acetylgalactosamine-6-sulfatase
UGGT2	no	UDP-glucose:glycoprotein glucosyltransferase 2
RPL27A	no	60S ribosomal protein L27a
GMPS	no	GMP synthase [glutamine-hydrolyzing]
HEXA	no	Beta-hexosaminidase subunit alpha
NAV2	no	Neuron navigator 2
FLG2	no	Filaggrin-2
AGPS	no	Alkyldihydroxyacetonephosphate synthase, peroxisomal
GLA	no	Alpha-galactosidase A
ARSB	no	Arylsulfatase B
SNRPD2	no	Small nuclear ribonucleoprotein Sm D2
PPIAL4A	no	Peptidylprolyl cis-trans isomerase A-like 4A
RSL1D1	no	Ribosomal L1 domain-containing protein 1
TAGLN2	no	Transgelin-2
TRAP1	no	Heat shock protein 75 kDa, mitochondrial
PA2G4	no	Proliferation-associated protein 2G4
PPT2	no	Lysosomal thioesterase PPT2
NOP56	no	Nucleolar protein 56
DMTF1	no	Cyclin-D-binding Myb-like transcription factor 1
GAPDHS	no	Glyceraldehyde-3-phosphate dehydrogenase, testis-specific
ELANE	no	Neutrophil elastase
PCBP3	no	Poly(rC)-binding protein 3
APLF	no	Aprataxin and PNK-like factor
HSP90AA1	no	Heat shock protein HSP 90-alpha
ZNF844	no	Zinc finger protein 844
ATRX	no	Transcriptional regulator ATRX
NXF2	no	Nuclear RNA export factor 2
CCT4	no	T-complex protein 1 subunit delta
AKAP11	no	A-kinase anchor protein 11
0	no	Putative ankyrin repeat domain-containing protein ENSP00000383069
RPL17	no	60S ribosomal protein L17
RALY	no	RNA-binding protein Raly
CCRN4L	no	Nocturnin
BIRC6	no	Baculoviral IAP repeat-containing protein 6
RERG	no	Ras-related and estrogen-regulated growth inhibitor
OGFOD1	no	2-oxoglutarate and iron-dependent oxygenase domain-containing protein 1
PDE4B	no	cAMP-specific 3',5'-cyclic phosphodiesterase 4B
LZTFL1	no	Leucine zipper transcription factor-like protein 1
WDR13	no	WD repeat-containing protein 13
CASP7	no	Caspase-7
BAT2L2	no	Protein BAT2-like 2
INTS12	no	Integrator complex subunit 12
GMPPB	no	Mannose-1-phosphate guanyltransferase beta
C9orf5	no	Transmembrane protein C9orf5
ABCA1	no	ATP-binding cassette sub-family A member 1
SLC7A1	no	High affinity cationic amino acid transporter 1
SLC5A3	no	Sodium/myo-inositol cotransporter
SLC15A4	no	Solute carrier family 15 member 4
DISP2	no	Protein dispatched homolog 2
ABCC4	no	Multidrug resistance-associated protein 4
ABCC5	no	Multidrug resistance-associated protein 5
ADCY6	no	Adenylate cyclase type 6
ADCY3	no	Adenylate cyclase type 3
ADCY9	no	Adenylate cyclase type 9
SLC19A2	no	Thiamine transporter 1
SLC43A1	no	Large neutral amino acids transporter small subunit 3
SLC2A5	no	Solute carrier family 2, facilitated glucose transporter member 5
SLC6A8	no	Sodium- and chloride-dependent creatine transporter 1
SLC6A9	no	Sodium- and chloride-dependent glycine transporter 1
SLC11A2	no	Natural resistance-associated macrophage protein 2
SLC12A2	no	Solute carrier family 12 member 2
PTCH1	no	Protein patched homolog 1
SLC15A2	no	Solute carrier family 15 member 2
SLC45A4	no	Solute carrier family 45 member 4
SLC43A3	no	Solute carrier family 43 member 3
SLC2A13	no	Proton myo-inositol cotransporter
SLC6A15	no	Orphan sodium- and chloride-dependent neurotransmitter transporter NTT73
SLC12A5	no	Solute carrier family 12 member 5
SLC45A2	no	Membrane-associated transporter protein
SLC6A14	no	Sodium- and chloride-dependent neutral and basic amino acid transporter B(0+)
SLC19A1	no	Folate transporter 1
TMEM63B	no	Transmembrane protein 63B
SLC38A6	no	Probable sodium-coupled neutral amino acid transporter 6
SLC38A9	no	Putative sodium-coupled neutral amino acid transporter 9
LMBRD2	no	LMBR1 domain-containing protein 2
SLC36A4	no	Proton-coupled amino acid transporter 4
SLC44A2	no	Choline transporter-like protein 2
SLC26A6	no	Solute carrier family 26 member 6
SLC1A4	no	Neutral amino acid transporter A
SLC1A5	no	Neutral amino acid transporter B(0)
SLC26A2	no	Sulfate transporter
SLC1A3	no	Excitatory amino acid transporter 1
TMEM26	no	Transmembrane protein 26
AQP1	no	Aquaporin-1
SLC39A8	no	Zinc transporter ZIP8
TMEM194A	no	Transmembrane protein 194A
TSPAN15	no	Tetraspanin-15
TSPAN4	no	Tetraspanin-4
TSPAN6	no	Tetraspanin-6
TSPAN3	no	Tetraspanin-3
TSPAN13	no	Tetraspanin-13
TSPAN8	no	Tetraspanin-8
EMP1	no	Epithelial membrane protein 1
LRRC8B	no	Leucine-rich repeat-containing protein 8B
TSPAN33	no	Tetraspanin-33
LRRC8A	no	Leucine-rich repeat-containing protein 8A
LRRC8C	no	Leucine-rich repeat-containing protein 8C
EMP3	no	Epithelial membrane protein 3
TMEM179B	no	Transmembrane protein 179B
CLDND1	no	Claudin domain-containing protein 1
TMEM30B	no	Cell cycle control protein 50B
TMEM131	no	Transmembrane protein 131
TMEM206	no	Transmembrane protein 206
KIAA1549	no	UPF0606 protein KIAA1549
TMEM30A	no	Cell cycle control protein 50A
C7orf42	no	UPF0458 protein C7orf42
KIAA1467	no	Uncharacterized protein KIAA1467
TRAC	no	T-cell receptor alpha chain C region
TRBC1	no	T-cell receptor beta chain C region
0	no	HLA class II histocompatibility antigen, DQ(1) alpha chain
LTB	no	Lymphotoxin-beta
NAALADL2	no	Inactive N-acetylated-alpha-linked acidic dipeptidase-like protein 2
SEL1L3	no	Protein sel-1 homolog 3
ODZ4	no	Teneurin-4
KIAA1161	no	Uncharacterized family 31 glucosidase KIAA1161
CASC4	no	Protein CASC4
CLEC1A	no	C-type lectin domain family 1 member A
PLD4	no	Phospholipase D4
ITFG3	no	Protein ITFG3
GLT8D2	no	Glycosyltransferase 8 domain-containing protein 2
APMAP	no	Adipocyte plasma membrane-associated protein
TMEM106B	no	Transmembrane protein 106B
IMPAD1	no	Inositol monophosphatase 3
KLRF1	no	Killer cell lectin-like receptor subfamily F member 1
ODZ3	no	Teneurin-3
TMEM2	no	Transmembrane protein 2
ENTPD2	no	Ectonucleoside triphosphate diphosphohydrolase 2
ST14	no	Suppressor of tumorigenicity 14 protein
KCNE3	no	Potassium voltage-gated channel subfamily E member 3
SLC22A5	no	Solute carrier family 22 member 5
TMEM63A	no	Transmembrane protein 63A
TMEM181	no	Transmembrane protein 181
TRHDE	no	Thyrotropin-releasing hormone-degrading ectoenzyme
CLPTM1	no	Cleft lip and palate transmembrane protein 1
ZDHHC23	no	Probable palmitoyltransferase ZDHHC23
CACNG6	no	Voltage-dependent calcium channel gamma-6 subunit
UBA1	no	Ubiquitin-like modifier-activating enzyme 1
SLC22A4	no	Solute carrier family 22 member 4
TSPAN31	no	Tetraspanin-31
DPY19L4	no	Protein dpy-19 homolog 4
SLC5A1	no	Sodium/glucose cotransporter 1
BRI3BP	no	BRI3-binding protein
TMEM104	no	Transmembrane protein 104
MBTPS2	no	Membrane-bound transcription factor site-2 protease
CLCN2	no	Chloride channel protein 2
SLC2A9	no	Solute carrier family 2, facilitated glucose transporter member 9
SCN2A	no	Sodium channel protein type 2 subunit alpha
SLC22A23	no	Solute carrier family 22 member 23
TTMA	no	Transmembrane protein TTMA
TMEM132B	no	Transmembrane protein 132B
PLP2	no	Proteolipid protein 2
P2RX4	no	P2X purinoceptor 4
ABCA2	no	ATP-binding cassette sub-family A member 2
TMEM63C	no	Transmembrane protein 63C
SLC44A5	no	Choline transporter-like protein 5
TSPAN14	no	Tetraspanin-14
CLEC1B	no	C-type lectin domain family 1 member B
ABCC2	no	Canalicular multispecific organic anion transporter 1
0	no	C-type lectin and transmembrane domain-containing protein FLJ45910
KCNK17	no	Potassium channel subfamily K member 17
KIAA0494	no	EF-hand domain-containing protein KIAA0494
SLC6A11	no	Sodium- and chloride-dependent GABA transporter 3
KIAA0195	no	Uncharacterized protein KIAA0195
PPAP2C	no	Lipid phosphate phosphohydrolase 2
COLEC12	no	Collectin-12
KCNH2	no	Potassium voltage-gated channel subfamily H member 2
0	no	HLA class II histocompatibility antigen, DR-1 beta chain
SGK196	no	Protein kinase-like protein SgK196
TSPAN18	no	Tetraspanin-18
SLC6A2	no	Sodium-dependent noradrenaline transporter
TMC7	no	Transmembrane channel-like protein 7
CLPTM1L	no	Cleft lip and palate transmembrane protein 1-like protein
TMEM200B	no	Transmembrane protein 200B
FAM38B	no	Protein FAM38B
MCEMP1	no	Mast cell-expressed membrane protein 1
FAM189B	no	Protein FAM189B
TSPAN2	no	Tetraspanin-2
EMP2	no	Epithelial membrane protein 2
P2RX1	no	P2X purinoceptor 1
TRPC6	no	Short transient receptor potential channel 6
ADCY7	no	Adenylate cyclase type 7
SLC7A2	no	Low affinity cationic amino acid transporter 2
KIAA0319L	no	Uncharacterized protein KIAA0319-like
MFSD4	no	Major facilitator superfamily domain-containing protein 4
SCN7A	no	Sodium channel protein type 7 subunit alpha
PPM1L	no	Protein phosphatase 1L
TMEM156	no	Transmembrane protein 156
KIDINS220	no	Kinase D-interacting substrate of 220 kDa
TSPAN9	no	Tetraspanin-9
RYR3	no	Ryanodine receptor 3
TPTE	no	Putative tyrosine-protein phosphatase TPTE
HSD17B2	no	Estradiol 17-beta-dehydrogenase 2
SLC4A2	no	Anion exchange protein 2
GPR155	no	Integral membrane protein GPR155
STT3A	no	Dolichyl-diphosphooligosaccharide--protein glycosyltransferase subunit STT3A
STT3B	no	Dolichyl-diphosphooligosaccharide--protein glycosyltransferase subunit STT3B
SLC9A9	no	Sodium/hydrogen exchanger 9
POMT2	no	Protein O-mannosyl-transferase 2
LMF2	no	Lipase maturation factor 2
HGSNAT	no	Heparan-alpha-glucosaminide N-acetyltransferase
POMT1	no	Protein O-mannosyl-transferase 1
SERINC1	no	Serine incorporator 1
LMBRD1	no	Probable lysosomal cobalamin transporter
ATP6V0A1	no	V-type proton ATPase 116 kDa subunit a isoform 1
LASS6	no	LAG1 longevity assurance homolog 6
GGCX	no	Vitamin K-dependent gamma-carboxylase
GDPD5	no	Glycerophosphodiester phosphodiesterase domain-containing protein 5
ATG9A	no	Autophagy-related protein 9A
SYPL1	no	Synaptophysin-like protein 1
BSCL2	no	Seipin
RTN4	no	Reticulon-4
GNPTAB	no	N-acetylglucosamine-1-phosphotransferase subunits alpha/beta
SCARB2	no	Lysosome membrane protein 2
SCARA3	no	Scavenger receptor class A member 3
PLD3	no	Phospholipase D3
GOLIM4	no	Golgi integral membrane protein 4
EXTL3	no	Exostosin-like 3
SEC22B	no	Vesicle-trafficking protein SEC22b
DBH	no	Dopamine beta-hydroxylase
FLNA	no	Filamin-A
MAN2A2	no	Alpha-mannosidase 2x
MGAT5	no	Alpha-1,6-mannosylglycoprotein 6-beta-N-acetylglucosaminyltransferase A
MAN2A1	no	Alpha-mannosidase 2
IKIP	no	Inhibitor of nuclear factor kappa-B kinase-interacting protein
PBXIP1	no	Pre-B-cell leukemia transcription factor-interacting protein 1
A4GALT	no	Lactosylceramide 4-alpha-galactosyltransferase
CHST12	no	Carbohydrate sulfotransferase 12
B3GNT2	no	UDP-GlcNAc:betaGal beta-1,3-N-acetylglucosaminyltransferase 2
ST3GAL6	no	Type 2 lactosamine alpha-2,3-sialyltransferase
CLCN6	no	Chloride transport protein 6
C19orf6	no	Membralin
LASS2	no	LAG1 longevity assurance homolog 2
ELOVL6	no	Elongation of very long chain fatty acids protein 6
PIGG	no	GPI ethanolamine phosphate transferase 2
ENTPD7	no	Ectonucleoside triphosphate diphosphohydrolase 7
CHST3	no	Carbohydrate sulfotransferase 3
CANT1	no	Soluble calcium-activated nucleotidase 1
ATF6B	no	Cyclic AMP-dependent transcription factor ATF-6 beta
PIGN	no	GPI ethanolamine phosphate transferase 1
PGAP1	no	GPI inositol-deacylase
SCAP	no	Sterol regulatory element-binding protein cleavage-activating protein
PKD2	no	Polycystin-2
CTNS	no	Cystinosin
PIGS	no	GPI transamidase component PIG-S
PNPLA6	no	Neuropathy target esterase
SLC9A7	no	Sodium/hydrogen exchanger 7
TSPAN1	no	Tetraspanin-1
HSD11B1	no	Corticosteroid 11-beta-dehydrogenase isozyme 1
ASPH	no	Aspartyl/asparaginyl beta-hydroxylase
MFSD8	no	Major facilitator superfamily domain-containing protein 8
UST	no	Uronyl 2-sulfotransferase
ITPR1	no	Inositol 1,4,5-trisphosphate receptor type 1
ABCA5	no	ATP-binding cassette sub-family A member 5
TMEM106C	no	Transmembrane protein 106C
CLN3	no	Battenin
MGAT5B	no	Alpha-1,6-mannosylglycoprotein 6-beta-N-acetylglucosaminyltransferase B
ERMP1	no	Endoplasmic reticulum metallopeptidase 1
ST3GAL5	no	Lactosylceramide alpha-2,3-sialyltransferase
GALNT11	no	Polypeptide N-acetylgalactosaminyltransferase 11
ITPR3	no	Inositol 1,4,5-trisphosphate receptor type 3
TOR1AIP2	no	Torsin-1A-interacting protein 2
ELOVL4	no	Elongation of very long chain fatty acids protein 4
ATL1	no	Atlastin-1
SLC15A3	no	Solute carrier family 15 member 3
GAA	no	Lysosomal alpha-glucosidase
UGGT1	no	UDP-glucose:glycoprotein glucosyltransferase 1
LEMD2	no	LEM domain-containing protein 2
MINPP1	no	Multiple inositol polyphosphate phosphatase 1
SMPD1	no	Sphingomyelin phosphodiesterase
ARSE	no	Arylsulfatase E
CLN5	no	Ceroid-lipofuscinosis neuronal protein 5
UNC84B	no	Protein unc-84 homolog B
TOR1AIP1	no	Torsin-1A-interacting protein 1
ACAA1	no	3-ketoacyl-CoA thiolase, peroxisomal
UNC84A	no	Protein unc-84 homolog A
